# Supplementary material for: Enrichment of genomic pathways based on differential DNA methylation profiles associated with knee osteoarthritis pain
Source: Neurobiol Pain. 2022 Nov 3;12:100107. doi: 10.1016/j.ynpai.2022.100107 (PMC9755025; doi:10.1016/j.ynpai.2022.100107)
Supplement: Supplementary data 1 [file mmc1.csv]

ID	estimate	SE	CI_lower	CI_upper	pval	Genome	chr	start	end	CpG_Island	Methyl450	featureAnnotation	gene
cg16475306	-0.018856091	0.003888464	-0.026521944	-0.011190238	2.24E-06	37	15	71348075	71348075	Sea	FALSE	intergenic	NA
cg13477812	0.010276654	0.00214346	0.006050963	0.014502345	2.90E-06	37	4	186435506	186435506	Sea	TRUE	introns	PDLIM3
cg00743372	-0.002964718	0.000623877	-0.00419465	-0.001734785	4.15E-06	37	6	28109648	28109648	Island	TRUE	promoters	ZSCAN16-AS1;ZKSCAN8
cg18980580	0.0037424	0.000817363	0.002131023	0.005353777	8.24E-06	37	2	20440781	20440781	Sea	FALSE	intergenic	NA
cg09749703	-0.00326831	0.000721506	-0.004690712	-0.001845909	1.05E-05	37	2	153192460	153192460	Island	TRUE	promoters	FMNL2
cg17880816	0.009149801	0.002101261	0.005007302	0.0132923	1.98E-05	37	19	3789435	3789435	S_Shelf	TRUE	introns	MATK
cg05441107	0.009082726	0.002144936	0.004854124	0.013311327	3.26E-05	37	10	134972886	134972886	N_Shore	TRUE	intergenic	KNDC1
cg15801215	-0.009165286	0.002189388	-0.013481522	-0.004849051	3.97E-05	37	6	130341195	130341195	Island	TRUE	introns	L3MBTL3
cg19733255	0.008077042	0.001935756	0.004260825	0.011893259	4.21E-05	37	9	74918970	74918970	Sea	FALSE	intergenic	NA
cg26144070	0.012549765	0.003012252	0.006611307	0.018488224	4.28E-05	37	21	45874614	45874614	N_Shore	TRUE	promoters	LRRC3-DT;LRRC3
cg00119127	0.011658006	0.002798284	0.006141372	0.017174641	4.29E-05	37	7	1422999	1422999	N_Shore	TRUE	intergenic	NA
cg03883941	-0.001676955	0.000398946	-0.002463451	-0.000890458	5.20E-05	37	11	33384058	33384058	Sea	FALSE	intergenic	NA
cg03486986	0.028808701	0.006998835	0.015010955	0.042606446	5.22E-05	37	13	112986285	112986285	S_Shore	TRUE	intergenic	NA
cg08936253	0.009880607	0.002406915	0.005135532	0.014625682	5.50E-05	37	18	44334486	44334486	N_Shore	FALSE	introns	ST8SIA5
cg06843871	0.003039124	0.000757432	0.001545896	0.004532353	8.66E-05	37	2	242740810	242740810	N_Shore	TRUE	introns	GAL3ST2
cg01438216	-0.014838608	0.003735933	-0.022203756	-0.00747346	9.30E-05	37	3	28070171	28070171	Sea	FALSE	intergenic	NA
cg13969581	0.007946903	0.002024642	0.003955455	0.011938352	0.000112593	37	19	5620148	5620148	N_Shelf	FALSE	introns	SAFB2;SAFB
cg08765940	0.009217343	0.002353158	0.004578246	0.01385644	0.000115807	37	11	133789708	133789708	Island	TRUE	exons	IGSF9B
cg17723381	0.006451801	0.001646265	0.003206297	0.009697304	0.000116007	37	12	76114755	76114755	Sea	TRUE	intergenic	NA
cg10310847	-0.005754186	0.00147477	-0.008661598	-0.002846775	0.000124622	37	7	6048008	6048008	N_Shore	FALSE	promoters	PMS2;AIMP2
cg24246839	0.005335783	0.0013725	0.002629989	0.008041577	0.000132073	37	5	139390648	139390648	Sea	FALSE	introns	NRG2
cg04739570	0.018910677	0.004879816	0.009290438	0.028530916	0.000135138	37	3	127348611	127348611	Island	TRUE	promoters	PODXL2
cg12173150	0.020020858	0.005184284	0.009800382	0.030241334	0.000142283	37	6	170338591	170338591	Island	TRUE	intergenic	NA
cg05575921	-0.020853897	0.005407414	-0.031514261	-0.010193533	0.000145188	37	5	373378	373378	N_Shore	TRUE	introns	AHRR
cg04269193	0.016634417	0.004314716	0.008128235	0.025140598	0.000146036	37	14	46241576	46241576	Sea	TRUE	intergenic	NA
cg23422463	-0.00814057	0.002121159	-0.012322296	-0.003958844	0.000157465	37	5	6821061	6821061	N_Shelf	TRUE	intergenic	NA
cg16972279	0.011344812	0.002964718	0.005500064	0.01718956	0.000163459	37	10	72044103	72044103	S_Shore	FALSE	promoters	NPFFR1
cg07848273	0.00529629	0.001382814	0.002570163	0.008022417	0.000164589	37	9	137333636	137333636	S_Shore	FALSE	intergenic	RXRA
cg19171768	0.003355069	0.000873721	0.001632586	0.005077552	0.00016474	37	15	62558604	62558604	Sea	FALSE	intergenic	NA
cg11335188	0.009756282	0.002604039	0.004622589	0.014889974	0.000221632	37	17	79490888	79490888	S_Shelf	FALSE	intergenic	FSCN2
cg08703038	0.007008885	0.001870794	0.003320737	0.010697034	0.000223191	37	12	131573552	131573552	S_Shore	TRUE	introns	ADGRD1
cg09164206	0.008233193	0.002207567	0.003881118	0.012585267	0.00023691	37	15	70786271	70786271	Sea	TRUE	intergenic	NA
cg07446677	-0.006104052	0.001637004	-0.009331298	-0.002876807	0.000239446	37	10	11784190	11784190	N_Shore	TRUE	promoters	ECHDC3
cg06060634	0.007651397	0.002054461	0.003601162	0.011701632	0.000241962	37	19	8840606	8840606	Sea	FALSE	promoters	OR2Z1
cg23743591	0.012640375	0.003399137	0.005939198	0.019341552	0.000245324	37	14	55583319	55583319	Sea	FALSE	intergenic	NA
cg25736406	0.00266268	0.000713133	0.001256785	0.004068574	0.000253138	37	16	75151671	75151671	S_Shelf	FALSE	promoters	LDHD
cg12215528	0.009563417	0.002581409	0.004474337	0.014652496	0.000259209	37	19	46526168	46526168	Island	TRUE	promoters	CCDC61;MIR769;PGLYRP1
cg19931913	0.009628339	0.002604456	0.004493824	0.014762854	0.00026686	37	3	87326854	87326854	Sea	FALSE	intergenic	POU1F1
cg27217167	0.009894222	0.002686149	0.004598654	0.015189789	0.0002804	37	17	231359	231359	N_Shelf	TRUE	intergenic	NA
cg01907911	-0.002322969	0.000627264	-0.003559578	-0.001086359	0.000290729	37	3	4931065	4931065	Sea	FALSE	intergenic	NA
cg12226475	0.002408015	0.000651183	0.001124249	0.00369178	0.000294134	37	2	191426880	191426880	Sea	TRUE	intergenic	NA
cg00121091	0.00564785	0.001538882	0.002614045	0.008681656	0.000298414	37	2	54841538	54841538	Sea	FALSE	introns	SPTBN1
cg06836148	0.005552051	0.001516552	0.002562268	0.008541834	0.000308801	37	2	2957515	2957515	Sea	FALSE	introns	NA
cg14338887	0.005675251	0.001550536	0.00261847	0.008732033	0.000309428	37	6	42928500	42928500	Island	TRUE	TSS	GNMT;PEX6
cg00057476	0.007001146	0.001919921	0.003216146	0.010786145	0.00032318	37	22	29708246	29708246	N_Shore	TRUE	exons	GAS2L1;RASL10A
cg21658898	0.011399711	0.003129669	0.005229774	0.017569648	0.000325602	37	1	231324034	231324034	Sea	FALSE	promoters	TRIM67;LOC149373
cg11146114	0.006042707	0.001660867	0.002768417	0.009316997	0.00033454	37	12	4671731	4671731	S_Shore	TRUE	promoters	RAD51AP1;DYRK4
cg04080448	0.009613348	0.002645368	0.004398178	0.014828518	0.00033646	37	12	97924358	97924358	Sea	TRUE	introns	RMST
cg02313909	0.023444608	0.006457925	0.010713232	0.036175985	0.000339197	37	21	48081257	48081257	Island	FALSE	exons	PRMT2
cg05854712	0.004305272	0.001184133	0.001970831	0.006639714	0.000342948	37	4	8550178	8550178	Sea	TRUE	intergenic	NA
cg10886173	0.005714107	0.001579722	0.002599788	0.008828426	0.000362029	37	14	97104878	97104878	Sea	FALSE	intergenic	NA
cg23933193	0.017408689	0.004818813	0.007908714	0.026908665	0.000362221	37	2	219926513	219926513	S_Shore	FALSE	intergenic	IHH;MIR3131
cg12573791	0.016169095	0.00447685	0.007343278	0.024994912	0.000363575	37	2	3828286	3828286	Sea	TRUE	intergenic	NA
cg15060115	0.009993359	0.00277026	0.004531973	0.015454745	0.000370703	37	11	45672248	45672248	Island	TRUE	promoters	CHST1
cg11650913	-0.002070923	0.000568588	-0.003191858	-0.000949989	0.00037213	37	11	46336859	46336859	Sea	FALSE	promoters	CREB3L1
cg13063658	0.004078197	0.001130474	0.001849543	0.006306852	0.000381359	37	1	22214106	22214106	Island	TRUE	exons	HSPG2
cg17398515	-0.011067561	0.003078073	-0.01713578	-0.004999342	0.0003865	37	8	102092795	102092795	Island	TRUE	intergenic	FLJ42969
cg08031829	0.00739104	0.002056649	0.00333649	0.011445589	0.000391411	37	18	72948420	72948420	Sea	FALSE	introns	TSHZ1
cg18470427	0.023929438	0.006669738	0.010780487	0.03707839	0.000396237	37	17	33842301	33842301	Sea	TRUE	introns	SLFN12L
cg09627567	-0.008950926	0.00249922	-0.013877975	-0.004023877	0.000407825	37	16	86457327	86457327	Sea	TRUE	intergenic	NA
cg11144555	0.013545335	0.003786147	0.006081193	0.021009476	0.000411974	37	5	163723934	163723934	Sea	TRUE	intergenic	NA
cg02425267	0.005377454	0.001501717	0.002416918	0.00833799	0.000413835	37	18	46324777	46324777	Sea	FALSE	introns	CTIF
cg04572206	0.014951211	0.004183902	0.006702922	0.023199499	0.0004179	37	3	75705108	75705108	S_Shore	TRUE	intergenic	NA
cg00448814	0.004996307	0.001396498	0.002243203	0.007749411	0.000419816	37	6	28227482	28227482	Island	TRUE	promoters	ZKSCAN4;NKAPL
cg27657132	0.008411243	0.002356213	0.003766123	0.013056363	0.000425806	37	3	181898731	181898731	Sea	FALSE	intergenic	NA
cg22237213	0.00247496	0.000689807	0.001115051	0.003834869	0.000433507	37	9	133734797	133734797	N_Shelf	FALSE	introns	ABL1
cg26750103	0.002761179	0.000770788	0.001241621	0.004280737	0.000434465	37	7	73526025	73526025	Sea	FALSE	exons	LIMK1
cg27509693	0.00825458	0.002318483	0.003683842	0.012825317	0.000440751	37	11	133789946	133789946	Island	TRUE	exons	IGSF9B
cg16869462	0.006882294	0.001933378	0.003070766	0.010693822	0.000443287	37	14	78749511	78749511	Sea	FALSE	introns	NRXN3
cg21714855	0.013633024	0.003833921	0.006074698	0.021191349	0.000445585	37	7	150872218	150872218	S_Shore	FALSE	intergenic	ASB10
cg12433592	-0.008056529	0.00226476	-0.012521356	-0.003591702	0.000445709	37	10	133957095	133957095	S_Shelf	TRUE	promoters	JAKMIP3
cg14708679	0.005419722	0.001523961	0.002415333	0.008424112	0.000451902	37	14	60583256	60583256	Sea	FALSE	introns	PCNX4
cg01169458	0.009990488	0.002815308	0.004440292	0.015540683	0.000458558	37	16	71988099	71988099	Sea	FALSE	exons	PKD1L3
cg20030294	0.014322262	0.004039518	0.006358616	0.022285908	0.000462398	37	14	101618282	101618282	Sea	TRUE	intergenic	NA
cg26198644	0.010127434	0.002861886	0.004485412	0.015769456	0.000475106	37	5	177398429	177398429	Island	TRUE	intergenic	NA
cg20098074	-0.00312789	0.00088152	-0.004865749	-0.001390031	0.000482518	37	3	127308654	127308654	Island	FALSE	promoters	TPRA1
cg23508786	-0.011799248	0.003339471	-0.018382796	-0.0052157	0.000483837	37	21	34775291	34775291	N_Shore	TRUE	promoters	IFNGR2
cg15898408	-0.007423222	0.002101406	-0.011566007	-0.003280437	0.000488019	37	1	161720174	161720174	S_Shore	TRUE	promoters	DUSP12
cg24996979	-0.005827687	0.001648971	-0.009078526	-0.002576848	0.000488109	37	14	74223355	74223355	N_Shelf	TRUE	introns	ELMSAN1;MIR4505
cg23781022	-0.007408458	0.002098676	-0.011545861	-0.003271055	0.000492318	37	12	96589925	96589925	S_Shore	FALSE	introns	ELK3
cg17313042	0.002484246	0.000700176	0.001103895	0.003864597	0.000498599	37	19	57878074	57878074	S_Shelf	TRUE	introns	ZNF547;TRAPPC2B
cg02692116	0.009814581	0.002784948	0.004324238	0.015304923	0.000500754	37	4	13514574	13514574	Sea	TRUE	intergenic	NA
cg10256800	0.010282949	0.002918098	0.00453011	0.016035788	0.000501045	37	8	55997207	55997207	Sea	FALSE	intergenic	NA
cg01011173	-0.018094242	0.005143195	-0.028233715	-0.00795477	0.000509753	37	2	157912589	157912589	Sea	FALSE	intergenic	NA
cg21523574	0.008298482	0.002362868	0.003640243	0.012956721	0.000524043	37	14	23595597	23595597	Sea	TRUE	exons	SLC7A8
cg09491226	0.00685193	0.001951611	0.003004457	0.010699403	0.000528017	37	12	65277470	65277470	Sea	FALSE	promoters	TBC1D30;LINC02389
cg09437479	0.009209309	0.00262553	0.004033249	0.01438537	0.000531645	37	16	78539954	78539954	Sea	TRUE	introns	WWOX
cg24014587	0.008033487	0.002291848	0.003515258	0.012551716	0.000537159	37	1	201520863	201520863	Sea	FALSE	intergenic	NA
cg24195903	0.010468731	0.002996172	0.004561973	0.016375489	0.000557185	37	18	61420013	61420013	Sea	FALSE	promoters	SERPINB7
cg13202534	0.008814807	0.002522523	0.003841818	0.013787796	0.000557451	37	11	111170911	111170911	S_Shore	FALSE	promoters	COLCA1;COLCA2
cg18525432	0.002014831	0.000572973	0.000885252	0.00314441	0.000581309	37	20	34147361	34147361	Sea	FALSE	exons	ERGIC3
cg18180155	0.013916152	0.003999452	0.006031495	0.02180081	0.000585488	37	22	45809454	45809454	Island	TRUE	promoters	SMC1B;RIBC2
cg22814929	-0.0064154	0.001842425	-0.01004762	-0.002783181	0.000585903	37	6	26458213	26458213	N_Shore	TRUE	promoters	BTN3A3;BTN2A1
cg26209025	0.010840716	0.003116563	0.004696616	0.016984815	0.000588757	37	1	19408759	19408759	Sea	FALSE	promoters	UBR4
cg14823940	0.013315387	0.003829091	0.005766584	0.02086419	0.00058998	37	19	39651288	39651288	Sea	FALSE	introns	PAK4
cg03755052	0.00994126	0.002859457	0.004304027	0.015578492	0.000592995	37	16	57563395	57563395	S_Shore	TRUE	introns	CCDC102A
cg13324205	-0.001548302	0.000437943	-0.002411677	-0.000684926	0.000594023	37	6	144416990	144416990	S_Shore	TRUE	promoters	SF3B5
cg12596520	0.005174077	0.001488038	0.002240507	0.008107646	0.000600122	37	11	66627706	66627706	Island	TRUE	exons	PC;LRFN4
cg18317199	0.008270335	0.00238081	0.003576723	0.012963947	0.00060042	37	15	59052932	59052932	Sea	FALSE	promoters	NA
cg13953828	-0.002266957	0.000648119	-0.003544682	-0.000989233	0.000604126	37	1	245317174	245317174	Island	TRUE	intergenic	KIF26B
cg05782377	0.012933985	0.003729055	0.005582397	0.020285572	0.000609172	37	1	11760856	11760856	Sea	TRUE	introns	DRAXIN
cg12689679	0.012132995	0.003498825	0.00523529	0.0190307	0.000610933	37	15	31516316	31516316	Sea	TRUE	introns	LOC283710
cg07307994	0.016370104	0.004723812	0.007057417	0.025682791	0.000614964	37	2	3828216	3828216	Sea	TRUE	intergenic	NA
cg13793678	0.002702118	0.000775527	0.001173218	0.004231018	0.000615175	37	4	48832808	48832808	Island	TRUE	promoters	OCIAD1
cg11147511	0.005183656	0.001493838	0.002238652	0.00812866	0.00061526	37	2	114395510	114395510	Sea	FALSE	introns	RABL2A
cg27489994	-0.003489559	0.001004844	-0.005470545	-0.001508574	0.00062317	37	13	45915937	45915937	S_Shore	TRUE	promoters	TPT1;SNORA31;TPT1-AS1
cg19004413	-0.009102376	0.002628904	-0.014285088	-0.003919663	0.00062414	37	4	144434267	144434267	Island	FALSE	promoters	SMARCA5
cg21204020	0.004744449	0.001370274	0.002043044	0.007445854	0.000634224	37	2	3828566	3828566	Sea	TRUE	intergenic	NA
cg18923721	0.008761416	0.002534804	0.003764215	0.013758617	0.000637736	37	17	8868669	8868669	Island	TRUE	promoters	PIK3R5
cg08952497	0.009484552	0.002745778	0.00407143	0.014897675	0.000642131	37	9	98262416	98262416	Sea	FALSE	introns	PTCH1
cg05513735	-0.014599069	0.00422799	-0.022934276	-0.006263862	0.000642991	37	1	163498722	163498722	Sea	FALSE	intergenic	NA
cg16350608	0.011991425	0.003472529	0.005145561	0.01883729	0.000643097	37	1	97063920	97063920	Sea	TRUE	intergenic	NA
cg03444687	-0.009862315	0.002861032	-0.015502652	-0.004221978	0.000658147	37	1	113741744	113741744	Island	TRUE	introns	LOC643441
cg08975197	0.006388083	0.001852503	0.002735994	0.010040171	0.000659853	37	12	70173946	70173946	Sea	TRUE	introns	RAB3IP
cg12580893	0.013626019	0.003954771	0.005829447	0.021422591	0.000660415	37	13	112985499	112985499	Island	TRUE	intergenic	NA
cg07240190	0.013500799	0.00391874	0.005775259	0.021226339	0.000661087	37	6	159268249	159268249	Sea	FALSE	introns	OSTCP1
cg05022087	0.011743046	0.003411343	0.005017807	0.018468285	0.000668287	37	14	62407567	62407567	Sea	TRUE	intergenic	NA
cg21035585	-0.012675596	0.003683602	-0.019937577	-0.005413614	0.000670935	37	6	1554605	1554605	N_Shore	FALSE	intergenic	NA
cg27447574	0.013593587	0.003962016	0.005782732	0.021404442	0.000694913	37	12	75374516	75374516	Sea	FALSE	intergenic	NA
cg04569233	0.008125163	0.002367561	0.003457671	0.012792655	0.000695977	37	3	39321449	39321449	Sea	TRUE	promoters	CX3CR1
cg05189964	0.006691326	0.001951083	0.002844894	0.010537759	0.000704081	37	2	146905177	146905177	Sea	FALSE	intergenic	NA
cg20868651	0.010182789	0.002971494	0.004324683	0.016040896	0.000706531	37	5	156711893	156711893	Sea	FALSE	introns	CYFIP2
cg01532218	-0.001408781	0.000403145	-0.002203555	-0.000614008	0.000710275	37	6	30524746	30524746	Island	TRUE	promoters	GNL1;PRR3
cg02715239	0.003233353	0.000940861	0.001378507	0.005088198	0.000711427	37	8	123651171	123651171	Sea	TRUE	intergenic	NA
cg17775624	0.007970196	0.002328016	0.003380665	0.012559726	0.000716624	37	19	43910475	43910475	N_Shore	FALSE	exons	TEX101
cg08571918	0.017326954	0.005063545	0.007344505	0.027309403	0.000716667	37	2	105275920	105275920	Island	TRUE	intergenic	NA
cg03334256	0.004465131	0.001303032	0.00189629	0.007033973	0.000720508	37	9	130498316	130498316	S_Shore	FALSE	promoters	TTC16;TOR2A;SH2D3C
cg05330718	0.01176923	0.003441393	0.004984748	0.018553712	0.000723029	37	11	32334554	32334554	Sea	FALSE	intergenic	NA
cg11799387	0.003922476	0.001144825	0.001665528	0.006179424	0.000726741	37	10	1068528	1068528	Sea	TRUE	promoters	GTPBP4;IDI2;IDI2-AS1
cg09106404	0.008216837	0.002404244	0.003477026	0.012956647	0.000731393	37	19	46572305	46572305	Sea	FALSE	introns	NA
cg27330824	-0.001304414	0.00037315	-0.002040054	-0.000568774	0.000736097	37	6	106440663	106440663	N_Shore	TRUE	intergenic	NA
cg22175552	0.009005446	0.002638417	0.003803979	0.014206913	0.00074195	37	1	183779591	183779591	Sea	FALSE	introns	RGL1
cg12236088	0.01924204	0.005642639	0.008117945	0.030366134	0.000746614	37	2	105275812	105275812	Island	TRUE	intergenic	NA
cg19609717	-0.001155615	0.00032887	-0.001803961	-0.000507269	0.000748617	37	6	28909336	28909336	Sea	FALSE	promoters	NA
cg13019868	0.015670974	0.004597134	0.006608024	0.024733923	0.000750378	37	11	128694101	128694101	Island	TRUE	intergenic	NA
ch.2.78120589R	-0.002458365	0.000716773	-0.003871437	-0.001045294	0.000752702	36	2	78267081	78267081	Sea	TRUE	introns	NA
cg14088844	0.003518779	0.001029657	0.001488878	0.005548679	0.000754912	37	2	107202175	107202175	Sea	TRUE	intergenic	NA
cg26908117	-0.002658105	0.000776254	-0.004188439	-0.00112777	0.000758511	37	1	13926805	13926805	Sea	FALSE	introns	PDPN
cg14366095	0.028048754	0.008238103	0.011807871	0.044289637	0.000760197	37	19	664591	664591	S_Shore	FALSE	intergenic	RNF126
cg17856907	0.0029199	0.000854044	0.001236209	0.004603591	0.000763946	37	10	91353162	91353162	Sea	TRUE	promoters	PANK1;MIR107
cg24665592	-0.016534676	0.004864915	-0.026125538	-0.006943814	0.000777127	37	4	41348910	41348910	Sea	FALSE	intergenic	NA
cg27191457	0.00406549	0.00119371	0.001712169	0.006418812	0.000778655	37	15	69105133	69105133	Sea	TRUE	introns	ANP32A
cg12697899	0.00653327	0.001921278	0.002745597	0.010320944	0.000779572	37	15	28295811	28295811	Sea	FALSE	introns	OCA2
cg00961418	0.007107845	0.002090575	0.002986412	0.011229278	0.000779714	37	11	8616172	8616172	S_Shore	TRUE	promoters	STK33
cg18393046	0.00832595	0.002450066	0.003495805	0.013156096	0.000782373	37	17	56234133	56234133	N_Shore	TRUE	promoters	OR4D1;MSX2P1
cg16830944	0.005047039	0.001483946	0.002121537	0.007972541	0.00078362	37	14	62200995	62200995	Sea	FALSE	exons	HIF1A
cg18925980	0.007292266	0.002146332	0.003060912	0.01152362	0.000785886	37	1	6580110	6580110	Sea	FALSE	promoters	PLEKHG5;NOL9
cg07936585	0.008344052	0.002456398	0.003501423	0.013186681	0.000786144	37	2	238472405	238472405	Sea	TRUE	intergenic	PRLH
cg27620253	0.006522542	0.001919876	0.002737632	0.010307452	0.000788056	37	1	15673252	15673252	Sea	FALSE	introns	FHAD1
cg25342005	0.006740259	0.00198416	0.002828618	0.0106519	0.00078845	37	1	33648656	33648656	S_Shore	TRUE	promoters	TRIM62
cg15002163	0.006811231	0.002007265	0.002854039	0.010768423	0.000798603	37	2	240161924	240161924	Sea	TRUE	introns	HDAC4
cg20971956	-0.012481742	0.003681913	-0.019740394	-0.00522309	0.000802156	37	14	28141425	28141425	Sea	FALSE	promoters	NA
cg13668657	-0.00752371	0.002219961	-0.011900218	-0.003147201	0.000808807	37	2	242042464	242042464	S_Shore	FALSE	promoters	MTERF4;PASK
cg21090049	0.012117625	0.003577173	0.005065463	0.019169787	0.000809378	37	18	18679576	18679576	Sea	FALSE	introns	ROCK1
cg06166885	0.008148294	0.002405608	0.003405794	0.012890793	0.000813218	37	4	165305815	165305815	S_Shore	TRUE	intergenic	1-Mar
cg16848289	0.012354516	0.003648719	0.005161304	0.019547728	0.00081351	37	5	163723721	163723721	Sea	FALSE	intergenic	NA
cg16205674	0.012272115	0.003624444	0.005126761	0.019417469	0.000813702	37	3	10068804	10068804	S_Shore	FALSE	promoters	CIDEC;CIDECP1;FANCD2
cg20933297	0.022560473	0.006669213	0.009412556	0.035708391	0.000820907	37	11	128694388	128694388	Island	TRUE	intergenic	NA
cg05758220	-0.014431221	0.004267025	-0.022843383	-0.00601906	0.000824096	37	12	87738766	87738766	Sea	FALSE	intergenic	NA
cg04594956	-0.00165169	0.000481692	-0.002601313	-0.000702066	0.000827965	37	9	99801657	99801657	Island	FALSE	promoters	CTSV
cg08584107	-0.002726392	0.000802698	-0.004308859	-0.001143925	0.000831419	37	7	56395051	56395051	Sea	FALSE	intergenic	NA
cg14091258	0.013849882	0.004101342	0.005764355	0.021935409	0.000839011	37	7	157406607	157406607	Island	TRUE	introns	PTPRN2
cg07219506	-0.016268349	0.004817889	-0.025766502	-0.006770195	0.000839224	37	11	44014474	44014474	Sea	FALSE	intergenic	NA
cg20575191	0.003491969	0.001031662	0.001458115	0.005525824	0.000845243	37	15	77324607	77324607	Island	TRUE	promoters	PSTPIP1
cg15857661	-0.008404344	0.002491031	-0.013315249	-0.00349344	0.000851406	37	10	104196243	104196243	S_Shelf	TRUE	promoters	CUEDC2;MIR146B
cg11974820	-0.004352975	0.001288786	-0.006893732	-0.001812218	0.000855188	37	6	170335622	170335622	N_Shelf	TRUE	intergenic	NA
cg23845945	-0.001556083	0.000454316	-0.002451737	-0.000660429	0.000856238	37	15	75747198	75747198	Island	TRUE	promoters	SIN3A
cg16342993	-0.007254793	0.002151151	-0.011495647	-0.003013938	0.000857177	37	7	136553787	136553787	N_Shore	FALSE	promoters	CHRM2
cg19746940	-0.008704857	0.002585143	-0.013801298	-0.003608415	0.000870617	37	12	114832429	114832429	N_Shore	TRUE	introns	TBX5
cg10769180	-0.00816443	0.002424942	-0.012945045	-0.003383816	0.000872542	37	3	10780945	10780945	Sea	FALSE	intergenic	NA
cg07261190	0.011184886	0.00332607	0.004627756	0.017742015	0.000882116	37	2	89173636	89173636	Sea	FALSE	introns	NA
cg24497912	0.002902731	0.000859678	0.001207933	0.00459753	0.000883847	37	6	108509675	108509675	Sea	TRUE	exons	NR2E1
cg21771773	0.008831695	0.002626569	0.003653585	0.014009804	0.00088507	37	5	163723871	163723871	Sea	FALSE	intergenic	NA
cg21153358	0.003244597	0.000962644	0.001346808	0.005142387	0.000892803	37	4	86049133	86049133	Sea	TRUE	intergenic	NA
cg25316608	0.00486701	0.001447745	0.002012875	0.007721145	0.000898687	37	15	40170132	40170132	Sea	FALSE	introns	GPR176
cg25844133	0.015992278	0.004773821	0.006581003	0.025403554	0.000920271	37	17	21477738	21477738	Sea	TRUE	promoters	C17orf51
cg23127291	0.007849276	0.00234232	0.003231545	0.012467006	0.000921833	37	16	57563324	57563324	Island	TRUE	introns	CCDC102A
cg10729541	-0.006276853	0.001873653	-0.009970639	-0.002583068	0.00092874	37	6	123385362	123385362	Sea	FALSE	intergenic	CLVS2
cg00683285	-0.009506083	0.002839334	-0.015103646	-0.003908521	0.000929528	37	14	28764188	28764188	Sea	FALSE	intergenic	NA
cg17335494	0.005837936	0.001742853	0.002402015	0.009273856	0.00093168	37	14	75077385	75077385	Island	TRUE	introns	LTBP2
cg12236406	0.015539019	0.004643741	0.006384187	0.024693851	0.000932382	37	4	86717940	86717940	Sea	FALSE	introns	ARHGAP24
cg05270866	0.002681078	0.000797214	0.001109423	0.004252734	0.000933626	37	17	34093754	34093754	Island	TRUE	exons	MMP28;C17orf50
cg03001276	0.004441382	0.001325834	0.001827586	0.007055177	0.000939631	37	6	168426653	168426653	Sea	TRUE	introns	KIF25
cg12145363	0.008321445	0.002490059	0.003412457	0.013230434	0.000950714	37	11	119767389	119767389	Sea	FALSE	intergenic	NA
cg04745703	0.006152698	0.001840379	0.002524512	0.009780884	0.000951393	37	9	130859347	130859347	Sea	FALSE	introns	SLC25A25
cg25610083	0.00533956	0.001597988	0.002189231	0.00848989	0.000960683	37	1	155027846	155027846	S_Shelf	FALSE	introns	DCST1;DCST1-AS1;ADAM15
cg12130407	0.004186148	0.001252101	0.001717712	0.006654584	0.000963653	37	22	30942894	30942894	Sea	FALSE	promoters	SEC14L6
cg18912484	0.009837829	0.002949828	0.004022435	0.015653222	0.00097149	37	14	97058964	97058964	Island	TRUE	promoters	NA
cg21429087	-0.005989386	0.00179472	-0.009527559	-0.002451212	0.000971581	37	6	166074814	166074814	Island	TRUE	promoters	PDE10A
cg24960960	0.023676133	0.007105567	0.009667972	0.037684294	0.000977935	37	5	1594678	1594678	Island	TRUE	promoters	SDHAP3;LOC728613
cg27653724	0.009046969	0.002714336	0.003695832	0.014398105	0.000979034	37	13	67797104	67797104	Sea	FALSE	introns	PCDH9
cg09489844	0.001310634	0.00038473	0.000552164	0.002069104	0.000979328	37	17	79880647	79880647	Island	TRUE	promoters	SIRT7;MAFG
cg01579949	-0.002302067	0.000686217	-0.0036549	-0.000949235	0.000981068	37	16	81907013	81907013	Sea	FALSE	introns	PLCG2
cg10802894	0.00647025	0.001941026	0.002643643	0.010296856	0.000982646	37	7	93011876	93011876	Sea	FALSE	intergenic	NA
cg02720346	0.013423411	0.004030297	0.005477945	0.021368878	0.000984325	37	1	209329226	209329226	Sea	FALSE	intergenic	NA
cg03952488	-0.001393134	0.000410272	-0.002201958	-0.000584309	0.000985983	37	22	38900825	38900825	N_Shore	TRUE	introns	DDX17
cg21920539	-0.008043943	0.002414653	-0.012804274	-0.003283612	0.000986214	37	17	1732960	1732960	Island	TRUE	promoters	SMYD4;RPA1
cg12043019	-0.004130943	0.001238695	-0.00657295	-0.001688937	0.000992256	37	22	50356277	50356277	Island	TRUE	promoters	PIM3
cg08062118	0.010455827	0.003142585	0.004260426	0.016651228	0.00099768	37	22	22090796	22090796	Island	TRUE	promoters	YPEL1
cg03330558	0.012096271	0.003638383	0.004923437	0.019269106	0.001005315	37	15	31516127	31516127	Sea	TRUE	introns	LOC283710
cg10835712	-0.009390185	0.002825961	-0.014961383	-0.003818988	0.001013462	37	14	57269102	57269102	S_Shelf	TRUE	introns	OTX2
cg02376496	0.010701805	0.003222783	0.004348299	0.017055311	0.001019837	37	6	30860175	30860175	Sea	TRUE	exons	DDR1;MIR4640
cg14721093	0.006989537	0.002105301	0.002839073	0.011140001	0.001027372	37	1	15748395	15748395	Sea	FALSE	introns	EFHD2
cg06204126	0.008192936	0.0024683	0.003326844	0.013059028	0.001027435	37	9	139890188	139890188	Island	TRUE	promoters	PAXX;CLIC3
cg19116668	0.010243081	0.003086779	0.004157697	0.016328464	0.001028236	37	7	99932089	99932089	N_Shore	TRUE	introns	PMS2P1;PILRB
cg14209284	0.005875874	0.001769485	0.002387449	0.009364298	0.001028608	37	15	68146684	68146684	Sea	FALSE	intergenic	NA
cg17082807	0.003280846	0.000986074	0.001336864	0.005224827	0.001033601	37	6	11425698	11425698	Sea	FALSE	introns	NA
cg13844480	0.002988834	0.000898078	0.001218331	0.004759336	0.001038916	37	10	102812103	102812103	S_Shore	FALSE	intergenic	NA
cg22985182	-0.001597655	0.000475062	-0.002534208	-0.000661101	0.00104029	37	3	156273085	156273085	Island	TRUE	promoters	SSR3
cg17189639	-0.00673953	0.002032246	-0.010745971	-0.00273309	0.001041006	37	17	58216551	58216551	N_Shore	TRUE	intergenic	NA
cg22258711	0.004353829	0.00131175	0.0017678	0.006939858	0.001044519	37	1	16031528	16031528	Sea	FALSE	introns	PLEKHM2
cg08146932	0.003290759	0.000990102	0.001338837	0.005242681	0.00104575	37	1	21558386	21558386	Sea	FALSE	introns	ECE1
cg00146821	-0.001905465	0.000569384	-0.003027968	-0.000782962	0.00104599	37	5	32313458	32313458	Island	FALSE	promoters	MTMR12
cg01214116	0.00704028	0.002124989	0.002851002	0.011229557	0.001051638	37	10	91717884	91717884	Sea	FALSE	promoters	NA
cg14691356	0.003543744	0.001067275	0.001439682	0.005647806	0.001051826	37	11	58711078	58711078	Sea	TRUE	promoters	GLYATL1;LOC283194
cg20029458	0.006086759	0.001837791	0.002463675	0.009709843	0.00105857	37	15	93957112	93957112	Sea	TRUE	promoters	NA
cg06773216	-0.004327719	0.001306452	-0.006903305	-0.001752134	0.001068209	37	6	31431064	31431064	Sea	TRUE	promoters	HCP5
cg22785554	0.001641488	0.000489729	0.00067602	0.002606956	0.001069885	37	1	17751459	17751459	Sea	TRUE	introns	RCC2
cg13232749	0.001616518	0.000482152	0.000665986	0.00256705	0.001071952	37	11	82554726	82554726	Sea	FALSE	introns	PRCP
cg07560447	-0.002557253	0.000769482	-0.004074236	-0.001040269	0.001073689	37	1	226150385	226150385	Sea	TRUE	intergenic	NA
cg15645372	0.005849786	0.001771204	0.002357974	0.009341598	0.001093516	37	17	41794726	41794726	S_Shelf	FALSE	intergenic	NA
cg23891354	-0.00807576	0.002447793	-0.012901424	-0.003250096	0.001100334	37	19	3269974	3269974	Sea	FALSE	introns	CELF5
cg10460284	0.005957765	0.001805328	0.002398679	0.009516851	0.001102797	37	2	68600674	68600674	Sea	FALSE	introns	PLEK
cg02266315	0.012913372	0.003918534	0.005188237	0.020638506	0.001110142	37	19	5396750	5396750	Sea	FALSE	intergenic	NA
cg04182427	-0.006698319	0.002031459	-0.010703208	-0.00269343	0.001110659	37	7	32315577	32315577	Sea	FALSE	introns	PDE1C
cg20543681	0.010606759	0.003220504	0.004257745	0.016955772	0.001118858	37	20	642673	642673	Island	TRUE	exons	SRXN1;SCRT2
cg06622857	0.005992671	0.001818603	0.002407414	0.009577929	0.001121115	37	9	24545490	24545490	Sea	FALSE	promoters	IZUMO3
cg03928961	0.006508901	0.001975738	0.002613863	0.010403939	0.001122171	37	3	196693980	196693980	Island	TRUE	introns	PIGZ
cg13927454	0.00207618	0.000625604	0.000842842	0.003309517	0.001126678	37	9	90798982	90798982	S_Shelf	TRUE	intergenic	NA
cg08961250	0.006485559	0.001971012	0.002599838	0.01037128	0.001137354	37	4	123747831	123747831	Island	FALSE	promoters	FGF2
cg19666541	0.012293658	0.003740817	0.004918882	0.019668433	0.001145301	37	15	31516111	31516111	Sea	TRUE	introns	LOC283710
cg18610990	0.00596774	0.001814578	0.002390419	0.009545062	0.001145912	37	22	42063754	42063754	S_Shore	FALSE	intergenic	XRCC6
cg22363614	0.004458434	0.001355713	0.001785734	0.007131134	0.001156899	37	2	260907	260907	N_Shelf	FALSE	promoters	SH3YL1;ACP1
cg17058841	0.007630611	0.002323524	0.003049935	0.012211287	0.001159183	37	22	23154645	23154645	Sea	FALSE	exons	NA
cg11683846	0.003935671	0.001196388	0.00157707	0.006294273	0.001159683	37	20	32606611	32606611	Sea	FALSE	introns	RALY
cg06900216	0.014936264	0.00455165	0.005962983	0.023909546	0.001163297	37	7	98335180	98335180	Sea	TRUE	intergenic	NA
cg08300252	0.002596349	0.000787057	0.001044718	0.00414798	0.001163352	37	6	169692731	169692731	Sea	TRUE	intergenic	NA
cg16730141	0.005827218	0.001774193	0.002329512	0.009324923	0.001163524	37	11	3059371	3059371	Sea	FALSE	exons	CARS
cg01808030	0.026538622	0.00809136	0.010587036	0.042490209	0.001168308	37	22	45809952	45809952	Island	TRUE	promoters	SMC1B;RIBC2
cg13393012	0.004142056	0.001260294	0.001657468	0.006626643	0.001168684	37	14	74716555	74716555	Sea	FALSE	introns	VSX2
cg06814654	0.006751548	0.002057618	0.002695089	0.010808007	0.001172571	37	14	54829779	54829779	Sea	TRUE	intergenic	NA
cg19911058	0.013027609	0.003973286	0.005194535	0.020860682	0.001174682	37	20	55904856	55904856	Island	TRUE	promoters	SPO11
cg03379649	0.007669606	0.002338524	0.00305936	0.012279853	0.001176452	37	12	50237340	50237340	S_Shore	TRUE	promoters	BCDIN3D-AS1;BCDIN3D
cg05728656	-0.001857426	0.000560734	-0.002962876	-0.000751976	0.001177267	37	6	31628427	31628427	Island	TRUE	promoters	APOM;C6orf47;GPANK1
cg03989758	0.007633801	0.002328252	0.003043805	0.012223797	0.001180151	37	5	36662950	36662950	Sea	TRUE	introns	SLC1A3
cg02408313	0.002666005	0.000809495	0.001070139	0.004261871	0.001180811	37	9	131399310	131399310	Sea	FALSE	introns	SPTAN1;WDR34
cg09549987	-0.046226875	0.014110357	-0.074044521	-0.018409229	0.001182905	37	8	7320532	7320532	Sea	TRUE	promoters	SPAG11B
cg17248183	-0.001419827	0.000425698	-0.002259062	-0.000580592	0.001187967	37	17	40761138	40761138	Island	TRUE	promoters	RETREG3;TUBG1
cg15299891	0.005103041	0.001556163	0.002035168	0.008170914	0.001188368	37	10	80885461	80885461	Sea	FALSE	introns	ZMIZ1
cg24312283	-0.009431943	0.002881294	-0.015112225	-0.003751661	0.001198478	37	9	79628488	79628488	N_Shore	TRUE	intergenic	NA
cg24860562	0.011681269	0.003569978	0.004643291	0.018719248	0.001202383	37	15	31516481	31516481	Sea	TRUE	introns	LOC283710
cg15272690	-0.002074568	0.00062898	-0.003314561	-0.000834576	0.001205363	37	16	58284024	58284024	Island	TRUE	promoters	CCDC113
cg24394097	0.002216927	0.000673365	0.000889432	0.003544423	0.001215372	37	3	155860792	155860792	Sea	TRUE	promoters	KCNAB1
cg25238704	0.002569546	0.000781966	0.001027952	0.004111141	0.00121556	37	11	4168221	4168221	Sea	FALSE	introns	RRM1
cg11448017	0.003084935	0.000940423	0.001230953	0.004938916	0.001215927	37	7	2288144	2288144	Sea	FALSE	introns	NUDT1;SNX8
cg11471982	0.004277479	0.001307525	0.001699778	0.006855179	0.001228003	37	12	99290378	99290378	S_Shore	FALSE	introns	ANKS1B
cg16143502	0.012975036	0.003974418	0.005139731	0.020810341	0.00123234	37	6	74104801	74104801	Island	TRUE	promoters	OOEP;DDX43
cg03544375	-0.008482004	0.002597755	-0.013603308	-0.003360701	0.001234193	37	22	31090725	31090725	Island	TRUE	promoters	OSBP2
cg24683479	0.008905471	0.002727963	0.00352747	0.014283472	0.001236128	37	8	55913574	55913574	Sea	FALSE	intergenic	NA
cg12347123	0.001332387	0.000399988	0.000543836	0.002120938	0.001236872	37	2	9686808	9686808	Sea	TRUE	introns	ADAM17
cg00128517	0.010074859	0.003088361	0.003986357	0.016163361	0.001244439	37	10	125251730	125251730	Sea	TRUE	intergenic	NA
cg02432506	0.001679696	0.000508484	0.000677253	0.002682138	0.001244672	37	7	56102759	56102759	Sea	FALSE	introns	PSPH
cg02080218	0.007694149	0.002358947	0.003043639	0.012344659	0.001250077	37	1	218062831	218062831	Sea	FALSE	intergenic	LINC00210
cg24536938	-0.002097859	0.000638361	-0.003356345	-0.000839373	0.001251372	37	6	33176069	33176069	Island	TRUE	promoters	SLC39A7;HSD17B8;MIR219A1;RING1
cg14050909	0.002644435	0.000807425	0.00105265	0.004236221	0.001256035	37	3	120225063	120225063	Sea	FALSE	intergenic	NA
cg10372421	0.006342917	0.001946558	0.002505405	0.01018043	0.001267412	37	16	1206807	1206807	N_Shore	TRUE	introns	CACNA1H
cg12610239	0.007455332	0.002290619	0.002939525	0.011971138	0.001280285	37	1	2382748	2382748	Sea	TRUE	intergenic	NA
cg02599361	0.021798881	0.006702721	0.008584904	0.035012858	0.001283005	37	5	178548373	178548373	Island	TRUE	introns	ADAMTS2
cg00083685	0.005935684	0.001823524	0.002340725	0.009530642	0.001284046	37	21	43767586	43767586	Sea	TRUE	introns	TFF2
cg21616051	-0.005235832	0.001608861	-0.008407596	-0.002064068	0.001291099	37	4	987303	987303	S_Shore	TRUE	promoters	SLC26A1;IDUA
cg06056028	-0.005918638	0.001820272	-0.009507185	-0.00233009	0.001299519	37	17	17184997	17184997	S_Shore	TRUE	promoters	COPS3
cg19817882	0.004565422	0.001404521	0.0017965	0.007334343	0.001313751	37	1	226075069	226075069	N_Shore	TRUE	introns	TMEM63A;LEFTY1
cg26767632	0.012422955	0.003828085	0.004876136	0.019969774	0.001315955	37	19	46526508	46526508	S_Shore	TRUE	promoters	CCDC61;MIR769;PGLYRP1
cg21887497	0.005695873	0.001754763	0.002236472	0.009155273	0.001325159	37	6	109060301	109060301	Sea	FALSE	intergenic	NA
cg10119586	0.007196156	0.00221806	0.002823396	0.011568916	0.001326373	37	5	76222424	76222424	Sea	FALSE	intergenic	NA
cg19030519	0.00446818	0.001375759	0.00175596	0.007180399	0.001326878	37	11	2604365	2604365	S_Shore	TRUE	introns	KCNQ1
cg27165888	-0.001324303	0.000400267	-0.002113404	-0.000535202	0.001331883	37	1	156182956	156182956	Island	TRUE	promoters	SLC25A44;PMF1-BGLAP;PMF1
cg07373798	0.009929471	0.003062805	0.003891351	0.015967592	0.001332337	37	4	131032074	131032074	Sea	TRUE	intergenic	NA
cg15477096	0.014209545	0.004383941	0.005566892	0.022852198	0.001332712	37	14	33407059	33407059	S_Shelf	FALSE	intergenic	NPAS3
cg25797912	-0.001698871	0.000517802	-0.002719683	-0.00067806	0.001334329	37	7	75678053	75678053	S_Shore	TRUE	promoters	STYXL1;MDH2
cg04817238	-0.004944979	0.001526886	-0.007955136	-0.001934823	0.001363412	37	17	36575254	36575254	N_Shore	TRUE	intergenic	NA
cg21226992	0.0129921	0.004017087	0.005072676	0.020911524	0.001365182	37	2	42055612	42055612	Sea	FALSE	intergenic	NA
cg22605676	0.002009924	0.000616797	0.000793948	0.003225899	0.001381089	37	19	49261237	49261237	Sea	FALSE	exons	FUT1;FGF21
cg15671996	0.00599667	0.001854814	0.002340025	0.009653315	0.001382102	37	6	30140325	30140325	S_Shore	TRUE	exons	TRIM15
cg14931071	0.004187421	0.001293924	0.001636533	0.006738309	0.001382816	37	6	12717776	12717776	Sea	TRUE	promoters	PHACTR1
cg13872005	0.019557611	0.006056045	0.007618513	0.031496708	0.001385442	37	2	105275613	105275613	Island	TRUE	intergenic	NA
cg12364397	0.003046114	0.000940463	0.001192053	0.004900175	0.001397055	37	1	36983235	36983235	Sea	FALSE	intergenic	NA
cg08280517	0.007476644	0.002316123	0.00291056	0.012042729	0.001399828	37	4	26175406	26175406	Sea	FALSE	intergenic	NA
cg13556643	0.004987971	0.001544339	0.001943407	0.008032535	0.001403489	37	8	134709059	134709059	Sea	FALSE	intergenic	NA
cg24517467	0.021479933	0.006661929	0.008346376	0.034613491	0.001409321	37	7	155284331	155284331	Island	TRUE	intergenic	NA
cg04812521	-0.00579765	0.001796619	-0.009339568	-0.002255733	0.001411357	37	8	116234979	116234979	Sea	FALSE	intergenic	NA
cg12127605	0.011280753	0.003498891	0.004382918	0.018178588	0.00141325	37	19	43910505	43910505	N_Shore	FALSE	exons	TEX101
cg23054006	0.008218954	0.002548866	0.003194032	0.013243876	0.001414795	37	5	163723843	163723843	Sea	FALSE	intergenic	NA
cg10114631	0.008713207	0.002702516	0.003385374	0.014041041	0.00141602	37	8	96317468	96317468	Sea	FALSE	introns	C8orf37-AS1
cg05220113	0.011179969	0.003468529	0.00434199	0.018017948	0.001417274	37	19	48514330	48514330	Sea	FALSE	introns	ELSPBP1
cg01635878	0.007519681	0.002332174	0.002921951	0.01211741	0.001417436	37	4	56502849	56502849	S_Shore	TRUE	promoters	NMU
cg19693115	0.002269918	0.000699652	0.000890599	0.003649236	0.001418095	37	6	170425720	170425720	N_Shore	TRUE	intergenic	NA
cg10640833	-0.009740451	0.003021837	-0.015697806	-0.003783096	0.001418188	37	6	31930323	31930323	S_Shelf	TRUE	exons	NELFE;SKIV2L
cg16163981	0.010003013	0.003103634	0.003884401	0.016121625	0.001419572	37	2	11052885	11052885	Island	TRUE	promoters	KCNF1
cg26964704	0.0041299	0.001279669	0.001607115	0.006652684	0.001425243	37	12	125589647	125589647	Sea	TRUE	promoters	AACS
cg01846703	0.006002859	0.001862178	0.002331698	0.009674021	0.001426413	37	11	83952986	83952986	Sea	TRUE	introns	DLG2
cg03646234	0.006290716	0.001951757	0.002442955	0.010138478	0.001427291	37	3	46743078	46743078	Island	TRUE	promoters	TMIE
cg01164574	0.006739516	0.002091363	0.00261653	0.010862502	0.001428192	37	21	22368940	22368940	N_Shore	TRUE	intergenic	NCAM2
cg09222283	0.012663181	0.003932272	0.004910964	0.020415399	0.001430302	37	6	115311039	115311039	Sea	FALSE	intergenic	NA
cg22860283	-0.002202707	0.000679304	-0.003541911	-0.000863502	0.001432778	37	5	56471120	56471120	S_Shore	FALSE	promoters	GPBP1
cg07762599	0.008779031	0.002726616	0.003403685	0.014154376	0.001436665	37	5	72696578	72696578	Sea	FALSE	intergenic	NA
cg26228218	0.004598919	0.0014267	0.001786274	0.007411564	0.001437444	37	5	147766754	147766754	S_Shelf	FALSE	introns	FBXO38
cg18931760	0.007994478	0.002483476	0.003098467	0.012890488	0.001441401	37	11	32608616	32608616	S_Shelf	TRUE	exons	EIF3M
cg20346774	0.0107103	0.003328633	0.004148117	0.017272482	0.001444581	37	15	59436893	59436893	Sea	FALSE	introns	MYO1E
cg18379780	-0.002207996	0.000681611	-0.003551747	-0.000864245	0.001447367	37	14	70656116	70656116	S_Shore	TRUE	promoters	SLC8A3
cg06067394	0.014035576	0.004364994	0.005430276	0.022640876	0.001452954	37	11	133789110	133789110	Island	TRUE	introns	IGSF9B
cg06936355	-0.005414841	0.001683039	-0.008732842	-0.00209684	0.001459991	37	9	99213110	99213110	Island	TRUE	promoters	HABP4
cg17064807	0.004389035	0.001364925	0.001698175	0.007079896	0.001478125	37	20	47181715	47181715	Sea	FALSE	intergenic	NA
cg19114721	-0.01057546	0.003295021	-0.017071379	-0.004079541	0.001484255	37	2	103126336	103126336	Sea	FALSE	introns	SLC9A4
cg06215643	0.009981161	0.003109896	0.003850205	0.016112117	0.001485075	37	22	50119046	50119046	S_Shore	TRUE	intergenic	NA
cg23489504	0.007834821	0.002440916	0.003022715	0.012646927	0.001487031	37	19	44152983	44152983	Sea	TRUE	exons	PLAUR
cg04719420	-0.003148116	0.000977913	-0.005076009	-0.001220224	0.001487364	37	1	183441464	183441464	Island	TRUE	promoters	SMG7-AS1;SMG7
cg21167402	0.023450533	0.007310951	0.009037471	0.037863594	0.001489915	37	5	1594676	1594676	Island	TRUE	promoters	SDHAP3;LOC728613
cg27523842	0.002767164	0.000859161	0.001073383	0.004460945	0.001496184	37	17	3911067	3911067	S_Shelf	TRUE	promoters	ZZEF1
cg15192242	-0.004924674	0.001533827	-0.007948514	-0.001900835	0.001496278	37	7	102279588	102279588	Sea	TRUE	exons	RASA4;POLR2J2
cg16589260	0.011070984	0.003452336	0.00426493	0.017877039	0.001497314	37	7	55225082	55225082	Sea	TRUE	promoters	EGFR
cg23876149	0.008047974	0.002510354	0.003098974	0.012996973	0.001505855	37	19	292271	292271	S_Shore	TRUE	promoters	PLPP2
cg09710363	-0.003121649	0.000971043	-0.005035998	-0.001207301	0.00151046	37	2	8363474	8363474	Sea	TRUE	introns	LINC00299
cg05624869	0.002973478	0.000924654	0.001150582	0.004796373	0.001511169	37	11	57268880	57268880	S_Shore	FALSE	introns	SLC43A1
cg15911859	0.016184404	0.005053163	0.006222423	0.026146385	0.001514864	37	22	45810043	45810043	S_Shore	TRUE	promoters	SMC1B;RIBC2
cg26883251	0.011080755	0.003459188	0.004261191	0.017900319	0.001514991	37	1	213169046	213169046	Sea	TRUE	introns	VASH2;ANGEL2
cg26784300	0.013689579	0.004276486	0.005258767	0.022120391	0.001524303	37	2	8596908	8596908	Island	TRUE	intergenic	NA
cg20597382	0.017811028	0.005564873	0.006840244	0.028781811	0.001525667	37	13	19448912	19448912	Island	TRUE	intergenic	ANKRD20A9P
cg09895049	-0.002098998	0.000650798	-0.003382005	-0.000815992	0.001527864	37	11	2951835	2951835	S_Shore	TRUE	intergenic	PHLDA2
cg04502620	0.00665554	0.002078604	0.002557708	0.010753371	0.001529946	37	16	30020843	30020843	N_Shore	TRUE	exons	BOLA2;INO80E;DOC2A
cg12740337	0.012637179	0.00394933	0.004851333	0.020423024	0.001531426	37	6	28058973	28058973	Sea	TRUE	promoters	ZNF165;ZSCAN16-AS1;ZSCAN12P1
cg12556616	0.006719932	0.002099128	0.002581638	0.010858226	0.001532913	37	17	44856065	44856065	Sea	FALSE	introns	WNT3
cg22619376	0.007111357	0.002222554	0.002729737	0.011492978	0.001540059	37	5	1859849	1859849	S_Shore	TRUE	intergenic	NA
cg01121885	0.003974115	0.001240629	0.001528296	0.006419934	0.001545959	37	11	2341029	2341029	Sea	FALSE	intergenic	TSPAN32
cg12872830	0.006031095	0.00188535	0.002314251	0.00974794	0.001548051	37	7	23251226	23251226	Sea	FALSE	intergenic	NA
cg20648369	0.022102203	0.006918562	0.008462709	0.035741696	0.001555741	37	10	1411072	1411072	Sea	TRUE	introns	ADARB2
cg24256058	0.003244973	0.001012725	0.001248452	0.005241494	0.00155939	37	20	13243555	13243555	Sea	FALSE	introns	ISM1;TASP1
cg13252226	-0.01093963	0.00342484	-0.017691478	-0.004187782	0.001561521	37	6	30135162	30135162	Sea	TRUE	introns	TRIM15
cg25001924	0.007658192	0.002396962	0.002932737	0.012383647	0.001562574	37	7	157919982	157919982	S_Shore	TRUE	introns	PTPRN2
cg07889413	0.014943888	0.0046803	0.005716983	0.024170794	0.001565888	37	18	72917369	72917369	S_Shore	FALSE	promoters	ZADH2
cg10298215	0.004422287	0.001383161	0.001695477	0.007149098	0.001570267	37	6	32730046	32730046	S_Shore	TRUE	introns	HLA-DQB2
cg14407666	0.009380727	0.002938808	0.003587059	0.015174394	0.001574606	37	9	99838719	99838719	N_Shore	TRUE	exons	GAS2L1P2
cg16819400	0.007664245	0.002400896	0.002931035	0.012397455	0.001576679	37	10	14632126	14632126	Sea	FALSE	introns	FAM107B
cg04434328	0.005528084	0.001731259	0.00211502	0.008941148	0.001581227	37	1	6580173	6580173	Sea	FALSE	promoters	PLEKHG5;NOL9
cg07794770	0.003944728	0.001234081	0.001511818	0.006377639	0.001581673	37	12	31137332	31137332	Sea	FALSE	introns	TSPAN11
cg15835312	0.009878036	0.003097025	0.003772453	0.015983619	0.001587038	37	4	27117234	27117234	Sea	TRUE	intergenic	NA
cg22224989	0.004386857	0.001373522	0.001679047	0.007094666	0.001588264	37	1	27986522	27986522	Island	TRUE	intergenic	NA
cg27053692	-0.001931949	0.000600405	-0.003115608	-0.000748289	0.001589193	37	6	26537736	26537736	N_Shore	TRUE	promoters	HMGN4
cg06134471	0.006945407	0.002177417	0.002652771	0.011238043	0.001591923	37	14	51560134	51560134	Island	TRUE	introns	TRIM9
cg14884172	0.006778341	0.002125264	0.002588521	0.01096816	0.001594285	37	20	56318006	56318006	Sea	FALSE	intergenic	NA
cg03775956	0.008298491	0.00260335	0.003166157	0.013430825	0.001599557	37	12	124656418	124656418	Sea	FALSE	introns	ZNF664-RFLNA
cg26095395	0.008364822	0.002624333	0.003191121	0.013538523	0.001600544	37	4	582447	582447	Island	TRUE	intergenic	NA
cg01957330	-0.001366396	0.000420979	-0.002196329	-0.000536463	0.00160198	37	7	26904470	26904470	Island	TRUE	promoters	SKAP2
cg23380552	0.010872484	0.003414845	0.004140341	0.017604627	0.001615899	37	7	158383133	158383133	S_Shore	FALSE	intergenic	PTPRN2;MIR5707
cg23094620	0.003184983	0.000997677	0.001218129	0.005151837	0.001623147	37	17	1915536	1915536	Sea	TRUE	introns	RTN4RL1
cg26091965	0.005712015	0.001794046	0.002175171	0.00924886	0.001628963	37	7	66022069	66022069	Island	TRUE	introns	GS1-124K5.11
cg23490161	0.026564922	0.008353671	0.010096206	0.043033638	0.001632526	37	5	218452	218452	Island	TRUE	promoters	CCDC127;SDHA
cg06607151	-0.003321412	0.001041377	-0.005374418	-0.001268406	0.001634289	37	17	19374290	19374290	Sea	TRUE	intergenic	NA
cg18806140	0.011683115	0.003677566	0.004433034	0.018933195	0.001653237	37	2	79739278	79739278	N_Shore	TRUE	promoters	CTNNA2
cg22532234	0.006259298	0.001969056	0.002377434	0.010141162	0.001653246	37	19	40229215	40229215	Sea	TRUE	promoters	CLC
cg14538231	0.006598359	0.002077038	0.002503614	0.010693103	0.001662786	37	17	10021253	10021253	Sea	FALSE	introns	GAS7
cg14579314	0.002411118	0.000755178	0.000922333	0.003899903	0.001664444	37	3	99944324	99944324	Island	TRUE	intergenic	NA
cg05525601	0.00592416	0.001866384	0.002244705	0.009603615	0.001680825	37	10	135383423	135383423	Island	TRUE	promoters	SYCE1;SPRNP1
cg01897562	-0.002045624	0.000640055	-0.00330745	-0.000783797	0.001686912	37	4	74904675	74904675	S_Shore	TRUE	promoters	CXCL3
cg06440804	0.004234604	0.001333755	0.001605192	0.006864015	0.00169269	37	17	74141408	74141408	S_Shelf	FALSE	exons	FOXJ1;RNF157-AS1;RNF157
cg00112493	0.012092578	0.003815368	0.004570829	0.019614327	0.00169397	37	4	110224951	110224951	S_Shore	TRUE	intergenic	COL25A1
cg04811114	0.019469766	0.006143939	0.007357392	0.03158214	0.001694244	37	1	202172778	202172778	Sea	TRUE	promoters	LGR6
cg16452119	0.002118789	0.000664086	0.000809587	0.00342799	0.001707116	37	9	123905919	123905919	Sea	FALSE	promoters	CNTRL
cg23879411	-0.001209011	0.000373074	-0.001944502	-0.000473519	0.001716317	37	12	58138580	58138580	Sea	FALSE	promoters	AGAP2;TSPAN31;CDK4
cg23149832	0.004507191	0.00142204	0.001703732	0.00731065	0.001719108	37	1	144994999	144994999	Sea	FALSE	promoters	NBPF20;NBPF9;PDE4DIP;LOC653513
cg24155305	0.007702421	0.002434121	0.002903711	0.012501131	0.001728717	37	14	34644885	34644885	Sea	FALSE	intergenic	NA
cg14310730	-0.001396666	0.000433999	-0.002252266	-0.000541067	0.001732423	37	9	100685193	100685193	S_Shore	TRUE	promoters	TRMO;HEMGN
cg13347577	0.008609517	0.002721873	0.003243521	0.013975513	0.001733902	37	17	30243828	30243828	N_Shore	TRUE	intergenic	NA
cg18008037	0.006611739	0.00209122	0.002489035	0.010734443	0.001747776	37	7	158272029	158272029	Sea	TRUE	introns	PTPRN2
cg24137660	0.012582013	0.003983582	0.004728642	0.020435385	0.00175603	37	9	125281227	125281227	Sea	TRUE	promoters	OR1J4
cg27596345	0.006228389	0.001970702	0.002343278	0.010113499	0.001756315	37	19	31590999	31590999	Sea	FALSE	intergenic	NA
cg17906007	0.007983881	0.002527823	0.003000443	0.01296732	0.001762183	37	22	35944645	35944645	N_Shelf	TRUE	introns	RASD2
cg07662121	0.011499487	0.003643705	0.004316162	0.018682813	0.001771187	37	16	15489794	15489794	Island	TRUE	promoters	MPV17L
cg21493290	0.005603834	0.001774334	0.002105851	0.009101817	0.001772906	37	3	150660524	150660524	Sea	FALSE	promoters	CLRN1-AS1;CLRN1
cg16914628	0.008541978	0.002706612	0.003206068	0.013877887	0.001775117	37	7	75860779	75860779	N_Shelf	FALSE	introns	SRRM3
cg25943431	-0.006302936	0.001997099	-0.010240086	-0.002365786	0.00178177	37	12	28179902	28179902	Sea	FALSE	intergenic	NA
cg21799270	-0.007295055	0.002312773	-0.011854535	-0.002735574	0.001788344	37	5	133985246	133985246	S_Shore	TRUE	promoters	SEC24A
cg21779088	0.00801696	0.002541932	0.003005706	0.013028213	0.001788459	37	1	1000856	1000856	N_Shore	TRUE	introns	NA
cg19041076	0.016981408	0.005388029	0.006359261	0.027603555	0.001793823	37	18	72917390	72917390	S_Shore	FALSE	promoters	ZADH2
cg13623978	0.014235315	0.004518428	0.00532753	0.0231431	0.001801772	37	6	90533057	90533057	S_Shelf	TRUE	intergenic	MDN1
cg09289102	-0.013899372	0.004412906	-0.022599128	-0.005199615	0.001806621	37	10	27945903	27945903	Sea	FALSE	intergenic	NA
cg06865255	0.008375858	0.0026587	0.003134405	0.013617311	0.001808458	37	6	55740182	55740182	Sea	TRUE	promoters	BMP5
cg02099222	0.010013077	0.003178976	0.003745933	0.016280221	0.001809206	37	15	97859795	97859795	Sea	FALSE	intergenic	NA
cg26524256	0.001805356	0.000567448	0.000686668	0.002924043	0.001809634	37	17	7696167	7696167	Sea	TRUE	exons	DNAH2
cg14683563	0.013368458	0.004245225	0.004999275	0.021737641	0.001810755	37	4	38467865	38467865	Sea	FALSE	intergenic	NA
cg15633603	0.005705458	0.001810357	0.002136458	0.009274459	0.001811631	37	2	190399258	190399258	Sea	TRUE	intergenic	NA
cg19506425	-0.010730511	0.003409137	-0.017451403	-0.00400962	0.001821547	37	16	87305668	87305668	Sea	FALSE	introns	NA
cg05472536	-0.008591518	0.002729239	-0.013972035	-0.003211002	0.001822339	37	17	73687477	73687477	Sea	FALSE	exons	SAP30BP
cg02832687	0.007761839	0.002466839	0.002898628	0.01262505	0.001833147	37	17	47759392	47759392	S_Shelf	TRUE	intergenic	SPOP
cg17820871	0.002809525	0.000889716	0.001055508	0.004563542	0.001835222	37	12	117477000	117477000	Island	TRUE	exons	TESC
cg27394114	0.008000288	0.002543734	0.002985482	0.013015094	0.001840814	37	7	157261038	157261038	Island	TRUE	intergenic	NA
cg25671526	-0.002020046	0.000637409	-0.003276656	-0.000763436	0.001842863	37	7	558020	558020	Island	FALSE	introns	PDGFA;HRAT92
cg03586240	-0.010782096	0.003429528	-0.017543187	-0.004021005	0.001843577	37	7	1966361	1966361	N_Shore	TRUE	introns	MAD1L1
cg20413799	0.007041652	0.002239204	0.002627207	0.011456096	0.001846017	37	7	129222801	129222801	Sea	FALSE	intergenic	NA
cg12083336	0.004915513	0.001562045	0.001836043	0.007994983	0.001846622	37	2	157658562	157658562	Sea	TRUE	intergenic	NA
cg05773442	-0.000874262	0.000265781	-0.001398233	-0.000350292	0.001846636	37	11	910475	910475	Island	TRUE	promoters	CHID1
cg24572024	0.00780181	0.002481615	0.002909467	0.012694152	0.001848897	37	16	21012796	21012796	Sea	FALSE	introns	DNAH3
cg16287252	0.010895302	0.003466592	0.004061143	0.017729461	0.001849259	37	12	129417324	129417324	Sea	TRUE	introns	GLT1D1
cg05221370	-0.006179523	0.001965155	-0.010053698	-0.002305348	0.001850844	37	7	110738836	110738836	Sea	TRUE	introns	IMMP2L;LRRN3
cg06286267	0.010088681	0.003210153	0.003760074	0.016417287	0.001851374	37	21	47013815	47013815	S_Shelf	FALSE	intergenic	NA
cg12666614	0.005394616	0.001715275	0.002013063	0.008776169	0.001853039	37	12	132276677	132276677	Island	TRUE	introns	SFSWAP
cg13998760	0.005585006	0.001776207	0.00208333	0.009086683	0.001855817	37	15	101402037	101402037	Sea	FALSE	exons	NA
cg14749334	-0.00152257	0.000477889	-0.002464696	-0.000580444	0.001862358	37	19	8455835	8455835	Island	TRUE	promoters	RAB11B-AS1;MIR4999;RAB11B
cg20630740	0.003854846	0.001225049	0.001439741	0.00626995	0.001864093	37	13	107354612	107354612	Sea	TRUE	intergenic	NA
cg00257103	0.003137191	0.000995978	0.001173686	0.005100696	0.001866791	37	6	3017128	3017128	Sea	FALSE	exons	NQO2;HTATSF1P2
cg25325636	0.01207097	0.003845691	0.004489441	0.019652499	0.001873353	37	20	57766896	57766896	Island	TRUE	promoters	ZNF831
cg20988331	-0.001240406	0.00038667	-0.0020027	-0.000478112	0.001875414	37	11	60955214	60955214	Sea	FALSE	intergenic	NA
cg02239258	0.02363772	0.007535323	0.008782322	0.038493117	0.001881831	37	8	8241752	8241752	N_Shore	TRUE	intergenic	PRAG1
cg06825163	0.023003507	0.00733955	0.008534065	0.03747295	0.001898839	37	1	202172912	202172912	Sea	TRUE	promoters	LGR6
cg19169391	-0.005151067	0.001641878	-0.008387922	-0.001914212	0.00190265	37	12	125255412	125255412	Sea	FALSE	intergenic	NA
cg09090223	0.005869766	0.001872204	0.002178839	0.009560694	0.001909995	37	9	92251253	92251253	Sea	FALSE	intergenic	UNQ6494
cg12880300	0.009405853	0.003002358	0.0034869	0.015324806	0.001913445	37	10	134597358	134597358	Island	TRUE	intergenic	INPP5A;NKX6-2
cg19669386	0.006781109	0.002163857	0.002515205	0.011047012	0.001914082	37	21	16648830	16648830	Sea	FALSE	intergenic	NA
cg20237610	0.008409371	0.00268584	0.003114412	0.01370433	0.001926715	37	6	129203887	129203887	Sea	TRUE	promoters	LAMA2
cg12343106	0.009357834	0.002989562	0.003464108	0.015251559	0.00193018	37	7	55072407	55072407	Island	TRUE	intergenic	NA
cg05616069	0.009324441	0.002979209	0.003451126	0.015197757	0.001932324	37	2	183732357	183732357	S_Shore	FALSE	promoters	FRZB
cg19857407	0.00637743	0.002036815	0.002361982	0.010392878	0.001933052	37	7	110272993	110272993	Sea	TRUE	intergenic	NA
cg05786348	0.00438419	0.001398966	0.001626219	0.007142161	0.001933378	37	2	157295032	157295032	S_Shelf	TRUE	introns	GPD2
cg14548284	0.009020714	0.002882287	0.003338474	0.014702954	0.001933664	37	4	10458049	10458049	N_Shore	TRUE	promoters	ZNF518B
cg22829408	0.003143265	0.001001374	0.001169122	0.005117409	0.00193372	37	8	64235891	64235891	Sea	FALSE	intergenic	NA
cg00136184	0.004712134	0.00150435	0.001746406	0.007677862	0.001938497	37	8	22269194	22269194	Sea	FALSE	introns	SLC39A14
cg23433205	0.002622071	0.000834421	0.000977063	0.004267078	0.001941241	37	1	17735708	17735708	S_Shore	FALSE	introns	RCC2
cg26189283	-0.011112202	0.003552638	-0.018115995	-0.004108408	0.001942527	37	1	155109378	155109378	S_Shore	TRUE	exons	EFNA1;SLC50A1;DPM3
cg17727907	0.002816947	0.000897198	0.001048179	0.004585715	0.001945204	37	2	121000666	121000666	Sea	FALSE	introns	RALB
cg04787575	0.005289601	0.001690009	0.001957858	0.008621344	0.001947674	37	11	65084392	65084392	S_Shore	FALSE	introns	CDC42EP2
cg16179182	-0.003155865	0.001006171	-0.005139467	-0.001172264	0.001948544	37	5	140090404	140090404	Sea	TRUE	promoters	ZMAT2;VTRNA1-1
cg06212297	-0.010852964	0.003471052	-0.017695916	-0.004010012	0.001950195	37	16	48079666	48079666	Sea	TRUE	intergenic	NA
cg02913553	0.010757398	0.00344048	0.003974716	0.01754008	0.001950255	37	8	1951383	1951383	Island	TRUE	exons	KBTBD11
cg16284437	0.01214119	0.003883293	0.004485532	0.019796847	0.001950271	37	18	76751616	76751616	N_Shore	TRUE	introns	SALL3
cg16503188	0.022230198	0.007112585	0.008208201	0.036252194	0.001953805	37	7	157786056	157786056	Sea	TRUE	introns	PTPRN2
cg26937389	-0.001536125	0.000484622	-0.002491525	-0.000580724	0.001954941	37	1	12677975	12677975	Island	TRUE	promoters	DHRS3
cg02841155	0.010112704	0.003235189	0.00373474	0.016490667	0.001956536	37	5	128301328	128301328	Island	TRUE	promoters	SLC27A6
cg16123269	-0.010868989	0.003477523	-0.017724699	-0.00401328	0.001957899	37	6	30135113	30135113	Sea	TRUE	introns	TRIM15
cg12165563	0.0068182	0.002180947	0.002518606	0.011117794	0.001961653	37	19	39877679	39877679	N_Shelf	TRUE	introns	SAMD4B;PAF1;MED29
cg02822506	0.004011744	0.001281904	0.001484555	0.006538933	0.001967647	37	10	73361236	73361236	Sea	FALSE	introns	CDH23
cg13036352	-0.004731561	0.001512983	-0.007714309	-0.001748813	0.001970258	37	6	30651825	30651825	N_Shelf	TRUE	introns	PPP1R18;NRM
cg07909422	-0.003099178	0.000989059	-0.005049044	-0.001149311	0.001970313	37	6	13574371	13574371	N_Shore	TRUE	promoters	SIRT5
cg27449959	-0.002842119	0.000906652	-0.004629523	-0.001054714	0.001975188	37	8	146024786	146024786	S_Shore	TRUE	promoters	ZNF517
cg24601559	0.012512244	0.004007863	0.004611004	0.020413483	0.001979481	37	2	43328536	43328536	S_Shore	TRUE	intergenic	NA
cg17924899	0.007768904	0.002488098	0.00286378	0.012674027	0.001983003	37	1	20306106	20306106	Sea	FALSE	promoters	PLA2G2A
cg13595415	0.004427744	0.001416634	0.001634944	0.007220545	0.001985815	37	9	96780753	96780753	Sea	TRUE	intergenic	NA
cg06932125	0.001816211	0.000576299	0.000680075	0.002952347	0.001988215	37	12	56659708	56659708	N_Shore	FALSE	promoters	COQ10A
cg25289066	0.004929141	0.001578	0.001818218	0.008040064	0.001991367	37	10	102778670	102778670	Island	FALSE	exons	PDZD7
cg03134871	-0.00168112	0.000532638	-0.002731181	-0.000631059	0.001992402	37	17	73781215	73781215	Island	TRUE	promoters	MIR4738;UNK
cg11605551	0.006352116	0.002034803	0.002340635	0.010363598	0.00199295	37	13	113765634	113765634	S_Shore	TRUE	introns	F7
cg12137410	-0.004038262	0.001292503	-0.006586346	-0.001490177	0.002000227	37	15	39474324	39474324	Sea	FALSE	intergenic	NA
cg13691447	0.002193267	0.00069871	0.000815805	0.003570729	0.002003873	37	16	89643860	89643860	S_Shore	FALSE	introns	CPNE7
cg02395454	0.0112921	0.003621266	0.004153011	0.018431188	0.002004157	37	11	134605862	134605862	Island	TRUE	promoters	NA
cg11318133	-0.00242599	0.000773905	-0.003951693	-0.000900287	0.002005935	37	12	113416268	113416268	Sea	TRUE	promoters	OAS2
cg13495521	0.002498397	0.000797371	0.000926432	0.004070362	0.002008755	37	1	240046473	240046473	Sea	FALSE	introns	CHRM3
cg12757143	0.009629506	0.003089829	0.00353811	0.015720901	0.002017636	37	9	140473704	140473704	S_Shore	TRUE	promoters	DPH7;ZMYND19
cg14986668	0.005603284	0.001796688	0.002061231	0.009145337	0.002017643	37	8	48610155	48610155	Sea	FALSE	introns	SPIDR
cg10426372	0.007479915	0.002400077	0.00274832	0.01221151	0.002022316	37	1	172785503	172785503	Sea	FALSE	intergenic	NA
cg16538964	0.00242561	0.000774819	0.000898105	0.003953115	0.002033081	37	10	133758887	133758887	Sea	TRUE	exons	PPP2R2D
cg18607869	0.004337357	0.001391769	0.001593575	0.007081139	0.002046795	37	2	285979	285979	N_Shore	FALSE	introns	ALKAL2
cg11704513	0.006911986	0.002220431	0.002534552	0.01128942	0.002048389	37	20	30225851	30225851	Island	TRUE	promoters	COX4I2
cg13884826	0.006315487	0.002028636	0.002316163	0.010314811	0.002049435	37	3	118657105	118657105	Sea	FALSE	introns	IGSF11;IGSF11-AS1
cg24924410	0.002635153	0.000843202	0.000972836	0.00429747	0.002050704	37	11	18729637	18729637	S_Shore	FALSE	introns	TMEM86A;IGSF22
cg16027376	-0.004282356	0.001374403	-0.006991903	-0.00157281	0.002051984	37	8	144653975	144653975	Island	TRUE	promoters	MROH6;NAPRT
cg11787167	0.033061753	0.010629915	0.012105569	0.054017936	0.002052457	37	14	33407370	33407370	S_Shelf	TRUE	intergenic	NPAS3
cg20361421	0.007095739	0.002280405	0.00260007	0.011591407	0.002056261	37	1	205265316	205265316	Sea	FALSE	intergenic	NA
cg08626174	-0.012673187	0.004075227	-0.020707232	-0.004639143	0.002059042	37	10	65148353	65148353	Sea	FALSE	introns	JMJD1C
cg19929151	0.007842381	0.002522384	0.002869665	0.012815097	0.002070562	37	16	75118055	75118055	Sea	FALSE	introns	ZNRF1
cg24617333	0.01128962	0.003633004	0.004127389	0.018451851	0.002075574	37	12	79738864	79738864	Sea	FALSE	introns	SYT1
cg07214466	-0.007389731	0.0023782	-0.012078197	-0.002701266	0.002084342	37	12	104892360	104892360	Sea	FALSE	introns	CHST11
cg24808667	-0.002270443	0.000726591	-0.003702869	-0.000838017	0.00208738	37	2	179316250	179316250	Island	FALSE	promoters	MIR548N;PRKRA;PJVK
cg08493899	0.006233624	0.00200613	0.00227867	0.010188578	0.002089379	37	6	13874120	13874120	Island	TRUE	intergenic	NA
cg09668030	-0.0154052	0.004961834	-0.025187132	-0.005623269	0.002091888	37	1	27852173	27852173	N_Shelf	TRUE	intergenic	NA
cg00050402	0.015298813	0.004928277	0.005583037	0.025014589	0.002094968	37	7	55073022	55073022	Island	TRUE	intergenic	NA
cg00181731	0.004818395	0.001550552	0.001761583	0.007875207	0.002099633	37	13	41052081	41052081	Sea	FALSE	introns	LINC00598;FOXO1
cg05571610	0.013828727	0.004455595	0.005044812	0.022612642	0.002099822	37	16	21609904	21609904	N_Shore	FALSE	promoters	METTL9
cg26281470	0.009916973	0.003196065	0.00361614	0.016217806	0.002108744	37	2	101541592	101541592	Sea	FALSE	introns	NPAS2
cg25192717	0.022526781	0.00726277	0.008208705	0.036844857	0.002111233	37	6	33423156	33423156	S_Shore	TRUE	promoters	SYNGAP1;ZBTB9
cg02427109	0.013286206	0.004284196	0.004840194	0.021732218	0.002116986	37	18	77917459	77917459	N_Shore	FALSE	exons	PARD6G-AS1;PARD6G
cg09896403	-0.004996052	0.001609287	-0.008168656	-0.001823448	0.002118178	37	22	24110173	24110173	Island	TRUE	promoters	C22orf15;CHCHD10;MMP11
cg19350133	0.006063465	0.001954697	0.002209907	0.009917023	0.002126533	37	12	3948413	3948413	Island	TRUE	introns	PARP11
cg01526547	-0.005896958	0.001901027	-0.009644708	-0.002149208	0.002127694	37	13	110958122	110958122	N_Shore	FALSE	introns	COL4A1;COL4A2
cg01080592	-0.002499398	0.000802383	-0.004081244	-0.000917552	0.002130076	37	19	36248739	36248739	N_Shore	TRUE	promoters	LIN37;HSPB6;PROSER3
cg20396436	-0.005992079	0.001932289	-0.00980146	-0.002182697	0.002133685	37	6	159173195	159173195	Sea	TRUE	introns	SYTL3
cg23693466	0.002044233	0.00065476	0.000753417	0.00333505	0.002136711	37	5	136958476	136958476	Sea	FALSE	introns	KLHL3
cg11737030	-0.001551896	0.000494718	-0.002527201	-0.00057659	0.002159706	37	6	30071295	30071295	Island	TRUE	exons	TRIM31
cg08034216	-0.001285125	0.000407156	-0.002087806	-0.000482445	0.002163786	37	10	94334227	94334227	Island	TRUE	promoters	IDE
cg02962944	0.01482243	0.004790464	0.005378343	0.024266516	0.002165238	37	7	127912035	127912035	Island	TRUE	intergenic	NA
cg14132888	0.012611568	0.004076163	0.00457568	0.020647456	0.00216767	37	5	114514899	114514899	Island	TRUE	introns	TRIM36
cg15625993	-0.011906589	0.003848686	-0.019494021	-0.004319156	0.002170346	37	15	31421517	31421517	Sea	FALSE	introns	TRPM1
cg16479430	0.008431556	0.002724888	0.003059617	0.013803494	0.002171066	37	1	20713422	20713422	Sea	FALSE	introns	LINC01141
cg04768576	0.008232762	0.002660677	0.002987412	0.013478112	0.002171829	37	11	80572887	80572887	Sea	FALSE	intergenic	NA
cg26217066	-0.009305988	0.003008393	-0.015236838	-0.003375137	0.002175866	37	7	129906440	129906440	Sea	FALSE	promoters	CPA2
cg14607208	-0.005844018	0.001888153	-0.009566388	-0.002121649	0.002175997	37	9	38546089	38546089	Sea	TRUE	promoters	FAM95C;ANKRD18A
cg23528763	0.011056148	0.003575052	0.004008167	0.01810413	0.002178835	37	17	4691107	4691107	N_Shore	FALSE	exons	TM4SF5;VMO1;GLTPD2
cg26043909	0.004342078	0.001402023	0.001578082	0.007106075	0.002179313	37	6	56594570	56594570	Sea	FALSE	introns	DST
cg25095848	-0.003237242	0.001043879	-0.005295181	-0.001179302	0.002180076	37	14	81421403	81421403	Island	TRUE	promoters	CEP128;TSHR
cg26347746	0.018812816	0.006085016	0.006816605	0.030809027	0.002181562	37	1	202172848	202172848	Sea	TRUE	promoters	LGR6
cg27266503	0.008519634	0.002756772	0.003084838	0.013954431	0.002197988	37	6	5831722	5831722	Sea	FALSE	intergenic	NA
cg27563529	0.009532737	0.003085611	0.003449656	0.015615817	0.002203295	37	12	53910350	53910350	Sea	TRUE	exons	ATF7;LOC100652999
cg06174271	-0.007825259	0.002533442	-0.012819774	-0.002830743	0.002211586	37	8	142456886	142456886	Sea	FALSE	introns	MROH5
cg19242467	-0.008193309	0.002653908	-0.013425316	-0.002961303	0.002221475	37	21	41415561	41415561	Sea	FALSE	introns	DSCAM
cg26485159	0.00874111	0.002831512	0.003158968	0.014323251	0.002221479	37	5	4511755	4511755	Sea	TRUE	intergenic	NA
cg03129964	0.005136273	0.00166278	0.00185821	0.008414335	0.002225674	37	9	96714665	96714665	Island	TRUE	introns	BARX1
cg23538765	-0.001399878	0.000446293	-0.002279714	-0.000520041	0.002228719	37	19	34919100	34919100	N_Shore	TRUE	promoters	PDCD2L;UBA2
cg17781553	0.006924879	0.002244008	0.002500965	0.011348794	0.002235228	37	17	48922902	48922902	Sea	FALSE	intergenic	WFIKKN2
cg01347566	0.00655601	0.002124491	0.002367715	0.010744305	0.002237118	37	9	111926380	111926380	N_Shelf	FALSE	introns	FRRS1L
cg04766005	0.00710357	0.002302529	0.002564285	0.011642856	0.002240453	37	10	133879763	133879763	S_Shore	TRUE	intergenic	NA
cg01753879	-0.001015319	0.000319078	-0.001644361	-0.000386277	0.00225322	37	4	76649549	76649549	Island	FALSE	promoters	USO1
cg05417498	0.007413669	0.002404813	0.002672737	0.012154601	0.002255758	37	13	88445300	88445300	Sea	FALSE	intergenic	NA
cg14561904	-0.008098298	0.002628702	-0.013280612	-0.002915984	0.002269141	37	9	114360101	114360101	N_Shore	TRUE	introns	PTGR1
cg11712482	-0.006278538	0.002037616	-0.010295565	-0.002261511	0.002272111	37	22	19928667	19928667	N_Shore	TRUE	promoters	TXNRD2;COMT
cg19129839	0.007560073	0.002454492	0.002721203	0.012398942	0.002275341	37	8	144854795	144854795	S_Shore	TRUE	intergenic	NA
cg09858108	0.027452556	0.008918317	0.009870677	0.045034435	0.002277399	37	8	58055024	58055024	Island	TRUE	intergenic	NA
cg00746336	-0.009271222	0.003010895	-0.015207005	-0.003335439	0.0022775	37	17	28803558	28803558	N_Shore	FALSE	promoters	GOSR1
cg19442101	0.006927699	0.002249414	0.002493127	0.011362271	0.002280092	37	5	173001933	173001933	Sea	FALSE	intergenic	LOC285593
cg15916745	-0.010878376	0.003534154	-0.017845729	-0.003911023	0.002283677	37	12	30166175	30166175	Sea	FALSE	intergenic	NA
cg24675171	0.004444314	0.001442289	0.001600936	0.007287691	0.002289589	37	4	170361789	170361789	Sea	FALSE	introns	NEK1
cg22866565	0.012590024	0.004092038	0.004522838	0.020657211	0.002292149	37	4	86718190	86718190	Sea	TRUE	introns	ARHGAP24
cg12182020	-0.011887179	0.003863669	-0.019504151	-0.004270207	0.00229313	37	3	103687842	103687842	Sea	FALSE	introns	NA
cg27282987	0.005664552	0.001840374	0.002036375	0.009292728	0.002301213	37	3	127349158	127349158	S_Shore	TRUE	introns	PODXL2
cg26594902	0.002094848	0.000676364	0.00076144	0.003428256	0.002303304	37	19	36229069	36229069	Island	TRUE	exons	KMT2B;IGFLR1;U2AF1L4
cg24741962	0.00593801	0.001929589	0.002133951	0.009742068	0.002303546	37	2	242999257	242999257	Sea	TRUE	intergenic	NA
cg27438152	0.016269242	0.005291268	0.005837852	0.026700632	0.002304973	37	15	31515761	31515761	Sea	TRUE	exons	LOC283710
cg18709737	0.002216966	0.000716424	0.000804584	0.003629348	0.002305336	37	7	2069894	2069894	Sea	TRUE	introns	MAD1L1
cg09602300	-0.006292115	0.002045581	-0.010324844	-0.002259386	0.002311595	37	7	158763466	158763466	N_Shelf	FALSE	intergenic	NA
cg13126643	-0.006740255	0.002191815	-0.011061274	-0.002419235	0.002314885	37	20	29547097	29547097	N_Shelf	TRUE	intergenic	NA
cg26823535	0.00963714	0.003135067	0.003456561	0.01581772	0.002315682	37	2	11881420	11881420	Sea	TRUE	promoters	LPIN1
cg02616786	0.012185355	0.003965075	0.004368468	0.020002242	0.002318786	37	10	135279147	135279147	S_Shore	TRUE	promoters	SCART1
cg04266315	0.003566425	0.001157894	0.001283712	0.005849138	0.002319905	37	16	74701830	74701830	S_Shore	TRUE	intergenic	RFWD3;MLKL
cg15688324	0.007513099	0.002444487	0.002693951	0.012332246	0.002324485	37	4	8102944	8102944	S_Shelf	TRUE	introns	ABLIM2
cg14930775	0.006483695	0.0021096	0.002324758	0.010642633	0.002329406	37	10	114133657	114133657	Sea	FALSE	promoters	ACSL5
cg05415978	0.004969553	0.001616415	0.001782896	0.008156209	0.002334169	37	19	39678458	39678458	Sea	FALSE	intergenic	NA
cg17372806	0.007327026	0.002385179	0.002624801	0.012029251	0.002337075	37	11	63448356	63448356	N_Shore	TRUE	promoters	RTN3
cg12614633	-0.001578201	0.000507509	-0.002578723	-0.00057768	0.002340037	37	1	22110289	22110289	S_Shore	TRUE	promoters	USP48
cg09419297	-0.002023867	0.000654181	-0.003313542	-0.000734192	0.002340675	37	15	77712428	77712428	Island	TRUE	promoters	PEAK1;HMG20A
cg02052527	0.010448384	0.003403062	0.003739469	0.017157299	0.002342208	37	18	61662355	61662355	Sea	FALSE	intergenic	NA
cg07154944	0.007845193	0.002554635	0.002808897	0.012881489	0.002342345	37	14	55855938	55855938	Sea	TRUE	introns	ATG14
cg06000034	0.003676741	0.001195096	0.001320688	0.006032794	0.002343134	37	20	56265790	56265790	Sea	FALSE	promoters	PMEPA1
cg13646708	-0.012216668	0.003980364	-0.020063695	-0.004369642	0.002348356	37	11	102447295	102447295	Sea	FALSE	intergenic	MMP20
cg13324311	-0.006977681	0.002272509	-0.011457783	-0.002497578	0.002349207	37	7	156111445	156111445	Island	TRUE	intergenic	NA
cg05746918	0.015328501	0.004995083	0.005481022	0.02517598	0.002350453	37	3	127348722	127348722	Island	FALSE	promoters	PODXL2
cg13423383	0.012257771	0.003994592	0.004382693	0.020132849	0.00235319	37	9	139889616	139889616	Island	TRUE	introns	PAXX;CLIC3
cg00066942	-0.007684502	0.002503492	-0.012619972	-0.002749032	0.002353807	37	2	149401448	149401448	N_Shore	TRUE	intergenic	EPC2
cg00632940	0.005825642	0.001897219	0.002085399	0.009565886	0.002354696	37	2	189651242	189651242	Sea	FALSE	introns	DIRC1
cg12046314	-0.002825664	0.000917709	-0.004634868	-0.001016461	0.00236217	37	6	38317880	38317880	Sea	TRUE	introns	BTBD9
cg19965023	0.004274251	0.001391721	0.001530565	0.007017938	0.002369064	37	17	72838366	72838366	N_Shore	TRUE	exons	TMEM104;GRIN2C
cg13210187	0.006935263	0.002261381	0.002477097	0.011393429	0.002377108	37	5	171594753	171594753	Sea	FALSE	introns	STK10
cg14511218	0.006024361	0.001964056	0.002152352	0.009896369	0.002378481	37	10	6962843	6962843	Sea	FALSE	intergenic	NA
cg07969758	0.006201222	0.002022159	0.002214668	0.010187777	0.002382458	37	2	203030072	203030072	Sea	FALSE	exons	KIAA2012
cg00480298	0.005174709	0.001687179	0.001848546	0.008500871	0.00238752	37	17	44068857	44068857	Sea	TRUE	exons	MAPT
cg23008153	0.008360113	0.002728007	0.002982025	0.013738201	0.002389706	37	5	63461305	63461305	N_Shore	TRUE	promoters	RNF180
cg27007937	0.010056199	0.00328238	0.003585201	0.016527198	0.002393001	37	5	140480597	140480597	N_Shore	TRUE	promoters	PCDHB2;PCDHB3
cg07918516	0.002809145	0.000913541	0.001008158	0.004610132	0.002393791	37	1	54645123	54645123	Sea	TRUE	introns	CYB5RL
cg17303540	-0.01317646	0.004301624	-0.021656832	-0.004696089	0.002394184	37	5	140808068	140808068	S_Shore	TRUE	introns	PCDHGA1;PCDHGA2;PCDHGA3;PCDHGB1;PCDHGA4;PCDHGB2;PCDHGA5;PCDHGB3;PCDHGA6;PCDHGA7;PCDHGB4;PCDHGA8;PCDHGB5;PCDHGA9;PCDHGB6;PCDHGA10;PCDHGB7;PCDHGA11;PCDHGB8P;PCDHGA12
cg23577102	0.01478862	0.004828185	0.005270169	0.02430707	0.002394518	37	11	111411348	111411348	Island	FALSE	promoters	C11orf88;LAYN
cg24962684	0.004082427	0.001331206	0.001458041	0.006706813	0.00240728	37	7	157261603	157261603	N_Shore	TRUE	intergenic	NA
cg27250283	0.005911682	0.001930018	0.002106778	0.009716586	0.002412211	37	6	151430166	151430166	Sea	TRUE	intergenic	NA
cg13918374	-0.001842921	0.000596753	-0.003019382	-0.000666461	0.002419172	37	10	26055684	26055684	Sea	FALSE	intergenic	NA
cg06715520	0.004576791	0.001493892	0.001631681	0.007521901	0.002421564	37	11	66580143	66580143	Sea	FALSE	introns	C11orf80
cg05557673	-0.014464574	0.004728163	-0.023785838	-0.005143311	0.002423629	37	19	49540333	49540333	Sea	FALSE	promoters	CGB2;CGB1;SNAR-G1
cg01485490	0.001870152	0.000605954	0.000675554	0.00306475	0.002427541	37	3	52511686	52511686	Sea	FALSE	introns	NISCH
cg11942207	0.008000997	0.002614912	0.002845868	0.013156125	0.002427756	37	13	98527743	98527743	Sea	TRUE	intergenic	NA
cg16062681	0.008041626	0.002628568	0.002859576	0.013223677	0.002431061	37	16	52946868	52946868	Sea	FALSE	intergenic	NA
cg04182260	0.008041979	0.002628794	0.002859483	0.013224475	0.002432064	37	4	99014779	99014779	Sea	FALSE	introns	STPG2
cg24631222	-0.002103778	0.000683133	-0.00345053	-0.000757027	0.00243327	37	15	78858424	78858424	S_Shore	TRUE	promoters	CHRNA5
cg03489729	0.00580605	0.001897498	0.002065257	0.009546843	0.002437677	37	1	54639196	54639196	Sea	FALSE	exons	CYB5RL
cg23874611	0.00598262	0.001955331	0.002127814	0.009837427	0.002437922	37	19	667454	667454	Island	TRUE	intergenic	RNF126
cg22088248	0.012809511	0.004189918	0.004549361	0.02106966	0.002440364	37	18	72917387	72917387	S_Shore	TRUE	promoters	ZADH2
cg25638978	0.012248018	0.004006211	0.004350034	0.020146003	0.002440524	37	11	134605124	134605124	Island	TRUE	promoters	NA
cg01317870	0.003325328	0.001084852	0.001186614	0.005464042	0.002441627	37	5	68814458	68814458	Sea	FALSE	introns	OCLN
cg25058321	-0.006542019	0.002138909	-0.010758738	-0.002325299	0.002442826	37	3	79895894	79895894	Sea	FALSE	intergenic	NA
cg01743841	0.007618224	0.002492242	0.002704932	0.012531515	0.002452307	37	20	61992494	61992494	Island	TRUE	promoters	CHRNA4
cg23979676	0.002368018	0.000770799	0.000848438	0.003887599	0.00245453	37	12	49286966	49286966	Sea	FALSE	intergenic	NA
cg20303231	0.012590709	0.004121057	0.004466315	0.020715104	0.00245631	37	22	34382180	34382180	Sea	FALSE	intergenic	NA
cg16894294	0.007296512	0.002387369	0.00258997	0.012003055	0.002457245	37	4	7597903	7597903	Sea	FALSE	introns	SORCS2
cg09458009	0.005453564	0.001783556	0.0019374	0.008969728	0.002457552	37	7	2448630	2448630	Sea	FALSE	introns	CHST12
cg17426192	0.010954657	0.003585695	0.003885694	0.018023621	0.002458745	37	10	105344747	105344747	Island	TRUE	exons	NEURL1;SH3PXD2A
cg17310109	0.006735736	0.002203965	0.002390763	0.011080709	0.002460572	37	6	125880381	125880381	Sea	FALSE	intergenic	NA
cg13344961	-0.001641827	0.000531432	-0.002689511	-0.000594144	0.002468053	37	6	165341241	165341241	Sea	TRUE	intergenic	NA
cg14566214	-0.001975232	0.00064177	-0.003240439	-0.000710024	0.002470283	37	10	71389654	71389654	N_Shore	TRUE	promoters	FAM241B
cg13590055	0.020359242	0.00666856	0.007212613	0.033505872	0.00247069	37	18	77917647	77917647	Island	TRUE	exons	PARD6G-AS1;PARD6G
cg15425448	0.002728829	0.00089028	0.000973701	0.004483957	0.00247575	37	1	207393821	207393821	Sea	FALSE	intergenic	NA
cg26717696	0.004879711	0.001597041	0.001731248	0.008028173	0.002481487	37	14	24599765	24599765	N_Shore	FALSE	promoters	FITM1
cg27452939	0.009162252	0.003001886	0.00324423	0.015080273	0.00248473	37	2	156698957	156698957	Sea	TRUE	intergenic	NA
cg26945241	0.007132588	0.002336507	0.002526317	0.01173886	0.00248663	37	2	66185442	66185442	Sea	TRUE	introns	NA
cg17655970	0.014746051	0.004833196	0.005217721	0.024274381	0.002488471	37	13	112985463	112985463	Island	TRUE	intergenic	NA
cg15212895	0.002248216	0.000732529	0.000804082	0.00369235	0.002493164	37	22	49064512	49064512	S_Shore	TRUE	introns	FAM19A5
cg05149320	0.007323102	0.00240024	0.002591184	0.012055019	0.0024993	37	1	160833863	160833863	Sea	FALSE	intergenic	CD244
cg02399571	-0.001843477	0.000599103	-0.003024569	-0.000662385	0.002504973	37	17	7118430	7118430	S_Shore	TRUE	introns	DLG4;ACADVL
cg08116550	0.002399358	0.000782774	0.000856171	0.003942545	0.00250545	37	15	64163899	64163899	Sea	FALSE	promoters	NA
cg14074581	-0.001255147	0.000403513	-0.002050646	-0.000459648	0.002509485	37	19	36232218	36232218	Island	TRUE	promoters	KMT2B;IGFLR1;U2AF1L4;PSENEN
cg11036672	0.004190503	0.001372479	0.001484751	0.006896255	0.002510737	37	4	8476435	8476435	Sea	TRUE	introns	TRMT44
cg03529408	0.002870041	0.000938136	0.001020566	0.004719515	0.002511984	37	11	64508108	64508108	N_Shore	TRUE	promoters	RASGRP2
cg11721435	0.00518961	0.00170086	0.001836476	0.008542744	0.002512054	37	2	55651436	55651436	Sea	FALSE	intergenic	CCDC88A
cg26780614	0.010628044	0.003486827	0.003753992	0.017502095	0.00251529	37	19	13929095	13929095	Sea	FALSE	introns	ZSWIM4
cg19049734	-0.011580307	0.003799412	-0.019070598	-0.004090015	0.0025153	37	6	170571697	170571697	Sea	TRUE	promoters	LOC154449
cg18527908	-0.009378077	0.003076546	-0.015443287	-0.003312867	0.002515681	37	1	145508355	145508355	S_Shore	FALSE	promoters	NBPF20;NBPF10;RBM8A
cg25562473	0.00821145	0.002694178	0.002900054	0.013522846	0.002521562	37	7	21068082	21068082	Sea	FALSE	intergenic	NA
cg22311344	-0.02235382	0.007338237	-0.036820674	-0.007886966	0.002524889	37	13	66713559	66713559	Sea	FALSE	intergenic	NA
cg01654463	0.004632379	0.001518931	0.001637905	0.007626853	0.002530688	37	22	24504055	24504055	Sea	FALSE	introns	CABIN1
cg09890216	0.00900936	0.002957371	0.003179096	0.014839624	0.002531276	37	17	46698820	46698820	S_Shore	FALSE	exons	HOXB9
cg27481124	0.007947259	0.002609167	0.002803457	0.013091061	0.002538124	37	7	133192986	133192986	Sea	TRUE	introns	EXOC4
cg14952389	-0.001179637	0.000378727	-0.001926272	-0.000433001	0.002542534	37	20	47804064	47804064	N_Shore	FALSE	promoters	STAU1
cg06664147	0.002068603	0.000674645	0.000738584	0.003398622	0.00254379	37	16	89371698	89371698	Island	TRUE	exons	ANKRD11
cg16695380	0.005168509	0.001696339	0.001824287	0.008512731	0.002547079	37	1	11743020	11743020	S_Shore	TRUE	introns	MAD2L2
cg11755558	-0.007721703	0.002536434	-0.012722118	-0.002721288	0.002551747	37	4	122103800	122103800	Sea	FALSE	introns	TNIP3
cg25276752	-0.001857097	0.000604786	-0.003049394	-0.0006648	0.002552034	37	19	17961566	17961566	S_Shelf	TRUE	intergenic	JAK3
cg08351607	0.003256656	0.001067211	0.001152719	0.005360592	0.002553168	37	5	1056410	1056410	Island	TRUE	introns	SLC12A7
cg10206580	0.004815872	0.00158072	0.001699586	0.007932159	0.002553351	37	6	42247768	42247768	Sea	FALSE	introns	TRERF1
cg22109643	0.007588437	0.002493054	0.002673544	0.01250333	0.002556147	37	20	60635633	60635633	N_Shelf	FALSE	introns	TAF4
cg05347635	0.003738137	0.001226338	0.001320491	0.006155782	0.002562656	37	1	3466879	3466879	Sea	TRUE	introns	MEGF6
cg17489897	-0.001821672	0.000593397	-0.002991516	-0.000651828	0.002566988	37	10	89623432	89623432	Island	TRUE	promoters	KLLN;PTEN
cg02400308	0.006496672	0.002135082	0.002287497	0.010705847	0.002569355	37	5	160048139	160048139	Sea	TRUE	promoters	ATP10B
cg07501635	0.012649988	0.004160399	0.004448034	0.020851942	0.002574208	37	3	53714168	53714168	Sea	FALSE	introns	CACNA1D
cg25211705	0.0062292	0.002048374	0.002190965	0.010267435	0.002585571	37	22	37252282	37252282	N_Shore	TRUE	intergenic	NCF4
cg00329441	0.00635429	0.002089731	0.002234522	0.010474059	0.002587468	37	5	178667879	178667879	Sea	TRUE	introns	ADAMTS2
cg00335802	0.00699201	0.002299928	0.002457852	0.011526168	0.002589223	37	18	10791505	10791505	Sea	TRUE	introns	PIEZO2
cg25753026	0.002083621	0.000680887	0.000741297	0.003425944	0.00258979	37	17	81043545	81043545	N_Shore	TRUE	introns	METRNL
cg16277843	0.011057965	0.003643251	0.003875535	0.018240396	0.002620352	37	6	169671468	169671468	Sea	TRUE	intergenic	NA
cg05360714	0.014805239	0.004879227	0.005186161	0.024424316	0.002624618	37	17	75543046	75543046	Sea	TRUE	promoters	LOC100507351
cg15509024	0.012238298	0.004034553	0.004284439	0.020192156	0.002634433	37	11	128693961	128693961	N_Shore	TRUE	intergenic	NA
cg19783563	0.012461405	0.004108975	0.004360829	0.020561981	0.002639655	37	13	112985611	112985611	Island	FALSE	intergenic	NA
cg11196506	0.010602654	0.003496315	0.003709897	0.017495411	0.00264334	37	14	38760181	38760181	Sea	FALSE	intergenic	NA
cg17489871	0.002883516	0.000947594	0.001015396	0.004751636	0.002644075	37	2	439337	439337	Sea	TRUE	intergenic	NA
cg19770400	0.002605329	0.00085553	0.000918708	0.00429195	0.002646447	37	11	15677357	15677357	Sea	FALSE	intergenic	NA
cg09631283	0.00831059	0.00274125	0.002906395	0.013714785	0.002654903	37	11	49455936	49455936	Island	TRUE	intergenic	NA
cg20464360	0.009995965	0.00329886	0.003492477	0.016499452	0.002664496	37	17	56564855	56564855	Island	TRUE	promoters	HSF5;MTMR4
cg13287296	0.009035409	0.002983491	0.003153652	0.014917167	0.002680404	37	15	55547898	55547898	Sea	FALSE	introns	RAB27A
cg27405014	-0.003194089	0.001051912	-0.005267864	-0.001120314	0.002681176	37	1	151319263	151319263	N_Shore	FALSE	promoters	RFX5
cg13988338	0.015955719	0.005271877	0.005562557	0.02634888	0.002689953	37	13	112986154	112986154	S_Shore	TRUE	intergenic	NA
cg20725055	0.002491888	0.000819324	0.000876644	0.004107131	0.002690009	37	16	30377316	30377316	N_Shelf	FALSE	introns	TBC1D10B
cg18331106	0.012366215	0.004085579	0.004311763	0.020420668	0.002690134	37	13	21919170	21919170	Sea	FALSE	introns	MIPEPP3
cg21258169	0.006033602	0.001992216	0.002106079	0.009961125	0.002691592	37	6	138661523	138661523	Sea	TRUE	exons	ARFGEF3
cg14706297	0.013956443	0.004611462	0.004865247	0.02304764	0.002691817	37	2	43328266	43328266	Island	TRUE	intergenic	NA
cg26034919	0.00687253	0.002269859	0.002397653	0.011347408	0.002693844	37	2	27665711	27665711	S_Shore	TRUE	promoters	NRBP1;KRTCAP3;IFT172
cg00242031	0.007972028	0.002633548	0.00278016	0.013163896	0.002694872	37	5	174869880	174869880	N_Shore	TRUE	promoters	DRD1
cg25220100	0.004621061	0.001525188	0.001614252	0.00762787	0.002696538	37	4	76285693	76285693	Sea	FALSE	introns	LINC02483
cg19693760	0.007446874	0.002460252	0.002596649	0.0122971	0.002698697	37	5	19988706	19988706	Sea	TRUE	promoters	CDH18
cg22542065	0.007360755	0.002432749	0.002564749	0.01215676	0.002709196	37	13	47059379	47059379	Sea	FALSE	intergenic	NA
cg18055206	0.003336746	0.001100561	0.001167062	0.00550643	0.002713801	37	16	47092609	47092609	Sea	FALSE	intergenic	NA
cg06587767	-0.007204107	0.002381739	-0.01189955	-0.002508665	0.002718207	37	19	3691013	3691013	S_Shelf	FALSE	introns	PIP5K1C
cg15936375	0.003504058	0.001156243	0.0012246	0.005783516	0.002718236	37	8	141639418	141639418	Sea	TRUE	introns	AGO2
cg07160932	0.009453609	0.003126471	0.003289976	0.015617243	0.002720274	37	16	29888733	29888733	S_Shore	TRUE	exons	BOLA2;SEZ6L2
cg18665871	-0.001398319	0.000455289	-0.002295892	-0.000500746	0.002722804	37	3	71113124	71113124	N_Shore	TRUE	promoters	FOXP1
cg25017403	0.014306831	0.004733481	0.004975083	0.02363858	0.002726056	37	15	31516404	31516404	Sea	TRUE	introns	LOC283710
cg12778195	0.005883521	0.001945349	0.002048392	0.009718651	0.002728783	37	16	20941916	20941916	Sea	FALSE	intergenic	DNAH3
cg00543632	-0.001721559	0.000563792	-0.002833037	-0.000610081	0.00272988	37	16	19098067	19098067	Island	TRUE	intergenic	NA
cg01940273	-0.00810669	0.002681943	-0.013393966	-0.002819415	0.00273254	37	2	233284934	233284934	Island	TRUE	intergenic	NA
cg16911275	0.008143992	0.002694587	0.00283179	0.013456194	0.002735386	37	1	37289860	37289860	Sea	TRUE	introns	GRIK3
cg23780875	0.00656534	0.002172252	0.002282888	0.010847793	0.002741862	37	1	185527043	185527043	Sea	FALSE	intergenic	NA
cg08886880	0.00422251	0.00139581	0.001470761	0.006974259	0.002744536	37	12	50454399	50454399	S_Shelf	TRUE	promoters	ASIC1
cg06191042	0.00822798	0.002724149	0.002857498	0.013598461	0.002752292	37	1	208425702	208425702	Sea	FALSE	intergenic	NA
cg14092997	0.010732209	0.003554008	0.003725715	0.017738704	0.002752908	37	19	6425737	6425737	Island	TRUE	promoters	KHSRP;SLC25A41
cg03045620	0.008767376	0.002903087	0.003044129	0.014490623	0.002754073	37	6	31846970	31846970	Sea	TRUE	promoters	SLC44A4;EHMT2
cg11832717	0.006083003	0.002013546	0.002113429	0.010052578	0.002756552	37	11	2434218	2434218	N_Shore	TRUE	exons	TRPM5
cg22978326	0.00416782	0.001378559	0.001450081	0.006885558	0.002761556	37	3	171761287	171761287	S_Shelf	TRUE	introns	FNDC3B
cg09738011	0.003626441	0.00119889	0.001262907	0.005989975	0.002763413	37	1	204828772	204828772	Sea	FALSE	introns	NFASC
cg11759337	0.008954796	0.002966813	0.003105918	0.014803674	0.002768516	37	22	19195033	19195033	Sea	FALSE	promoters	CLTCL1
cg06284756	0.005272757	0.001745991	0.00183065	0.008714865	0.002773662	37	6	31473264	31473264	Sea	TRUE	introns	MICB
cg23896901	0.004422334	0.001463703	0.00153674	0.007307929	0.002773672	37	14	104342768	104342768	Sea	FALSE	intergenic	NA
cg21951648	0.006479413	0.002146744	0.002247247	0.010711579	0.002778422	37	17	53784724	53784724	Sea	TRUE	intergenic	NA
cg10526598	0.004932276	0.001633431	0.001712072	0.008152479	0.002780883	37	3	9845997	9845997	Sea	TRUE	introns	ARPC4;ARPC4-TTLL3
cg08637257	0.003642413	0.001205336	0.001266171	0.006018654	0.002788508	37	7	101989013	101989013	Island	TRUE	promoters	SPDYE6
cg25982483	-0.006373353	0.002112641	-0.010538287	-0.002208418	0.002792164	37	11	57886517	57886517	Sea	TRUE	promoters	OR9Q1;OR9I1
cg16437000	0.007277305	0.002412961	0.00252031	0.012034301	0.002794954	37	9	128914821	128914821	Sea	FALSE	intergenic	NA
cg27406983	0.018371779	0.006095055	0.006355777	0.030387781	0.002797063	37	15	22923823	22923823	Sea	TRUE	introns	CYFIP1
cg21864713	0.004136492	0.001370147	0.001435336	0.006837648	0.002800126	37	6	29555314	29555314	Sea	TRUE	promoters	GABBR1;OR2H2
cg02834747	0.012303024	0.004082604	0.004254436	0.020351611	0.002806178	37	17	72667279	72667279	Island	FALSE	promoters	RAB37
cg25974442	0.013615226	0.004518536	0.004707228	0.022523225	0.002808113	37	19	18225728	18225728	N_Shelf	TRUE	introns	MAST3
cg18226957	0.001812785	0.000596098	0.000637616	0.002987953	0.00280927	37	2	128604857	128604857	Sea	TRUE	exons	POLR2D
cg06981942	0.010277124	0.003410865	0.003552827	0.017001422	0.002812716	37	1	205475675	205475675	S_Shore	FALSE	introns	CDK18
cg02660285	0.002575049	0.000851022	0.000897316	0.004252783	0.002816017	37	10	88424207	88424207	Sea	FALSE	introns	OPN4;LDB3
cg20710890	-0.011089745	0.003681672	-0.018347921	-0.003831569	0.002819707	37	17	44301842	44301842	N_Shore	FALSE	promoters	KANSL1
cg08611508	-0.006169823	0.002048066	-0.010207451	-0.002132194	0.002831471	37	17	57295577	57295577	N_Shelf	TRUE	intergenic	SMG8;GDPD1
cg01091778	-0.002716759	0.000898971	-0.004489021	-0.000944497	0.002836598	37	6	165900547	165900547	Sea	FALSE	introns	PDE10A
cg25127993	-0.004550821	0.00150991	-0.00752751	-0.001574132	0.002836664	37	10	61296069	61296069	Sea	FALSE	intergenic	NA
cg14530560	-0.00177757	0.000585067	-0.002930992	-0.000624148	0.002844228	37	19	41903684	41903684	S_Shore	TRUE	promoters	BCKDHA;EXOSC5
cg24036612	0.002672669	0.000884667	0.000928606	0.004416733	0.002849033	37	5	101633158	101633158	S_Shore	TRUE	promoters	SLCO4C1
cg19198918	-0.007370425	0.002448868	-0.012198208	-0.002542643	0.00284999	37	1	18896527	18896527	Sea	FALSE	intergenic	NA
cg23503501	0.013375102	0.004445723	0.004610649	0.022139555	0.002850128	37	22	45809793	45809793	Island	TRUE	promoters	SMC1B;RIBC2
cg16166826	-0.007677553	0.002553517	-0.012711645	-0.00264346	0.002876624	37	6	31439037	31439037	Sea	TRUE	promoters	HCG26
cg27319658	0.009655711	0.003212172	0.003323124	0.015988299	0.00287762	37	2	11163309	11163309	Sea	FALSE	intergenic	NA
cg25270774	0.014716428	0.004896853	0.005062603	0.024370253	0.002878823	37	1	202172895	202172895	Sea	FALSE	promoters	LGR6
cg11476866	0.0102259	0.003402593	0.00351791	0.016933891	0.002882577	37	17	41920415	41920415	Sea	FALSE	intergenic	CD300LG
cg02916272	0.008995068	0.002992909	0.003094743	0.014895393	0.002883695	37	11	1769443	1769443	Island	TRUE	introns	MOB2;IFITM10;CTSD
cg19254948	-0.003000531	0.000995523	-0.00496314	-0.001037922	0.002888523	37	1	27852156	27852156	N_Shelf	FALSE	intergenic	NA
cg01650159	0.001412943	0.000463147	0.000499879	0.002326007	0.002888648	37	5	66563675	66563675	Sea	FALSE	intergenic	NA
cg21978593	-0.006203469	0.00206361	-0.010271743	-0.002135196	0.002889045	37	5	158242820	158242820	Sea	FALSE	introns	EBF1
cg10508018	0.008961864	0.002982532	0.003081998	0.014841731	0.002889944	37	16	30119942	30119942	Sea	FALSE	introns	BOLA2;GDPD3
cg11620716	0.022277025	0.007416561	0.007655759	0.036898291	0.002891239	37	5	171057078	171057078	Island	TRUE	intergenic	NA
cg15134919	0.004733213	0.001574048	0.00163008	0.007836346	0.002896403	37	1	144942354	144942354	Sea	TRUE	introns	NBPF20;NBPF9;PDE4DIP;LOC653513
cg24707898	0.00629704	0.00209542	0.002166056	0.010428023	0.002897366	37	13	114034989	114034989	Sea	FALSE	intergenic	NA
cg23481862	0.005006657	0.001665426	0.001723378	0.008289936	0.002899739	37	11	89655871	89655871	Sea	TRUE	intergenic	TRIM49D2
cg10268052	-0.002341263	0.000775477	-0.003870065	-0.000812462	0.002902255	37	20	17647409	17647409	Sea	FALSE	introns	RRBP1
cg12822034	0.004783675	0.001591321	0.001646489	0.00792086	0.002904121	37	8	103734069	103734069	Sea	FALSE	intergenic	NA
cg16711274	0.008297487	0.0027627	0.002851004	0.013743969	0.002904401	37	15	79854927	79854927	Sea	TRUE	intergenic	NA
cg25491066	0.009607908	0.00319948	0.003300343	0.015915473	0.002905322	37	15	58328952	58328952	Sea	FALSE	introns	ALDH1A2
cg18268266	-0.006575883	0.002189101	-0.010891552	-0.002260215	0.002906839	37	2	85937909	85937909	Sea	FALSE	intergenic	NA
cg00243480	0.015317978	0.005103437	0.005256885	0.025379071	0.002913208	37	14	34269416	34269416	Island	TRUE	exons	NPAS3
cg17486446	0.005333167	0.001775332	0.001833217	0.008833118	0.002915875	37	11	2986575	2986575	Sea	FALSE	introns	NAP1L4;SNORA54
cg12838653	0.00673439	0.002242772	0.002312912	0.011155869	0.002917086	37	15	95676215	95676215	Sea	FALSE	intergenic	NA
cg21266511	0.003120936	0.001036901	0.001076752	0.005165119	0.002919325	37	16	706132	706132	Sea	FALSE	promoters	WDR90
cg20876538	0.007940028	0.002645987	0.002723638	0.013156419	0.002929666	37	8	110655890	110655890	N_Shore	FALSE	promoters	SYBU
cg27215108	-0.001295763	0.000424177	-0.002132	-0.000459526	0.002933142	37	12	56123223	56123223	S_Shore	TRUE	promoters	BLOC1S1-RDH5;RDH5;CD63
cg16380632	0.008564979	0.002854809	0.00293691	0.014193048	0.002933225	37	1	7637516	7637516	Sea	TRUE	introns	CAMTA1
cg23939166	-0.002734881	0.000908237	-0.004525412	-0.00094435	0.002933378	37	14	55032812	55032812	Island	TRUE	intergenic	SAMD4A
cg08039008	0.00789042	0.002629911	0.002705722	0.013075118	0.002934658	37	3	195717366	195717366	Island	TRUE	promoters	SDHAP1
cg06635343	0.00168744	0.000556746	0.000589851	0.002785028	0.002938534	37	12	131288976	131288976	Sea	TRUE	introns	STX2
cg11699476	0.003570713	0.001188165	0.001228322	0.005913103	0.002941476	37	8	67090909	67090909	S_Shore	FALSE	promoters	TRIM55;CRH
cg25474641	0.00694612	0.002315643	0.00238098	0.01151126	0.002944285	37	2	174221705	174221705	S_Shore	FALSE	introns	CDCA7
cg22910549	0.008556716	0.002853245	0.002931731	0.014181702	0.002944875	37	22	50985117	50985117	Island	TRUE	intergenic	KLHDC7B;SYCE3
cg21931717	0.018569221	0.006195149	0.006355889	0.030782553	0.002950296	37	5	1594715	1594715	Island	TRUE	promoters	SDHAP3;LOC728613
cg18190433	-0.004792487	0.001596985	-0.007940839	-0.001644134	0.002951487	37	17	10573397	10573397	Sea	TRUE	intergenic	NA
cg13551510	0.003078241	0.001023871	0.001059746	0.005096737	0.002953003	37	11	131560938	131560938	Island	TRUE	introns	NTM
cg25794430	0.007346372	0.002450236	0.002515892	0.012176853	0.002955649	37	16	81558090	81558090	Sea	FALSE	introns	CMIP
cg26071454	0.001886923	0.000624491	0.00065578	0.003118067	0.00296366	37	5	141982215	141982215	Sea	FALSE	introns	FGF1
cg20184917	-0.002149618	0.000712901	-0.003555056	-0.000744181	0.002965815	37	16	89767386	89767386	Island	TRUE	promoters	CDK10;SPATA2L
cg05044291	0.015622609	0.005214946	0.005341685	0.025903534	0.002966687	37	1	202172867	202172867	Sea	TRUE	promoters	LGR6
cg04700648	0.018363615	0.006130524	0.006277687	0.030449542	0.002968518	37	19	52888958	52888958	Sea	TRUE	promoters	ZNF880
cg19971241	0.00260547	0.000866059	0.000898091	0.004312848	0.002970526	37	1	9329249	9329249	Sea	FALSE	exons	H6PD
cg26714305	-0.001833723	0.000606795	-0.003029981	-0.000637466	0.002973713	37	6	31368060	31368060	S_Shore	TRUE	promoters	MICA
cg09974683	0.002981941	0.000992582	0.001025131	0.004938751	0.002979765	37	3	128792776	128792776	Sea	FALSE	intergenic	NA
cg07414558	0.006020946	0.002009972	0.002058417	0.009983476	0.002988637	37	11	63403819	63403819	Sea	FALSE	promoters	ATL3
cg08762150	0.002480365	0.000824637	0.000854647	0.004106082	0.002989061	37	22	44644994	44644994	Sea	FALSE	exons	SHISAL1
cg01356653	-0.001739436	0.000575426	-0.002873851	-0.000605021	0.00299391	37	12	50135491	50135491	Island	TRUE	promoters	TMBIM6
cg05645316	0.002437563	0.000810581	0.000839555	0.004035571	0.003000036	37	10	90345170	90345170	S_Shore	TRUE	intergenic	RNLS;LIPJ
cg16865446	0.005049443	0.001685826	0.001725946	0.008372939	0.003001477	37	11	31822302	31822302	S_Shore	TRUE	exons	PAX6
cg14928510	-0.00399261	0.001332282	-0.006619117	-0.001366104	0.003006661	37	19	55449439	55449439	N_Shore	TRUE	exons	NLRP7
cg08950110	0.002987611	0.000995701	0.00102465	0.004950571	0.003014263	37	9	132473587	132473587	Sea	FALSE	introns	PRRX2
cg09652312	0.015900012	0.005316614	0.005418655	0.026381369	0.003014854	37	7	155284062	155284062	Island	TRUE	intergenic	NA
cg20763184	-0.001694246	0.000560617	-0.002799465	-0.000589027	0.003016199	37	6	33291578	33291578	S_Shore	TRUE	promoters	DAXX
cg06154159	0.005675847	0.001896449	0.001937122	0.009414571	0.003016727	37	6	29768250	29768250	Island	TRUE	intergenic	NA
cg23916948	-0.001504374	0.000496541	-0.002483272	-0.000525477	0.003026825	37	1	155108399	155108399	Island	TRUE	promoters	EFNA1;SLC50A1;DPM3
cg11967727	-0.001633555	0.000540336	-0.002698792	-0.000568318	0.00302868	37	21	47743836	47743836	Island	TRUE	promoters	C21orf58;PCNT
cg11819071	0.008187238	0.002739	0.002787478	0.013586997	0.003038572	37	22	33779222	33779222	Sea	FALSE	introns	LARGE1
cg21863998	-0.009783762	0.003273562	-0.016237375	-0.003330148	0.003038666	37	11	19770288	19770288	Sea	TRUE	introns	NAV2
cg04756698	0.002561039	0.000853442	0.000878535	0.004243544	0.003046052	37	8	134313100	134313100	S_Shelf	TRUE	intergenic	NDRG1
cg26670674	0.013076478	0.004377437	0.004446648	0.021706309	0.003048846	37	14	104686088	104686088	N_Shore	TRUE	intergenic	NA
cg24632813	0.0046599	0.001558629	0.001587165	0.007732636	0.003059706	37	11	65488924	65488924	S_Shore	FALSE	promoters	KAT5;RNASEH2C
cg23509641	0.008961655	0.003000587	0.003046194	0.014877115	0.00306046	37	20	30583001	30583001	Island	TRUE	exons	XKR7
cg05299278	0.004945902	0.001654922	0.001683332	0.008208472	0.003066192	37	17	33885742	33885742	Sea	TRUE	promoters	SLFN14
cg11887355	-0.009230394	0.003091732	-0.015325541	-0.003135247	0.003070706	37	20	3749406	3749406	Island	TRUE	promoters	C20orf27
cg09174717	0.005065379	0.001695497	0.001722818	0.00840794	0.003074696	37	2	141751626	141751626	Sea	TRUE	exons	LRP1B
cg06158065	-0.00251491	0.000838875	-0.004168697	-0.000861123	0.003078395	37	12	42878178	42878178	Island	TRUE	promoters	PRICKLE1
cg19070139	0.002551653	0.00085127	0.00087343	0.004229876	0.003079147	37	6	42928517	42928517	Island	TRUE	promoters	GNMT;PEX6
cg07963181	0.005133575	0.001719045	0.00174459	0.008522561	0.00308594	37	3	11195902	11195902	Island	TRUE	promoters	HRH1
cg19861151	0.006978223	0.002338806	0.002367419	0.011589028	0.003096248	37	5	54200041	54200041	Sea	FALSE	intergenic	NA
cg00853964	-0.002068556	0.000688851	-0.00342658	-0.000710531	0.003097035	37	1	33814536	33814536	N_Shore	TRUE	promoters	PHC2
cg25911901	-0.002219391	0.000739805	-0.00367787	-0.000760913	0.003098354	37	18	903764	903764	N_Shore	TRUE	intergenic	ADCYAP1
cg25230566	0.005340652	0.001789353	0.001813059	0.008868245	0.003099077	37	19	12945488	12945488	S_Shore	FALSE	promoters	RTBDN;MAST1
cg26617929	0.004726148	0.001583254	0.001604866	0.007847429	0.003103656	37	16	1858877	1858877	Sea	TRUE	intergenic	HAGH
cg08422420	0.024840903	0.008333427	0.008412096	0.041269709	0.003106971	37	5	1594733	1594733	Island	TRUE	promoters	SDHAP3;LOC728613
cg20386580	0.010202123	0.003421882	0.003456106	0.016948141	0.003108478	37	10	105344807	105344807	Island	TRUE	exons	NEURL1;SH3PXD2A
cg25341338	0.005063941	0.001697301	0.001717822	0.00841006	0.003113822	37	1	116380575	116380575	Island	TRUE	promoters	NHLH2
cg14594362	0.008326886	0.002795008	0.002816711	0.013837062	0.003134677	37	19	48947631	48947631	Island	TRUE	exons	GRIN2D;GRWD1
cg07943461	0.006103682	0.00204807	0.002066045	0.010141318	0.003135648	37	15	32605243	32605243	Island	TRUE	introns	NA
cg04637961	0.002527121	0.000844808	0.000861637	0.004192604	0.003140817	37	16	87499977	87499977	Sea	TRUE	introns	ZCCHC14
cg10284310	0.002146289	0.000716206	0.000734335	0.003558244	0.003141754	37	11	12108679	12108679	Sea	TRUE	intergenic	NA
cg13218906	-0.001595464	0.000529613	-0.002639561	-0.000551366	0.003145142	37	20	62886751	62886751	Island	TRUE	promoters	PCMTD2
cg12348640	0.002529684	0.000845809	0.000862226	0.004197142	0.003145529	37	9	101097126	101097126	Sea	FALSE	introns	GABBR2
cg10040153	0.006236759	0.002093514	0.002109532	0.010363985	0.003145752	37	22	37566492	37566492	Sea	FALSE	intergenic	NA
cg20285026	0.00250462	0.000837389	0.000853761	0.004155478	0.003146916	37	1	1983774	1983774	S_Shore	TRUE	introns	PRKCZ
cg12220373	0.003048398	0.001020888	0.001035785	0.005061011	0.003149718	37	16	88889273	88889273	N_Shore	FALSE	introns	GALNS
cg26077229	0.012462007	0.00418699	0.004207629	0.020716385	0.003155674	37	16	3017902	3017902	Island	TRUE	exons	KREMEN2;PAQR4;PKMYT1
cg00007932	0.010017479	0.003365434	0.003382746	0.016652213	0.003156663	37	13	47171977	47171977	Sea	FALSE	introns	LRCH1
cg13098071	0.002811584	0.000941623	0.000955235	0.004667932	0.003167782	37	1	156370496	156370496	Sea	TRUE	intergenic	C1orf61
cg05917225	-0.003304942	0.00110813	-0.005489548	-0.001120336	0.003170761	37	6	11233042	11233042	Sea	TRUE	promoters	NEDD9
cg24407096	-0.002093707	0.000699321	-0.003472372	-0.000715041	0.003179131	37	6	169653618	169653618	Sea	TRUE	promoters	THBS2
cg14054162	0.006783686	0.002280571	0.00228769	0.011279682	0.00318725	37	11	44239973	44239973	Sea	FALSE	introns	EXT2
cg01579812	-0.007623195	0.002563324	-0.012676622	-0.002569769	0.003189307	37	5	5332729	5332729	Sea	FALSE	intergenic	NA
cg16449012	0.008336831	0.002804175	0.002808584	0.013865078	0.003196233	37	4	17781880	17781880	N_Shore	TRUE	introns	FAM184B
cg05385652	0.002246287	0.000751416	0.00076492	0.003727654	0.003196812	37	8	86375137	86375137	N_Shore	FALSE	promoters	CA2
cg19913123	0.006552911	0.002203836	0.002208192	0.01089763	0.00320011	37	14	64367885	64367885	Sea	FALSE	introns	SYNE2
cg23285732	0.008844675	0.002975816	0.002978048	0.014711301	0.003203064	37	8	145138351	145138351	S_Shore	TRUE	promoters	EXOSC4;GPAA1
cg12623302	0.012712566	0.00427815	0.004278474	0.021146659	0.00320396	37	6	28058802	28058802	Sea	TRUE	promoters	ZNF165;ZSCAN16-AS1;ZSCAN12P1
cg03725360	0.005468493	0.001838894	0.001843233	0.009093753	0.003205324	37	14	97765969	97765969	Sea	FALSE	intergenic	NA
cg22069247	0.006834747	0.002299244	0.002301937	0.011367557	0.003206524	37	2	232393256	232393256	N_Shore	TRUE	exons	NMUR1
cg25090325	0.004904531	0.001648938	0.001653758	0.008155304	0.003206923	37	3	49755764	49755764	Island	TRUE	exons	RNF123;AMIGO3;GMPPB
cg24550456	0.00609306	0.002049519	0.002052567	0.010133554	0.003208288	37	1	200841944	200841944	N_Shore	TRUE	promoters	GPR25
cg06520672	-0.001099597	0.000360964	-0.001811214	-0.000387979	0.003211562	37	19	29704310	29704310	Island	TRUE	promoters	UQCRFS1
cg27360206	0.009827579	0.003307699	0.003306666	0.016348492	0.003211593	37	16	57836950	57836950	Island	FALSE	promoters	KIFC3
cg21221255	0.009683089	0.003259311	0.00325757	0.016108607	0.003214106	37	19	6241338	6241338	Sea	FALSE	introns	MLLT1
cg11610739	-0.001030546	0.000337122	-0.00169516	-0.000365932	0.003215143	37	17	40075306	40075306	Island	TRUE	promoters	ACLY
cg14778490	0.005239803	0.001762449	0.00176525	0.008714356	0.003215734	37	1	231031446	231031446	Sea	FALSE	intergenic	NA
cg07485754	0.005940196	0.001998522	0.00200024	0.009880153	0.003215861	37	7	116511339	116511339	Sea	TRUE	introns	CAPZA2
cg06433816	0.011735862	0.00395151	0.003945718	0.019526005	0.00322047	37	9	140311437	140311437	Island	TRUE	introns	EXD3
cg08101300	0.003506056	0.001178007	0.001183692	0.00582842	0.003223382	37	8	67362045	67362045	Sea	FALSE	introns	ADHFE1
cg20407522	-0.001649621	0.0005495	-0.002732924	-0.000566318	0.003223835	37	1	29240986	29240986	Island	TRUE	promoters	EPB41
cg03938532	0.033716371	0.011356089	0.011328584	0.056104159	0.003224433	37	15	55133091	55133091	Sea	FALSE	intergenic	NA
cg07017940	0.004513648	0.001518523	0.001519978	0.007507318	0.003233448	37	1	216367300	216367300	Sea	FALSE	introns	USH2A
cg10229830	0.006684972	0.002250915	0.002247441	0.011122504	0.003234807	37	20	36888200	36888200	N_Shore	FALSE	promoters	KIAA1755
cg14323539	0.010626267	0.00357963	0.003569261	0.017683272	0.0032364	37	2	928750	928750	Sea	TRUE	intergenic	NA
cg19305938	-0.004441805	0.001494744	-0.007388595	-0.001495016	0.00324274	37	8	28363767	28363767	Sea	TRUE	introns	FZD3;MIR4288
cg09295209	0.004061458	0.001366563	0.001367368	0.006755548	0.00324755	37	3	181160290	181160290	Sea	FALSE	introns	SOX2-OT
cg15188631	0.004427625	0.001490329	0.001489539	0.007365712	0.003250265	37	16	84611454	84611454	Sea	FALSE	introns	COTL1
cg18139575	-0.002711199	0.000910327	-0.00450585	-0.000916549	0.00325228	37	3	195354978	195354978	N_Shelf	TRUE	intergenic	NA
cg11694592	0.002433005	0.000816131	0.000824055	0.004041954	0.003252943	37	19	30014168	30014168	N_Shore	FALSE	introns	LOC284395;VSTM2B
cg22779717	0.002252441	0.000754938	0.000764131	0.003740752	0.003253522	37	19	30432102	30432102	N_Shore	FALSE	introns	URI1
cg02631126	0.013602246	0.004585294	0.004562639	0.022641853	0.003254111	37	6	28058918	28058918	Sea	TRUE	promoters	ZNF165;ZSCAN16-AS1;ZSCAN12P1
cg24278615	0.007061843	0.002379745	0.00237033	0.011753355	0.003257259	37	22	36837152	36837152	Sea	FALSE	intergenic	NA
cg12064373	0.02569784	0.008664608	0.008616132	0.042779548	0.003257286	37	11	1457153	1457153	Sea	TRUE	introns	BRSK2
cg08094473	0.008791669	0.002963424	0.002949472	0.014633867	0.003258525	37	3	140843817	140843817	Sea	FALSE	introns	SPSB4
cg27634071	0.007296228	0.002459091	0.002448291	0.012144165	0.003260563	37	22	45809740	45809740	Island	TRUE	promoters	SMC1B;RIBC2
cg16889440	-0.002420793	0.000812363	-0.004022313	-0.000819273	0.003266599	37	9	120506701	120506701	N_Shore	FALSE	intergenic	NA
cg15384108	0.01057519	0.003566314	0.003544435	0.017605945	0.003269516	37	21	43441558	43441558	Sea	TRUE	promoters	NA
cg20677824	-0.008070415	0.002721326	-0.013435332	-0.002705499	0.003272043	37	5	106724406	106724406	Sea	FALSE	introns	EFNA5
cg10171720	-0.004024309	0.001355124	-0.006695847	-0.00135277	0.003272237	37	6	169124	169124	Sea	FALSE	intergenic	NA
cg04477202	-0.001222183	0.000404151	-0.00201894	-0.000425427	0.003281101	37	2	32289458	32289458	Island	TRUE	promoters	SPAST
cg06845571	-0.002071266	0.000694158	-0.003439753	-0.000702779	0.003283581	37	6	108279703	108279703	Island	TRUE	promoters	SEC63
cg07871947	0.009848736	0.003323341	0.003296985	0.016400486	0.003289211	37	20	44657796	44657796	Island	TRUE	promoters	SLC12A5
cg03240738	0.005865653	0.001978411	0.001965346	0.009765961	0.003292551	37	3	111011268	111011268	Sea	FALSE	intergenic	NA
cg15286034	0.002259597	0.000758574	0.000764118	0.003755075	0.003301572	37	8	22414633	22414633	Sea	FALSE	introns	SORBS3
cg02758463	0.003475625	0.001170827	0.001167416	0.005783835	0.003303351	37	16	89982122	89982122	N_Shelf	TRUE	intergenic	TCF25;MC1R;TUBB3
cg19762744	0.003442285	0.001159603	0.001156203	0.005728367	0.003305009	37	13	95654177	95654177	N_Shore	FALSE	intergenic	NA
cg15474435	-0.006633926	0.002239088	-0.011048142	-0.002219709	0.003307964	37	3	130368058	130368058	Sea	TRUE	exons	COL6A6
cg09971562	0.012075026	0.004077637	0.004036231	0.020113821	0.003309063	37	11	128694679	128694679	Island	TRUE	intergenic	NA
cg05324732	-0.001224475	0.00040542	-0.002023734	-0.000425216	0.003315981	37	19	19432095	19432095	Island	TRUE	promoters	SUGP1;MAU2
cg21329862	0.004131206	0.001393276	0.001384453	0.006877959	0.003316592	37	11	86631059	86631059	Sea	FALSE	introns	PRSS23
cg16102971	0.005543976	0.001871456	0.001854522	0.00923343	0.003320983	37	17	78424330	78424330	N_Shelf	TRUE	intergenic	NA
cg08664665	-0.002026135	0.00067977	-0.003366257	-0.000686013	0.00332595	37	1	32573653	32573653	N_Shore	TRUE	promoters	KPNA6
cg18766383	0.012542548	0.004238056	0.004187498	0.020897598	0.003327052	37	5	92832939	92832939	Sea	TRUE	introns	NR2F1-AS1
cg16516888	-0.007248122	0.00244889	-0.012075948	-0.002420295	0.003335998	37	11	77532772	77532772	S_Shore	TRUE	promoters	RSF1;AAMDC
cg00921839	-0.005535833	0.001869805	-0.009222031	-0.001849636	0.003339148	37	1	11467299	11467299	Sea	FALSE	intergenic	NA
cg02143867	0.008197884	0.002770569	0.002735889	0.013659879	0.003340977	37	22	23101928	23101928	Sea	FALSE	introns	NA
cg00565274	0.008287449	0.002801303	0.002764863	0.013810036	0.003345821	37	4	152813419	152813419	Sea	FALSE	intergenic	NA
cg05199874	-0.00178486	0.000597958	-0.002963696	-0.000606025	0.00334632	37	11	9623178	9623178	Sea	TRUE	intergenic	NA
cg26117104	0.011260643	0.00380783	0.003753754	0.018767532	0.003352203	37	20	31975140	31975140	Sea	FALSE	exons	CDK5RAP1
cg13878641	-0.00102473	0.000336727	-0.001688565	-0.000360894	0.003354121	37	1	110090951	110090951	N_Shore	TRUE	promoters	GPR61;GNAI3
cg01923516	0.004001997	0.001351481	0.00133764	0.006666354	0.003360765	37	7	3989167	3989167	Sea	TRUE	introns	SDK1
cg16341939	0.007478813	0.002530037	0.00249101	0.012466615	0.003374257	37	3	75481281	75481281	N_Shelf	TRUE	introns	FAM86DP
cg01360605	0.012454951	0.004215276	0.00414481	0.020765092	0.003377359	37	20	58983676	58983676	Sea	TRUE	introns	MIR646HG
cg24547575	-0.001167372	0.000386569	-0.001929468	-0.000405276	0.003381535	37	6	31831681	31831681	S_Shore	TRUE	promoters	NEU1;SLC44A4
cg27540841	-0.006445211	0.002180641	-0.010744203	-0.002146219	0.003383757	37	16	11350112	11350112	Island	TRUE	promoters	RMI2;SOCS1
cg25114611	-0.005899342	0.001995844	-0.009834018	-0.001964666	0.003386324	37	6	35696870	35696870	S_Shore	TRUE	promoters	FKBP5;LOC285847
cg27130484	0.005951874	0.002013866	0.001981669	0.009922079	0.003389731	37	2	66312329	66312329	Sea	FALSE	intergenic	NA
cg03816954	0.005879636	0.001989747	0.00195698	0.009802293	0.003395462	37	10	13277824	13277824	Sea	TRUE	intergenic	UCMA
cg07593521	0.002472862	0.000833523	0.000829627	0.004116098	0.003395611	37	1	2225299	2225299	S_Shelf	TRUE	introns	SKI
cg20902757	0.009268602	0.003138237	0.003081774	0.015455431	0.003395646	37	8	67454892	67454892	Island	TRUE	intergenic	NA
cg18951289	0.004407017	0.001490536	0.001468522	0.007345511	0.003398321	37	20	37016713	37016713	Sea	FALSE	intergenic	NA
cg14403020	0.004069399	0.001376028	0.001356649	0.006782149	0.003399291	37	19	42347879	42347879	N_Shore	FALSE	promoters	LYPD4;DMRTC2
cg27051778	0.002081598	0.000700393	0.00070082	0.003462377	0.003402588	37	2	101594321	101594321	Sea	TRUE	introns	NPAS2
cg10565687	0.002650733	0.000894416	0.00088745	0.004414017	0.003408686	37	11	113271757	113271757	Sea	FALSE	intergenic	ANKK1
cg25430588	-0.001350439	0.000450145	-0.00223787	-0.000463008	0.003408811	37	17	7145237	7145237	N_Shore	FALSE	promoters	PHF23;GABARAP;CTDNEP1
cg10108612	0.010401592	0.003524407	0.003453453	0.017349731	0.003416204	37	1	19203999	19203999	Island	TRUE	exons	ALDH4A1
cg18836844	0.005285893	0.001789673	0.00175767	0.008814116	0.003416833	37	8	998428	998428	Sea	TRUE	introns	NA
cg14537886	0.010905741	0.003695865	0.003619585	0.018191896	0.003420841	37	8	41511582	41511582	Island	TRUE	exons	NKX6-3;ANK1
cg04415610	0.008969027	0.00303984	0.002976181	0.014961873	0.003427811	37	13	36432082	36432082	Sea	TRUE	introns	MIR548F5;DCLK1
cg18464783	0.008321458	0.002820243	0.002761534	0.013881382	0.003428346	37	11	45671208	45671208	Island	FALSE	exons	CHST1
cg15209029	0.002026112	0.000682225	0.00068115	0.003371074	0.003437347	37	1	9982553	9982553	Sea	TRUE	intergenic	NA
cg16882376	0.008136299	0.002758752	0.002697599	0.013574999	0.003443439	37	16	2046352	2046352	N_Shore	FALSE	introns	SYNGR3;ZNF598
cg22666894	0.007207047	0.002443497	0.002389853	0.012024241	0.003445014	37	5	176006545	176006545	Sea	FALSE	introns	CDHR2
cg03886687	-0.002103629	0.000708879	-0.003501136	-0.000706121	0.003445309	37	4	87281409	87281409	Sea	FALSE	promoters	MAPK10
cg23580626	0.00738651	0.002504466	0.002449119	0.012323901	0.003445717	37	6	792722	792722	Sea	TRUE	intergenic	NA
cg17971251	0.005439999	0.001843915	0.00180484	0.009075157	0.003450374	37	1	177907297	177907297	Sea	TRUE	introns	SEC16B
cg17235179	-0.002638918	0.000891681	-0.00439681	-0.000881027	0.003453923	37	5	154240634	154240634	S_Shelf	TRUE	introns	CNOT8
cg18654504	0.007425652	0.002518542	0.002460512	0.012390792	0.00345567	37	8	38590242	38590242	Sea	FALSE	introns	TACC1
cg19051802	0.004920739	0.001667904	0.001632575	0.008208902	0.003457273	37	17	35242756	35242756	Sea	TRUE	intergenic	NA
cg00570618	-0.005547874	0.001880969	-0.009256081	-0.001839666	0.003457405	37	8	81143035	81143035	Sea	TRUE	intergenic	NA
cg26337314	0.005496757	0.001863646	0.001822701	0.009170812	0.003458102	37	22	37130018	37130018	Sea	FALSE	intergenic	NA
cg17982109	-0.001402679	0.000468956	-0.002327196	-0.000478162	0.003463139	37	3	122102834	122102834	N_Shore	FALSE	promoters	CCDC58;FAM162A
cg24229662	0.009342611	0.003171206	0.003090785	0.015594437	0.003474485	37	2	121499644	121499644	S_Shore	TRUE	introns	GLI2
cg03595402	0.007744206	0.002629269	0.002560773	0.012927638	0.003486877	37	6	37480285	37480285	Sea	FALSE	intergenic	NA
cg17431280	0.020921	0.00710604	0.006911907	0.034930092	0.003487163	37	19	47507461	47507461	Island	TRUE	exons	ARHGAP35
cg23110957	0.003246126	0.001099643	0.00107825	0.005414001	0.003488841	37	5	1076758	1076758	N_Shore	TRUE	introns	SLC12A7
cg18220884	-0.005736078	0.001947617	-0.009575678	-0.001896478	0.003502008	37	14	106834320	106834320	Sea	TRUE	promoters	NA
cg16864017	0.00473578	0.001607379	0.001566937	0.007904624	0.003503416	37	14	100752776	100752776	S_Shore	FALSE	intergenic	SLC25A29
cg05298460	-0.020934703	0.007114795	-0.034961056	-0.00690835	0.003505669	37	15	22367243	22367243	Sea	FALSE	introns	LINC02203;OR4M2
cg15274294	0.014436218	0.004907583	0.00476124	0.024111197	0.003516838	37	6	14884128	14884128	Sea	TRUE	intergenic	NA
cg13573611	0.012375972	0.004207252	0.004081649	0.020670295	0.003518847	37	9	140336654	140336654	S_Shore	TRUE	promoters	ENTPD8
cg20739994	0.010756687	0.003657043	0.003547066	0.017966308	0.003523241	37	2	177015844	177015844	N_Shore	FALSE	promoters	MIR10B;HOXD4
cg18191116	-0.008648105	0.002939842	-0.014443811	-0.002852399	0.003524096	37	14	81893507	81893507	Sea	FALSE	promoters	STON2
cg05238741	0.010956113	0.003725134	0.003612255	0.018299971	0.003525463	37	12	52214758	52214758	Island	TRUE	exons	FIGNL2
cg07645228	-0.001631742	0.000548821	-0.002713708	-0.000549777	0.003526011	37	7	73867009	73867009	N_Shore	TRUE	intergenic	GTF2IRD1
cg07254612	-0.00152477	0.000512161	-0.002534462	-0.000515078	0.003535586	37	12	126554042	126554042	Sea	FALSE	intergenic	NA
cg04520071	0.010327438	0.003512667	0.003402444	0.017252431	0.003538298	37	14	70514297	70514297	S_Shore	FALSE	exons	SLC8A3
cg11887016	-0.009111775	0.003099369	-0.015221979	-0.003001571	0.003542763	37	21	33364463	33364463	Sea	FALSE	introns	HUNK
cg25371081	0.006395037	0.00217457	0.002108014	0.010682061	0.003544071	37	12	208632	208632	Sea	FALSE	introns	IQSEC3
cg10027666	0.007085103	0.002409719	0.002334499	0.011835706	0.003546484	37	2	219926880	219926880	S_Shore	FALSE	intergenic	IHH;MIR3131
cg26991453	0.003512077	0.001192441	0.001161257	0.005862897	0.003548724	37	2	28117271	28117271	S_Shelf	FALSE	introns	RBKS;BRE-AS1;BABAM2
cg22460173	0.006614746	0.002249753	0.002179505	0.011049987	0.003549373	37	19	6536042	6536042	S_Shore	TRUE	intergenic	TNFSF9
cg03401618	0.003684538	0.001251384	0.001217515	0.00615156	0.003551737	37	2	25482370	25482370	Sea	FALSE	introns	DNMT3A
cg03325670	0.002704719	0.000917171	0.000896576	0.004512862	0.003560963	37	13	115090734	115090734	Sea	TRUE	exons	CHAMP1
cg14257335	0.006980799	0.002376156	0.002296362	0.011665236	0.003573252	37	22	20830502	20830502	Sea	FALSE	introns	KLHL22
cg02829743	0.007700497	0.002621571	0.002532242	0.012868753	0.003575253	37	6	105400884	105400884	Island	TRUE	intergenic	LIN28B
cg21503701	0.004805803	0.001635007	0.001582493	0.008029113	0.003578704	37	3	53781065	53781065	Sea	TRUE	introns	CACNA1D
cg12423732	-0.002546328	0.000863556	-0.004248772	-0.000843884	0.003581214	37	7	100075506	100075506	Island	TRUE	exons	TSC22D4
cg16644338	-0.00120405	0.000401878	-0.001996326	-0.000411773	0.003582525	37	5	178977394	178977394	Island	TRUE	promoters	RUFY1
cg19869442	0.008191406	0.002789578	0.002691936	0.013690876	0.003583712	37	10	120880365	120880365	Sea	FALSE	introns	FAM45BP
cg13442016	-0.006763643	0.00230339	-0.011304626	-0.00222266	0.003590861	37	10	104196339	104196339	S_Shelf	TRUE	promoters	CUEDC2;MIR146B
cg15584158	0.004197435	0.001428188	0.001381855	0.007013014	0.003595136	37	7	26361190	26361190	Sea	FALSE	introns	SNX10
cg00609148	-0.008491701	0.002893133	-0.014195322	-0.002788079	0.003597338	37	8	19156146	19156146	Sea	TRUE	intergenic	NA
cg02946570	0.014292303	0.004871344	0.004688766	0.023895841	0.003601842	37	2	21023387	21023387	S_Shore	TRUE	promoters	LDAH
cg24666196	-0.002247407	0.000761691	-0.003749032	-0.000745783	0.003602142	37	13	73356591	73356591	Island	TRUE	promoters	DIS3;PIBF1
cg23112521	0.001692393	0.000571106	0.000566495	0.002818292	0.00360647	37	18	60669770	60669770	Sea	FALSE	intergenic	NA
cg12305236	0.006866727	0.002340056	0.002253459	0.011479996	0.003612151	37	10	130217962	130217962	Sea	FALSE	intergenic	NA
cg18887073	-0.001009604	0.000334318	-0.00166869	-0.000350518	0.003613256	37	19	13001796	13001796	N_Shore	TRUE	promoters	KLF1;GCDH
cg20107096	0.014549586	0.004961571	0.004768173	0.024330999	0.003618513	37	1	173025669	173025669	Sea	FALSE	intergenic	NA
cg06893980	-0.001339538	0.000449549	-0.002225795	-0.000453281	0.003629014	37	6	170862231	170862231	Island	TRUE	promoters	PSMB1;TBP
cg20682143	-0.008359968	0.002851076	-0.013980678	-0.002739258	0.003630425	37	1	231561152	231561152	S_Shelf	TRUE	promoters	EGLN1
cg06905720	-0.011865507	0.004047524	-0.019844936	-0.003886079	0.003631033	37	4	145512579	145512579	Sea	FALSE	intergenic	NA
cg25411363	0.00273204	0.000928514	0.000901536	0.004562544	0.003631374	37	11	113144592	113144592	Sea	TRUE	promoters	NCAM1;NCAM1-AS1
cg25292638	0.00702192	0.002394686	0.002300953	0.011742888	0.003635293	37	18	72917450	72917450	S_Shore	TRUE	promoters	ZADH2
cg23286105	0.007062256	0.002409109	0.002312856	0.011811657	0.00364424	37	8	2078387	2078387	Island	TRUE	introns	MYOM2
cg26953137	0.004118203	0.001403331	0.001351628	0.006884778	0.003646584	37	17	45573695	45573695	S_Shelf	TRUE	intergenic	MRPL45P2
cg00708273	0.003902917	0.001329879	0.001281148	0.006524686	0.003650766	37	5	140348657	140348657	S_Shore	FALSE	exons	PCDHA1;PCDHA2;PCDHA3;PCDHA4;PCDHA5;PCDHA6;PCDHA7;PCDHA8;PCDHA9;PCDHA10;PCDHA11;PCDHA12;PCDHA13;PCDHAC1;PCDHAC2
cg22054593	0.007704122	0.00262946	0.002520313	0.01288793	0.003658784	37	9	132171183	132171183	Sea	FALSE	intergenic	NA
cg23163573	0.008567798	0.002924669	0.002802005	0.014333592	0.003660573	37	2	108905468	108905468	Sea	TRUE	promoters	SULT1C2
cg16075636	0.001550364	0.000523191	0.000518928	0.0025818	0.003671662	37	16	88104639	88104639	N_Shore	FALSE	introns	BANP
cg05106892	0.007513748	0.002565458	0.002456115	0.01257138	0.003672266	37	15	99670731	99670731	Sea	TRUE	exons	SYNM
cg27619000	0.010340835	0.00353242	0.003376899	0.017304771	0.003680211	37	18	74300708	74300708	Sea	FALSE	intergenic	NA
cg27628849	0.004761743	0.001625237	0.001557694	0.007965792	0.003685718	37	4	129775059	129775059	Sea	TRUE	introns	JADE1
cg21074024	0.004811734	0.001642625	0.001573407	0.008050062	0.003691445	37	17	78134791	78134791	Sea	FALSE	intergenic	NA
cg03287964	0.009705308	0.003316543	0.00316696	0.016243657	0.003693742	37	9	10611904	10611904	N_Shore	FALSE	promoters	PTPRD
cg23786152	0.006852086	0.002341074	0.002236812	0.011467359	0.003697621	37	10	105610562	105610562	N_Shelf	TRUE	introns	SH3PXD2A
cg07673445	0.009218108	0.003150972	0.003006173	0.015430043	0.003704637	37	20	58397403	58397403	Sea	FALSE	introns	PHACTR3
cg26790823	-0.013686628	0.004679543	-0.022912041	-0.004461215	0.003706455	37	18	35118703	35118703	Sea	FALSE	introns	CELF4
cg15944688	0.003138625	0.001070353	0.001028494	0.005248756	0.003713514	37	22	42344094	42344094	S_Shore	FALSE	promoters	CENPM;LINC00634
cg24120153	-0.012351227	0.004223753	-0.020678081	-0.004024374	0.003713952	37	10	122610486	122610486	N_Shore	TRUE	promoters	WDR11-AS1;WDR11
cg03180724	0.006944423	0.002374724	0.00226281	0.011626036	0.003726888	37	20	24125159	24125159	Sea	FALSE	intergenic	NA
cg14624922	0.002258126	0.000768395	0.000743285	0.003772966	0.00373243	37	14	56213942	56213942	Sea	FALSE	intergenic	NA
cg09492247	-0.001597356	0.000540474	-0.002662866	-0.000531846	0.003734969	37	13	92374741	92374741	Sea	FALSE	introns	GPC5
cg08418138	0.002565773	0.000874328	0.000842092	0.004289454	0.003737076	37	1	247240445	247240445	N_Shore	TRUE	introns	ZNF670-ZNF695;ZNF670
cg20272155	0.010047451	0.003437978	0.003269702	0.016825199	0.003737348	37	11	1769462	1769462	Island	TRUE	introns	MOB2;IFITM10;CTSD
cg21712831	-0.002140231	0.000727973	-0.003575383	-0.00070508	0.003740111	37	8	95003548	95003548	Sea	TRUE	intergenic	NA
cg11397149	0.009016028	0.003085744	0.002932685	0.015099371	0.003747303	37	1	19397963	19397963	Sea	TRUE	intergenic	UBR4
cg01255021	0.01426826	0.004884414	0.004638957	0.023897563	0.003747629	37	16	1094653	1094653	N_Shelf	TRUE	intergenic	NA
cg23572599	-0.005697339	0.001948979	-0.009539624	-0.001855054	0.003749055	37	17	42119317	42119317	Sea	FALSE	introns	LSM12
cg25785733	0.005172059	0.001769051	0.001684491	0.008659627	0.003750943	37	5	146130850	146130850	Sea	FALSE	introns	PPP2R2B
cg19650416	-0.009147775	0.003131616	-0.015321551	-0.002974	0.003755425	37	20	36157008	36157008	S_Shore	TRUE	promoters	BLCAP;NNAT
cg27508620	0.010398614	0.003560282	0.00337975	0.017417478	0.00375716	37	7	21209725	21209725	Sea	TRUE	intergenic	NA
cg06538202	0.010165087	0.003480868	0.003302784	0.01702739	0.003762865	37	19	52847332	52847332	Sea	FALSE	introns	ZNF610
cg05721235	-0.000896642	0.000295924	-0.001480037	-0.000313247	0.0037636	37	2	190627927	190627927	Sea	FALSE	promoters	OSGEPL1;OSGEPL1-AS1
cg23752963	0.001757047	0.00059626	0.000581559	0.002932535	0.003766355	37	6	31502386	31502386	Sea	TRUE	promoters	MCCD1;ATP6V1G2-DDX39B;DDX39B;SNORD117
cg19886914	0.004139703	0.001415786	0.001348574	0.006930832	0.003767723	37	9	139602426	139602426	N_Shelf	FALSE	intergenic	DIPK1B
cg16063640	0.008221674	0.002815465	0.002671169	0.013772179	0.003768944	37	10	102807511	102807511	N_Shore	FALSE	intergenic	NA
cg26171446	-0.002374024	0.000809212	-0.003969331	-0.000778716	0.003771462	37	6	20403386	20403386	Island	FALSE	promoters	E2F3
cg10007051	0.01165638	0.00399285	0.003784736	0.019528023	0.003771807	37	7	90983258	90983258	Sea	TRUE	intergenic	NA
cg02122410	0.002016954	0.000686162	0.000664231	0.003369677	0.003772934	37	17	54872852	54872852	Sea	FALSE	introns	C17orf67
cg09374293	0.016292739	0.005582066	0.005288061	0.027297417	0.003774683	37	21	48081242	48081242	Island	TRUE	exons	PRMT2
cg00568175	0.00566675	0.001939963	0.00184224	0.009491259	0.003774762	37	13	58520900	58520900	Sea	FALSE	intergenic	NA
cg04370315	-0.001083155	0.000361921	-0.001796658	-0.000369651	0.003774777	37	2	20549772	20549772	N_Shore	TRUE	promoters	PUM2
cg05371791	0.005691669	0.001948555	0.001850221	0.009533118	0.003775567	37	2	241458886	241458886	N_Shore	TRUE	introns	ANKMY1
cg09373730	-0.010529216	0.003607219	-0.017640613	-0.00341782	0.00377793	37	2	50924705	50924705	Sea	FALSE	introns	NRXN1
cg15981071	0.015706487	0.005382716	0.005094815	0.026318159	0.003784529	37	15	79576432	79576432	S_Shore	FALSE	promoters	ANKRD34C-AS1;ANKRD34C
cg08871283	0.005011728	0.001715897	0.001628948	0.008394508	0.003786795	37	10	99057649	99057649	Sea	FALSE	intergenic	NA
cg11753540	-0.001964613	0.000668394	-0.003282309	-0.000646917	0.003787956	37	11	10325440	10325440	N_Shore	FALSE	intergenic	ADM
cg22892369	0.009593217	0.003287636	0.003111859	0.016074576	0.003791005	37	17	15868856	15868856	Sea	FALSE	introns	ADORA2B
cg02757456	0.011252011	0.003856484	0.003649205	0.018854817	0.003791392	37	4	4577434	4577434	Island	TRUE	introns	STX18-AS1
cg20279257	0.002265792	0.000772453	0.000742951	0.003788634	0.003794396	37	4	8474797	8474797	Sea	FALSE	promoters	TRMT44
cg12500091	0.002869999	0.00098073	0.000936553	0.004803445	0.003801549	37	22	23610718	23610718	Sea	FALSE	introns	BCR;FBXW4P1
cg18917803	0.003770296	0.001290867	0.001225436	0.006315156	0.003817113	37	11	115085451	115085451	Sea	TRUE	exons	CADM1
cg27055495	0.006285666	0.002154974	0.002037275	0.010534056	0.003818819	37	16	12838337	12838337	Sea	FALSE	introns	CPPED1
cg27149073	0.025459381	0.008735852	0.00823722	0.042681542	0.003824385	37	5	1594330	1594330	Island	TRUE	promoters	SDHAP3;LOC728613
cg21461082	0.014892411	0.005109749	0.004818875	0.024965946	0.003825505	37	21	48081619	48081619	Island	TRUE	exons	PRMT2
cg10727171	0.023024918	0.007900853	0.007448903	0.038600933	0.003826193	37	14	33407334	33407334	S_Shelf	TRUE	intergenic	NPAS3
cg11768993	0.007701796	0.002641704	0.002493849	0.012909743	0.00382643	37	6	167339230	167339230	Sea	FALSE	intergenic	RNASET2
cg25839724	0.007040622	0.002414896	0.002279812	0.011801432	0.003829339	37	1	203552475	203552475	Sea	TRUE	intergenic	NA
cg00318643	0.001910383	0.000650542	0.000627881	0.003192885	0.003833881	37	16	89105494	89105494	N_Shelf	TRUE	intergenic	NA
cg01055696	0.012927065	0.004436499	0.004180797	0.021673332	0.003835393	37	6	164255524	164255524	Island	TRUE	intergenic	NA
cg26194775	0.005459666	0.001872442	0.001768268	0.009151064	0.003839033	37	6	24126114	24126114	N_Shore	TRUE	promoters	NRSN1
cg15636292	-0.000862959	0.000284619	-0.001424067	-0.000301851	0.003840269	37	22	41844553	41844553	S_Shore	FALSE	intergenic	TOB2
cg13948883	0.00620007	0.002126952	0.002006923	0.010393217	0.003840999	37	9	137517397	137517397	Sea	TRUE	intergenic	NA
cg25691763	0.011250337	0.0038615	0.003637641	0.018863032	0.003841289	37	6	13874001	13874001	Island	TRUE	intergenic	NA
cg02431094	0.004275553	0.00146555	0.001386318	0.007164789	0.003841413	37	17	436987	436987	Sea	FALSE	introns	VPS53
cg10208897	0.016638111	0.005712192	0.005376899	0.027899324	0.003845657	37	5	178548229	178548229	Island	TRUE	introns	ADAMTS2
cg10507231	0.001431959	0.000484787	0.000476235	0.002387684	0.003848317	37	1	204459638	204459638	N_Shelf	TRUE	promoters	PIK3C2B
cg01948083	0.019735932	0.006777635	0.006374267	0.033097597	0.00385435	37	1	26327834	26327834	S_Shelf	TRUE	intergenic	PAFAH2
cg11909865	-0.001068455	0.000357684	-0.001773605	-0.000363305	0.003859974	37	11	111944731	111944731	N_Shore	TRUE	promoters	PIH1D2;NKAPD1
cg13751624	0.005188196	0.001780247	0.001678557	0.008697836	0.00386026	37	15	22425776	22425776	Sea	FALSE	introns	NA
cg14245120	-0.005898448	0.002024721	-0.009890054	-0.001906842	0.003864978	37	6	39608096	39608096	Sea	TRUE	promoters	KIF6
cg02320083	0.011966829	0.004110364	0.003863514	0.020070143	0.003865207	37	5	171057072	171057072	Island	TRUE	intergenic	NA
cg13209071	0.006623486	0.002274383	0.002139688	0.011107283	0.003871015	37	15	74890733	74890733	Sea	FALSE	promoters	ARID3B
cg20698421	-0.014004664	0.004811544	-0.023490308	-0.00451902	0.003872187	37	2	65217623	65217623	S_Shore	TRUE	introns	SLC1A4
cg26799219	0.011743027	0.004034368	0.003789534	0.019696519	0.003873027	37	8	33866751	33866751	Sea	FALSE	intergenic	NA
cg16148956	0.008091053	0.002779089	0.00261226	0.013569846	0.003873175	37	8	54140771	54140771	Sea	TRUE	exons	OPRK1
cg07632391	0.004613905	0.00158334	0.001492455	0.007735356	0.003873388	37	1	18809604	18809604	Island	TRUE	exons	KLHDC7A
cg20038789	0.007387157	0.002537621	0.002384403	0.012389912	0.003880393	37	3	148803510	148803510	N_Shore	TRUE	promoters	HLTF;HLTF-AS1
cg11004222	0.001372541	0.00046456	0.00045669	0.002288391	0.003883318	37	19	50957350	50957350	Sea	FALSE	exons	MYBPC2
cg27526518	0.003368767	0.001155061	0.001091641	0.005645894	0.003884727	37	12	3709926	3709926	Sea	TRUE	intergenic	NA
cg16560192	-0.001503308	0.000510196	-0.002509126	-0.00049749	0.003886719	37	12	120755671	120755671	Island	TRUE	intergenic	SIRT4;PLA2G1B
cg07984168	-0.010881118	0.003740065	-0.018254411	-0.003507825	0.003891116	37	13	26626663	26626663	S_Shore	TRUE	intergenic	SHISA2
cg00189626	0.003078163	0.001055435	0.000997442	0.005158884	0.003902659	37	1	47078952	47078952	Island	FALSE	exons	MKNK1;MOB3C
cg13211671	0.003621941	0.001243007	0.001171434	0.006072448	0.003904801	37	13	20220600	20220600	Sea	FALSE	promoters	MPHOSPH8
cg08778598	0.029960983	0.01030517	0.009645014	0.050276952	0.003907457	37	5	1594579	1594579	Island	TRUE	promoters	SDHAP3;LOC728613
cg00782925	-0.001866223	0.000636632	-0.003121301	-0.000611144	0.003907752	37	19	38398389	38398389	S_Shore	TRUE	promoters	WDR87;SIPA1L3
cg14674796	0.005268386	0.001810431	0.001699239	0.008837533	0.003910601	37	17	70115831	70115831	N_Shore	FALSE	introns	SOX9
cg10894697	-0.000956767	0.000318753	-0.001585168	-0.000328366	0.003917254	37	10	115439008	115439008	Island	TRUE	promoters	CASP7
cg20180272	0.002607323	0.000893307	0.000846225	0.00436842	0.003917561	37	11	10469707	10469707	N_Shelf	TRUE	intergenic	AMPD3
cg13532505	0.025284407	0.008699056	0.008134786	0.042434028	0.003917644	37	9	100398470	100398470	S_Shelf	TRUE	introns	TSTD2;NCBP1
cg27571617	0.004446998	0.001527935	0.001434774	0.007459221	0.003919827	37	10	90728300	90728300	Sea	FALSE	introns	STAMBPL1;ACTA2;FAS
cg22222502	-0.008169729	0.002810102	-0.013709663	-0.002629796	0.00392263	37	5	150161551	150161551	S_Shelf	FALSE	introns	SMIM3
cg18172698	0.005549325	0.001907897	0.00178803	0.009310621	0.003924044	37	6	40556107	40556107	S_Shore	FALSE	promoters	LRFN2
cg11926805	-0.00162874	0.00055444	-0.002721782	-0.000535698	0.003924697	37	6	126112125	126112125	Island	TRUE	promoters	NCOA7
cg21696987	0.009078536	0.003123363	0.00292103	0.015236042	0.003927234	37	6	33140459	33140459	Sea	TRUE	introns	COL11A2
cg21516937	0.011138876	0.003833223	0.003581928	0.018695824	0.003932557	37	6	127210160	127210160	Sea	FALSE	introns	NA
cg22858595	0.003599728	0.001236353	0.001162339	0.006037117	0.003933241	37	3	125897624	125897624	N_Shore	FALSE	introns	ALDH1L1;ALDH1L1-AS2
cg21377071	0.01011224	0.003479849	0.003251944	0.016972536	0.003933511	37	15	84323963	84323963	S_Shore	TRUE	introns	ADAMTSL3
cg04312244	-0.008716377	0.002999836	-0.014630358	-0.002802396	0.003940859	37	20	62846699	62846699	Sea	FALSE	introns	MYT1
cg02042026	0.006087884	0.002095231	0.001957274	0.010218494	0.003955125	37	11	113936782	113936782	Sea	FALSE	introns	ZBTB16
cg18231981	-0.000925567	0.000308032	-0.001532831	-0.000318302	0.00395767	37	1	161016120	161016120	Sea	TRUE	promoters	USF1;ARHGAP30
cg07747241	-0.001107293	0.000372445	-0.001841544	-0.000373042	0.003957677	37	6	106773780	106773780	Island	TRUE	promoters	ATG5
cg03218146	-0.002951381	0.001013368	-0.004949169	-0.000953593	0.003960582	37	4	71569885	71569885	N_Shore	TRUE	promoters	RUFY3
cg06706076	-0.002194907	0.000751629	-0.003676693	-0.00071312	0.003960875	37	7	101931088	101931088	Island	TRUE	introns	CUX1;SH2B2
cg02275226	0.046039315	0.0158621	0.014768222	0.077310408	0.003966413	37	11	134608598	134608598	S_Shelf	TRUE	introns	NA
cg15973193	0.003465114	0.00119108	0.001116977	0.005813251	0.003967887	37	15	101085388	101085388	S_Shore	FALSE	promoters	CERS3;PRKXP1
cg24690457	-0.002659714	0.000912822	-0.004459284	-0.000860145	0.003971984	37	22	35653223	35653223	N_Shore	TRUE	promoters	HMGXB4
cg08162205	0.002379974	0.000816087	0.000771112	0.003988836	0.003976189	37	3	152109952	152109952	Sea	TRUE	introns	MBNL1
cg04722955	-0.004407284	0.001516683	-0.007397326	-0.001417241	0.003976523	37	1	208548198	208548198	Sea	TRUE	intergenic	NA
cg11948516	0.003419096	0.001175496	0.001101682	0.005736509	0.003977217	37	5	121725927	121725927	Sea	FALSE	promoters	SNCAIP
cg26060536	0.00528281	0.001818876	0.001697016	0.008868605	0.003978176	37	1	27559823	27559823	N_Shore	TRUE	intergenic	WDTC1
cg19451311	0.009591281	0.00330588	0.003073954	0.016108608	0.00399161	37	15	22347502	22347502	Sea	FALSE	introns	LINC02203
cg09122035	-0.012343754	0.004255123	-0.020732451	-0.003955057	0.003991705	37	11	319667	319667	S_Shore	TRUE	introns	IFITM1;IFITM3
cg18723746	0.0023594	0.000809412	0.000763696	0.003955103	0.003995923	37	3	12555365	12555365	Sea	FALSE	introns	TSEN2
cg24829409	0.014479673	0.004992457	0.00463737	0.024321976	0.003997347	37	8	58192753	58192753	Island	TRUE	promoters	LINC00588
cg23899409	0.012896736	0.004447121	0.004129528	0.021663944	0.004002195	37	19	54850582	54850582	Sea	TRUE	promoters	LILRA4
cg21245483	0.004436229	0.001527794	0.001424282	0.007448176	0.004002651	37	15	74890681	74890681	Sea	FALSE	promoters	ARID3B
cg10932939	0.008021341	0.002765497	0.002569345	0.013473337	0.004005879	37	5	153466023	153466023	Sea	TRUE	intergenic	NA
cg00934120	0.008244578	0.002842634	0.002640512	0.013848645	0.0040072	37	8	144467828	144467828	Sea	TRUE	intergenic	RHPN1
cg26141862	0.001155784	0.000390127	0.000386674	0.001924893	0.004009747	37	19	37096122	37096122	Island	FALSE	promoters	ZNF529;ZNF382
cg23321939	0.00188717	0.000645864	0.000613892	0.003160448	0.004014328	37	8	144881820	144881820	N_Shelf	TRUE	introns	SCRIB
cg06863814	0.006104039	0.002104359	0.001955433	0.010252645	0.004015434	37	7	38310022	38310022	Sea	FALSE	promoters	TARP
cg06518233	0.003345712	0.001151381	0.001075839	0.005615585	0.004015544	37	10	102765350	102765350	Island	TRUE	exons	LZTS2;PDZD7
cg06714440	0.011651939	0.00401949	0.003727777	0.019576101	0.004017902	37	11	77860880	77860880	Sea	FALSE	introns	KCTD21-AS1
cg01680268	0.00360671	0.001241814	0.001158555	0.006054866	0.0040205	37	6	33156920	33156920	N_Shelf	TRUE	exons	COL11A2;RXRB
cg24751929	0.003077346	0.00105873	0.00099013	0.005164563	0.004022097	37	11	128738768	128738768	Sea	FALSE	intergenic	KCNJ1
cg05684300	-0.00386309	0.001330915	-0.006486902	-0.001239278	0.004032727	37	4	102267366	102267366	N_Shore	TRUE	introns	PPP3CA;FLJ20021
cg19863319	-0.002050025	0.000702858	-0.003435663	-0.000664386	0.004034132	37	8	33457546	33457546	S_Shore	TRUE	promoters	DUSP26
cg09631939	0.005321762	0.001835239	0.001703708	0.008939816	0.00403521	37	20	60582478	60582478	S_Shore	TRUE	introns	TAF4
cg06785701	0.012247095	0.004227251	0.003913345	0.020580845	0.004038081	37	7	128765077	128765077	N_Shore	TRUE	intergenic	LOC407835
cg10561735	0.004391025	0.001513707	0.001406851	0.007375199	0.004038776	37	19	12856517	12856517	Sea	FALSE	exons	ASNA1
cg09086326	-0.005020088	0.001731229	-0.008433092	-0.001607084	0.004040169	37	6	28863910	28863910	S_Shore	TRUE	promoters	NA
cg02224355	-0.00958393	0.00330804	-0.016105515	-0.003062346	0.00404257	37	10	86475445	86475445	Sea	FALSE	intergenic	NA
cg01668831	0.007300263	0.002519412	0.002333407	0.012267119	0.004045114	37	11	12159523	12159523	Sea	FALSE	promoters	MICAL2
ch.19.299931F	-0.003237818	0.001115034	-0.005436035	-0.001039601	0.00404689	36	19	5648180	5648180	Sea	TRUE	exons	SAFB
cg16559259	-0.001662199	0.000568117	-0.002782205	-0.000542194	0.004050394	37	10	92810359	92810359	Sea	TRUE	introns	LINC00502
cg07566793	0.002785822	0.000959031	0.000895156	0.004676489	0.004068229	37	19	6632175	6632175	Sea	FALSE	intergenic	NA
cg05777089	0.005587471	0.001928873	0.001784825	0.009390117	0.004069333	37	1	190443981	190443981	Sea	FALSE	promoters	BRINP3
cg11096063	0.0043487	0.001500393	0.001390773	0.007306627	0.004070521	37	10	130083937	130083937	Sea	TRUE	introns	NA
cg01345434	-0.001173091	0.000396926	-0.001955604	-0.000390578	0.004070767	37	6	108581474	108581474	N_Shore	TRUE	promoters	SNX3
cg06122921	-0.002180997	0.000749165	-0.003657926	-0.000704068	0.004072626	37	10	498333	498333	Sea	TRUE	introns	DIP2C
cg00673251	-0.006079353	0.002099191	-0.010217771	-0.001940935	0.004073096	37	10	11784140	11784140	N_Shore	TRUE	promoters	ECHDC3
cg16553427	-0.001045368	0.00035179	-0.0017389	-0.000351837	0.004075992	37	15	81558344	81558344	Sea	TRUE	introns	IL16
cg16604391	0.003226048	0.001111948	0.001033916	0.005418181	0.004078953	37	12	125359749	125359749	Sea	TRUE	introns	SCARB1
cg04416415	0.007511202	0.002595318	0.002394702	0.012627701	0.004087453	37	5	35230757	35230757	Sea	FALSE	promoters	PRLR
cg21822583	0.011376639	0.003932849	0.003623283	0.019129994	0.004094945	37	13	112985562	112985562	Island	FALSE	intergenic	NA
cg07018648	0.006750306	0.00233288	0.002151184	0.011349427	0.004099174	37	10	131671373	131671373	Sea	TRUE	introns	EBF3
cg14253813	0.004739189	0.001636929	0.001512091	0.007966288	0.004102057	37	19	37889809	37889809	Sea	FALSE	intergenic	NA
cg13377264	0.013296452	0.004598333	0.004231139	0.022361765	0.004107204	37	6	30419135	30419135	Island	TRUE	intergenic	NA
cg14745300	0.005567042	0.001924399	0.001773216	0.009360868	0.004118366	37	12	100895912	100895912	Sea	FALSE	introns	NR1H4
cg26286826	-0.007197396	0.002489043	-0.012104382	-0.00229041	0.004120668	37	18	65085608	65085608	Sea	FALSE	intergenic	NA
cg21750659	-0.002877249	0.000992284	-0.004833472	-0.000921025	0.004124928	37	8	119045287	119045287	Sea	TRUE	introns	EXT1
cg03788242	0.00192581	0.000661403	0.000621898	0.003229723	0.00412813	37	11	45070809	45070809	Sea	FALSE	intergenic	NA
cg26728895	-0.005768572	0.001995154	-0.009701889	-0.001835256	0.004136109	37	12	83082074	83082074	S_Shore	TRUE	introns	TMTC2
cg26494681	-0.006486432	0.002243879	-0.010910094	-0.00206277	0.004136822	37	12	119696963	119696963	Sea	FALSE	intergenic	NA
cg09236316	0.007476065	0.002586919	0.002376124	0.012576007	0.004140545	37	2	224450590	224450590	Sea	FALSE	intergenic	NA
cg17115692	0.005356506	0.001852746	0.001703939	0.009009073	0.004143296	37	2	223677548	223677548	Sea	FALSE	intergenic	NA
cg15680973	-0.009335409	0.003231424	-0.01570595	-0.002964868	0.004146662	37	5	7420177	7420177	Sea	TRUE	introns	ADCY2
cg18513839	0.001240851	0.000421729	0.00040944	0.002072263	0.004147704	37	2	201964673	201964673	Sea	FALSE	intergenic	NA
cg19193725	0.008864027	0.003068799	0.002814091	0.014913963	0.004154471	37	5	92023972	92023972	Sea	FALSE	intergenic	NA
cg16665481	-0.001412941	0.000482509	-0.002364176	-0.000461706	0.004163216	37	3	156807135	156807135	S_Shore	TRUE	promoters	LINC00880;LINC00881
cg14709479	0.015988668	0.005538976	0.005068938	0.026908398	0.004169098	37	1	1108924	1108924	N_Shore	TRUE	promoters	MIR429;TTLL10
cg13130022	0.002321721	0.000800277	0.000744027	0.003899416	0.004172941	37	6	44440494	44440494	Sea	TRUE	intergenic	NA
cg02192528	0.002557918	0.000882542	0.000818044	0.004297792	0.004174217	37	4	8478146	8478146	Sea	TRUE	exons	TRMT44
cg26373411	-0.002678186	0.000924465	-0.004500709	-0.000855662	0.004177248	37	8	124085620	124085620	S_Shore	TRUE	promoters	TBC1D31
cg08727996	-0.01439349	0.004987412	-0.024225847	-0.004561134	0.004177882	37	1	21880024	21880024	Sea	TRUE	introns	ALPL
cg07201822	-0.006577795	0.002278109	-0.011068938	-0.002086652	0.00417862	37	11	35370917	35370917	Sea	FALSE	introns	SLC1A2
cg26229618	0.007767908	0.002691388	0.002462014	0.013073803	0.004186981	37	3	178253651	178253651	Sea	TRUE	promoters	KCNMB2
cg23958373	-0.024888931	0.008627205	-0.041896901	-0.007880961	0.004187741	37	8	599963	599963	Island	TRUE	intergenic	NA
cg16555533	0.009649715	0.003344128	0.003056985	0.016242445	0.004189112	37	5	140243006	140243006	Island	TRUE	promoters	PCDHA1;PCDHA2;PCDHA3;PCDHA4;PCDHA5;PCDHA6;PCDHA7;PCDHA8;PCDHA9;PCDHA10;PCDHA11
cg01194279	0.010343389	0.003584923	0.003275947	0.01741083	0.004191811	37	12	114073142	114073142	Sea	TRUE	intergenic	NA
cg07941301	0.004836987	0.001674908	0.001535016	0.008138959	0.004192446	37	6	42928277	42928277	Island	TRUE	promoters	GNMT;PEX6
cg21349061	0.004496756	0.001556978	0.001427277	0.007566236	0.004196646	37	6	33862723	33862723	Sea	TRUE	promoters	LINC01016
cg18985251	0.008097013	0.002806455	0.00256427	0.013629756	0.004199378	37	19	35936995	35936995	Sea	FALSE	intergenic	FFAR2
cg14954310	0.006783304	0.002350737	0.00214898	0.011417628	0.004200116	37	10	27263741	27263741	Sea	FALSE	intergenic	NA
cg14261863	-0.001952455	0.000672043	-0.003277343	-0.000627566	0.004201278	37	20	45035638	45035638	S_Shore	TRUE	promoters	ELMO2
cg00031722	0.001902327	0.000654583	0.00061186	0.003192794	0.004204395	37	8	57361263	57361263	S_Shore	TRUE	introns	PENK
cg13280983	0.00400885	0.001387896	0.001272704	0.006744996	0.00420608	37	7	142573410	142573410	Sea	FALSE	promoters	EPHB6;TRPV6
cg04589904	-0.001864269	0.000641343	-0.003128634	-0.000599904	0.004208068	37	10	115802840	115802840	N_Shore	FALSE	promoters	ADRB1
cg24466611	0.007878031	0.00273116	0.002493728	0.013262333	0.004208514	37	6	2698001	2698001	Sea	TRUE	introns	MYLK4
cg04293877	0.003986088	0.00138012	0.001265271	0.006706905	0.004209641	37	9	35039849	35039849	Sea	TRUE	intergenic	C9orf131
cg02941852	0.003210667	0.0011106	0.001021192	0.005400141	0.00421048	37	7	105030168	105030168	S_Shore	TRUE	promoters	SRPK2
cg07195011	0.001946226	0.000670042	0.000625282	0.003267171	0.004210893	37	5	11904114	11904114	Island	TRUE	promoters	CTNND2
cg16508714	0.006273494	0.002174588	0.001986435	0.010560553	0.004212947	37	10	98425110	98425110	Sea	TRUE	introns	PIK3AP1
cg08165462	0.003618041	0.001252413	0.001148991	0.00608709	0.004215521	37	19	652493	652493	Island	TRUE	introns	RNF126
cg03630832	0.005318162	0.001843143	0.001684526	0.008951798	0.004217362	37	16	62443059	62443059	Sea	TRUE	intergenic	NA
cg08701183	0.009489744	0.00329121	0.00300134	0.015978149	0.004217996	37	7	21209781	21209781	Sea	TRUE	intergenic	NA
cg11707796	0.002608763	0.000901425	0.000831663	0.004385863	0.00422292	37	13	114054955	114054955	N_Shore	TRUE	intergenic	NA
cg05748148	0.006066122	0.002103262	0.001919678	0.010212567	0.00422465	37	4	70932106	70932106	Sea	FALSE	promoters	CSN1S2AP
cg18267597	0.005553171	0.001925801	0.001756579	0.009349762	0.00423775	37	20	47356671	47356671	Sea	FALSE	introns	PREX1
cg23190366	-0.009215511	0.003197824	-0.015519813	-0.002911209	0.004238857	37	17	79000564	79000564	Sea	TRUE	intergenic	BAIAP2-DT
cg13303801	-0.006010094	0.00208472	-0.010119983	-0.001900205	0.004241034	37	9	126153278	126153278	N_Shore	FALSE	introns	DENND1A
cg08682981	0.009352415	0.003245927	0.002953283	0.015751548	0.00424538	37	19	46526489	46526489	S_Shore	TRUE	promoters	CCDC61;MIR769;PGLYRP1
cg06637017	0.005215957	0.001809276	0.001649089	0.008782826	0.004250949	37	5	1092391	1092391	N_Shore	TRUE	introns	SLC12A7
cg18137149	0.008667532	0.003008528	0.002736415	0.014598649	0.004251137	37	14	101084524	101084524	Sea	FALSE	intergenic	NA
cg05929767	-0.008298183	0.002880471	-0.013976845	-0.002619522	0.004254304	37	2	3012844	3012844	Sea	TRUE	introns	NA
cg06996081	0.013853901	0.004810252	0.004370804	0.023336998	0.004254457	37	14	65380736	65380736	N_Shore	TRUE	promoters	CHURC1-FNTB;CHURC1
cg25353399	0.006996553	0.002428681	0.002208567	0.011784538	0.004261029	37	8	123140420	123140420	Sea	TRUE	promoters	NA
cg26023877	0.001966621	0.000678238	0.00062952	0.003303723	0.00426917	37	3	193848686	193848686	N_Shelf	FALSE	intergenic	NA
cg25920839	-0.002933603	0.001015812	-0.004936209	-0.000930997	0.004269229	37	5	169010408	169010408	N_Shore	TRUE	promoters	SPDL1
cg26342454	-0.012793112	0.004443606	-0.02155339	-0.004032834	0.004269584	37	4	10035262	10035262	Sea	FALSE	introns	SLC2A9
cg01576146	0.005449887	0.001891639	0.001720645	0.00917913	0.004271915	37	16	2936204	2936204	S_Shelf	TRUE	introns	FLYWCH2
cg11248330	0.003070089	0.001063509	0.000973451	0.005166727	0.00427395	37	6	27247663	27247663	Sea	TRUE	promoters	NA
cg02770983	0.006786527	0.002356577	0.00214069	0.011432364	0.004275187	37	11	31822341	31822341	S_Shore	TRUE	exons	PAX6
cg16956170	-0.008128996	0.002823805	-0.013695944	-0.002562049	0.004282464	37	15	57209858	57209858	N_Shore	FALSE	promoters	ZNF280D;LOC145783;TCF12
cg05392542	0.008629737	0.002998193	0.002718995	0.014540479	0.00428625	37	5	145432145	145432145	Sea	FALSE	introns	SH3RF2
cg25422780	-0.00216739	0.000748867	-0.003643733	-0.000691047	0.004290083	37	2	3353193	3353193	Sea	FALSE	introns	EIPR1
cg03316631	0.004567375	0.00158586	0.001440956	0.007693794	0.004299818	37	16	74347168	74347168	Sea	FALSE	intergenic	NA
cg06761220	0.006476022	0.002250186	0.002039926	0.010912117	0.004301476	37	2	239078090	239078090	Sea	TRUE	intergenic	ILKAP
cg23125716	0.008131951	0.002826932	0.002558838	0.013705063	0.004310598	37	11	119489014	119489014	Sea	FALSE	intergenic	NA
cg07532067	-0.003431234	0.00119052	-0.005778266	-0.001084203	0.004311916	37	3	150481511	150481511	Island	TRUE	promoters	SIAH2
cg27532171	0.007267251	0.002526162	0.002287088	0.012247414	0.004312053	37	1	46952054	46952054	S_Shore	TRUE	intergenic	NA
cg24863255	0.001741542	0.000600151	0.000558383	0.002924701	0.004315843	37	3	171561069	171561069	Sea	TRUE	promoters	TMEM212
cg14123609	0.007635318	0.002654722	0.002401707	0.012868928	0.004318984	37	13	33984412	33984412	Sea	TRUE	introns	STARD13
cg23251889	0.010505476	0.003653632	0.003302579	0.017708373	0.004320647	37	10	1406343	1406343	S_Shore	FALSE	introns	ADARB2
cg26283921	0.003004801	0.00104208	0.000950409	0.005059194	0.004321837	37	21	46825840	46825840	Island	TRUE	promoters	COL18A1;COL18A1-AS2
cg23996979	0.002161006	0.000747325	0.000687702	0.003634309	0.004324782	37	2	121742161	121742161	Island	TRUE	exons	GLI2
cg05472420	0.007189759	0.002500038	0.002261097	0.012118421	0.004324856	37	3	75719158	75719158	Island	TRUE	intergenic	FRG2EP;LINC00960
cg15951280	-0.002318833	0.000802565	-0.003901036	-0.000736629	0.004325773	37	5	1634218	1634218	Island	TRUE	promoters	LOC728613
cg05208572	0.006562979	0.002282552	0.002063077	0.011062881	0.004336636	37	1	17027941	17027941	Island	TRUE	introns	ESPNP
cg15626777	-0.011292844	0.003930105	-0.01904079	-0.003544898	0.004344966	37	1	38157909	38157909	Island	TRUE	promoters	C1orf109;CDCA8
cg02008229	0.011100356	0.003863226	0.003484258	0.018716454	0.004346346	37	15	90346089	90346089	Sea	FALSE	introns	ANPEP
cg27131008	0.012321916	0.004288985	0.003866463	0.02077737	0.004350264	37	6	160030530	160030530	Sea	FALSE	intergenic	NA
cg08509370	0.00454077	0.001578989	0.001427897	0.007653644	0.004357444	37	17	46782417	46782417	Sea	FALSE	intergenic	NA
cg09395085	-0.001449667	0.000498091	-0.00243162	-0.000467714	0.004360931	37	14	105281991	105281991	Island	TRUE	intergenic	NA
cg09532994	0.01093943	0.003808821	0.003430589	0.018448271	0.004362699	37	10	30793024	30793024	Sea	FALSE	intergenic	NA
cg22689833	0.00331462	0.001151664	0.001044189	0.005585051	0.004371446	37	10	102415991	102415991	Island	TRUE	intergenic	NA
cg21001441	0.005500938	0.001914523	0.001726582	0.009275295	0.004373917	37	1	1384038	1384038	Sea	TRUE	intergenic	ATAD3C
cg23054309	-0.001332335	0.000456844	-0.002232972	-0.000431697	0.004378479	37	15	59226205	59226205	Island	TRUE	promoters	SLTM
cg11560600	0.007926979	0.002761415	0.002483031	0.013370928	0.004390975	37	5	121462562	121462562	Sea	TRUE	intergenic	ZNF474
cg13596132	-0.007875407	0.002743488	-0.013284014	-0.0024668	0.004391746	37	10	122610303	122610303	N_Shore	FALSE	promoters	WDR11-AS1;WDR11
cg19763428	0.017640777	0.006148468	0.005519475	0.029762079	0.004397346	37	7	32109831	32109831	N_Shore	TRUE	promoters	PDE1C
cg11185456	0.01240848	0.004325004	0.003882018	0.020934942	0.004402533	37	11	6592066	6592066	Island	TRUE	exons	DNHD1
cg01022455	0.002565878	0.000890724	0.000809873	0.004321882	0.004402813	37	14	99814173	99814173	N_Shore	TRUE	intergenic	NA
cg16242804	-0.001763661	0.000609335	-0.002964924	-0.000562398	0.004403604	37	8	124169819	124169819	S_Shore	TRUE	promoters	NA
cg18999855	0.008407106	0.002929786	0.002631224	0.014182989	0.004403781	37	6	161663295	161663295	Sea	FALSE	introns	AGPAT4
cg08749705	-0.004927076	0.001716463	-0.008310971	-0.001543181	0.004420041	37	6	160794836	160794836	Sea	FALSE	introns	SLC22A3
cg25556225	0.011958398	0.004171174	0.003735202	0.020181594	0.004431368	37	15	31515750	31515750	Sea	TRUE	exons	LOC283710
cg07897699	0.006957226	0.002425855	0.002174811	0.011739641	0.00443212	37	3	4790491	4790491	Sea	FALSE	introns	ITPR1;EGOT
cg10384133	0.027836111	0.009712037	0.008689465	0.046982757	0.004435638	37	9	45733081	45733081	N_Shore	TRUE	intergenic	NA
cg16621763	0.008224003	0.0028683	0.002569337	0.01387867	0.004435848	37	3	53728603	53728603	Sea	FALSE	introns	CACNA1D
cg20000132	0.006081776	0.002120555	0.001901242	0.010262311	0.00443813	37	1	204956398	204956398	Sea	TRUE	promoters	NFASC
cg25473866	0.011281679	0.00393593	0.003522251	0.019041107	0.004440202	37	8	143581070	143581070	S_Shore	TRUE	introns	ADGRB1
cg26627166	-0.001718325	0.000594032	-0.002889421	-0.000547229	0.004445265	37	7	33944407	33944407	Island	FALSE	promoters	BMPER
cg11364964	-0.00532897	0.0018581	-0.008992092	-0.001665848	0.004447566	37	6	30082128	30082128	Sea	FALSE	intergenic	TRIM31
cg11281224	0.024791357	0.008652467	0.007733584	0.04184913	0.004448356	37	4	60001000	60001000	Sea	TRUE	intergenic	NA
cg16732364	0.004617532	0.001610261	0.001443008	0.007792055	0.004465636	37	2	10358812	10358812	Sea	FALSE	intergenic	NA
cg26104932	0.008098594	0.002827188	0.002524978	0.01367221	0.004472572	37	2	219647360	219647360	S_Shore	TRUE	promoters	CYP27A1
cg05746134	0.008995451	0.00314053	0.0028041	0.015186801	0.004472593	37	19	34115907	34115907	S_Shore	FALSE	introns	CHST8
cg26854658	0.011859242	0.004141853	0.003693849	0.020024634	0.004481111	37	5	176119766	176119766	Sea	FALSE	intergenic	NA
cg17345877	0.002442159	0.000849138	0.000768139	0.004116178	0.004481759	37	6	3046598	3046598	Sea	FALSE	intergenic	NA
cg08031206	0.004915066	0.001715058	0.00153394	0.008296192	0.004483338	37	13	36383228	36383228	Sea	FALSE	exons	MIR548F5;DCLK1
cg05939380	0.006762477	0.00236128	0.002107368	0.011417585	0.004488461	37	15	90030316	90030316	Island	TRUE	introns	RHCG
cg03825231	0.010083521	0.003522321	0.003139495	0.017027546	0.004491197	37	3	125898467	125898467	N_Shore	TRUE	promoters	ALDH1L1;ALDH1L1-AS2
cg04730731	-0.001793894	0.000621399	-0.003018941	-0.000568846	0.004491837	37	5	154317555	154317555	Island	TRUE	promoters	GEMIN5;MRPL22
cg14613228	0.005242967	0.001830177	0.001634893	0.008851041	0.004492891	37	1	78621066	78621066	Sea	TRUE	intergenic	NA
cg00173546	0.005075389	0.001771738	0.001582524	0.008568254	0.00449682	37	15	75918807	75918807	S_Shore	FALSE	promoters	SNUPN
cg15759112	0.004067907	0.001419451	0.001269553	0.006866261	0.004504004	37	12	74686775	74686775	Sea	FALSE	promoters	LOC100507377
cg26841483	0.006473749	0.00226142	0.002015508	0.010931991	0.004507235	37	12	81332540	81332540	S_Shore	TRUE	promoters	LIN7A;MIR618
cg22870642	-0.009830962	0.003435717	-0.016604254	-0.003057671	0.004510274	37	11	8076898	8076898	Sea	FALSE	introns	TUB
cg01923726	-0.005263934	0.001838708	-0.008888828	-0.001639041	0.004518483	37	8	135985137	135985137	Sea	FALSE	intergenic	NA
cg08497455	0.009594811	0.003354128	0.002982367	0.016207255	0.004521891	37	4	7526140	7526140	Sea	FALSE	introns	SORCS2
cg01981354	-0.003828688	0.001336479	-0.006463469	-0.001193907	0.004527228	37	8	42748651	42748651	N_Shelf	TRUE	introns	RNF170;MIR4469;HOOK3
cg25765464	0.00942681	0.003296138	0.00292869	0.015924931	0.004531174	37	19	30941858	30941858	Island	TRUE	introns	ZNF536
cg21518268	0.006411636	0.002241427	0.001992809	0.010830462	0.004537733	37	8	81124468	81124468	Sea	TRUE	intergenic	NA
cg08511651	0.011865394	0.004150737	0.003682487	0.0200483	0.00454508	37	6	26017619	26017619	N_Shelf	TRUE	promoters	HIST1H1A;HIST1H3A;HIST1H4A
cg06623959	0.003559512	0.001242751	0.00110951	0.006009513	0.004546321	37	17	42035474	42035474	Sea	FALSE	introns	PYY
cg03427322	0.023343962	0.0081678	0.007241679	0.039446245	0.004547294	37	8	2586002	2586002	Sea	FALSE	promoters	NA
cg26173986	0.014378052	0.005030592	0.004460568	0.024295536	0.004549537	37	17	8067016	8067016	S_Shore	FALSE	promoters	VAMP2
cg22365693	-0.00640748	0.002240674	-0.010824822	-0.001990139	0.004550122	37	6	150646433	150646433	Sea	FALSE	intergenic	NA
cg04832019	0.008481663	0.002967567	0.002631299	0.014332028	0.004559505	37	5	28928735	28928735	S_Shore	TRUE	intergenic	LSP1P3
cg12464007	0.011290337	0.00395113	0.003500943	0.019079731	0.004561543	37	17	20210929	20210929	Sea	FALSE	introns	SPECC1
cg26196416	0.00246086	0.000857491	0.000770371	0.004151348	0.004563522	37	3	4641568	4641568	Sea	FALSE	introns	ITPR1
cg11021078	0.0059084	0.002067107	0.001833233	0.009983567	0.004573267	37	7	56359051	56359051	S_Shelf	FALSE	intergenic	NA
cg02797036	-0.001157297	0.000396787	-0.001939536	-0.000375058	0.004573636	37	7	44084886	44084886	S_Shore	TRUE	promoters	RASA4CP;LINC00957;DBNL
cg27297376	0.013276125	0.00464785	0.004113192	0.022439057	0.004574404	37	7	98627840	98627840	Sea	FALSE	exons	SMURF1
cg18409356	-0.00353043	0.001233557	-0.005962306	-0.001098554	0.004578547	37	5	39581371	39581371	Sea	FALSE	intergenic	NA
cg11463657	0.008960121	0.003136606	0.002776507	0.015143735	0.004578671	37	10	130337213	130337213	N_Shore	FALSE	intergenic	NA
cg08215774	0.001809477	0.000628371	0.000570685	0.003048269	0.004583596	37	11	17803421	17803421	S_Shelf	TRUE	exons	KCNC1
cg08124399	0.014542193	0.005092671	0.004502324	0.024582062	0.004585753	37	6	74104868	74104868	Island	TRUE	promoters	OOEP;DDX43
cg10552127	0.009327779	0.003266015	0.002889043	0.015766515	0.004586232	37	11	101882138	101882138	Sea	FALSE	intergenic	NA
cg12951726	-0.005614032	0.001964641	-0.009487194	-0.00174087	0.004587223	37	12	113773300	113773300	S_Shore	TRUE	promoters	SLC8B1
cg20734984	0.003107317	0.00108531	0.000967698	0.005246935	0.004589305	37	7	23338260	23338260	N_Shore	FALSE	promoters	MALSU1
cg10457968	0.007310038	0.002559323	0.0022645	0.012355577	0.004591004	37	4	176892125	176892125	Sea	FALSE	introns	GPM6A
cg20910519	0.006612663	0.002315032	0.002048729	0.011176598	0.004593291	37	9	129854630	129854630	Sea	FALSE	introns	RALGPS1;ANGPTL2
cg12045875	0.016251893	0.005692871	0.00502877	0.027475016	0.004594981	37	6	74104594	74104594	Island	TRUE	promoters	OOEP;DDX43
cg09075215	-0.003351729	0.001171504	-0.005661272	-0.001042185	0.004601343	37	12	130567971	130567971	Sea	TRUE	intergenic	NA
cg17187001	0.007154573	0.002505648	0.002214852	0.012094293	0.004603946	37	19	6229011	6229011	N_Shore	FALSE	introns	MLLT1
cg03326689	-0.002283424	0.000795916	-0.003852521	-0.000714327	0.004605389	37	15	52588171	52588171	Island	TRUE	promoters	MYO5C
cg02511532	-0.001265867	0.000435918	-0.002125252	-0.000406482	0.004607367	37	8	120845155	120845155	S_Shore	TRUE	promoters	TAF2;DSCC1
cg23971915	0.0061354	0.002148769	0.001899243	0.010371557	0.004612667	37	3	46742865	46742865	Island	TRUE	promoters	TMIE
cg15586931	-0.01119622	0.003923303	-0.018930755	-0.003461685	0.004613708	37	17	2798327	2798327	Sea	TRUE	introns	RAP1GAP2
cg22299457	0.003198258	0.001117952	0.000994288	0.005402228	0.004614198	37	16	25096428	25096428	Sea	FALSE	intergenic	NA
cg13922442	0.005657245	0.00198118	0.001751479	0.009563012	0.004615258	37	7	38312366	38312366	Sea	TRUE	promoters	TARP
cg16629278	-0.000987538	0.000336294	-0.00165052	-0.000324556	0.0046225	37	10	96305192	96305192	Island	FALSE	promoters	HELLS
cg18310895	0.010084728	0.0035347	0.003116298	0.017053158	0.004625733	37	20	62086195	62086195	S_Shore	TRUE	introns	KCNQ2
cg10855158	-0.004384006	0.001535191	-0.007410535	-0.001357477	0.004635683	37	12	29945815	29945815	Sea	FALSE	intergenic	NA
cg07888347	0.009760972	0.003422865	0.003013017	0.016508928	0.004645771	37	17	4488345	4488345	Island	TRUE	promoters	SMTNL2
cg13776822	0.006742468	0.002363629	0.002082729	0.011402208	0.004645862	37	6	72187299	72187299	Sea	FALSE	intergenic	NA
cg11371551	-0.011121805	0.003900342	-0.018811073	-0.003432536	0.004645946	37	6	56380508	56380508	Sea	FALSE	introns	DST
cg06735111	-0.002602087	0.000909027	-0.004394174	-0.00081	0.004645954	37	7	14031037	14031037	Island	TRUE	promoters	ETV1
cg10242494	0.002114785	0.000737286	0.000661274	0.003568295	0.004648667	37	6	155113783	155113783	Sea	FALSE	introns	SCAF8
cg15603548	0.005090002	0.001783686	0.001573582	0.008606422	0.004649421	37	1	12009394	12009394	Sea	TRUE	introns	PLOD1
cg14828673	0.003171245	0.0011095	0.000983939	0.005358552	0.004651773	37	8	144410701	144410701	Sea	TRUE	introns	TOP1MT
cg15990690	0.00283911	0.000992662	0.000882142	0.004796079	0.004653366	37	15	74326691	74326691	Sea	FALSE	exons	PML
cg08594695	0.00806638	0.002828993	0.002489206	0.013643554	0.004656412	37	18	24446444	24446444	S_Shelf	TRUE	promoters	AQP4;AQP4-AS1
cg08173404	0.001708	0.000593627	0.000537704	0.002878297	0.004657779	37	3	134514124	134514124	Island	TRUE	promoters	EPHB1
cg09061414	0.002229131	0.000777811	0.000695727	0.003762536	0.004657786	37	11	67471781	67471781	Sea	TRUE	intergenic	NA
cg07996615	0.001841276	0.000640821	0.00057794	0.003104613	0.004658869	37	16	27500407	27500407	Sea	TRUE	exons	GTF3C1
cg01597329	0.006374557	0.002235646	0.001967126	0.010781988	0.004666672	37	19	5021201	5021201	Sea	FALSE	introns	KDM4B
cg02930898	-0.002239398	0.000781618	-0.003780308	-0.000698489	0.004667231	37	14	92572929	92572929	Island	TRUE	promoters	ATXN3
cg22232697	0.010287167	0.003610013	0.003170263	0.017404072	0.004674032	37	13	37336342	37336342	Sea	FALSE	intergenic	NA
cg20849062	-0.008821687	0.003095598	-0.014924456	-0.002718918	0.004675943	37	2	131413611	131413611	Sea	FALSE	introns	POTEJ
cg08262889	0.008358416	0.002933109	0.002575984	0.014140848	0.004678624	37	2	230162212	230162212	Sea	FALSE	intergenic	NA
cg01992382	0.018591231	0.006526034	0.005725581	0.03145688	0.00467871	37	6	32064212	32064212	Island	TRUE	exons	TNXB;ATF6B
cg23452957	0.004909674	0.001722074	0.001514717	0.008304631	0.004689737	37	10	135091431	135091431	S_Shore	TRUE	intergenic	ADAM8;TUBGCP2
cg07094475	0.00603026	0.002116048	0.001858609	0.010201911	0.004691936	37	6	98155589	98155589	Sea	FALSE	exons	NA
cg10071035	0.003513662	0.001231597	0.001085648	0.005941675	0.004706662	37	8	58132287	58132287	Sea	TRUE	promoters	LINC01606
cg09245901	0.010682517	0.00375202	0.003285654	0.01807938	0.00470869	37	6	132075947	132075947	Sea	TRUE	intergenic	NA
cg25407119	0.004940101	0.001733599	0.001522423	0.008357778	0.004709148	37	9	138116761	138116761	Sea	FALSE	intergenic	NA
cg16995933	0.006337993	0.002225164	0.001951227	0.01072476	0.004709697	37	22	47352496	47352496	Sea	FALSE	introns	TBC1D22A
cg11750768	0.014285325	0.005018216	0.00439224	0.024178409	0.004710723	37	7	12521687	12521687	Sea	FALSE	intergenic	NA
cg26401427	0.003752843	0.001316219	0.001158003	0.006347684	0.004719741	37	19	38646207	38646207	Sea	FALSE	introns	SIPA1L3
cg03666871	-0.011988053	0.004212083	-0.020291899	-0.003684207	0.004721389	37	16	66786913	66786913	S_Shore	FALSE	intergenic	DYNC1LI2;TERB1
cg18543242	0.00291465	0.001021053	0.000901711	0.00492759	0.004724608	37	14	23290393	23290393	N_Shore	TRUE	intergenic	SLC7A7
cg09315839	0.002827995	0.000990517	0.000875256	0.004780734	0.00472545	37	9	1050530	1050530	S_Shore	FALSE	promoters	DMRT2
cg15837382	-0.002875089	0.001007206	-0.004860731	-0.000889448	0.004728749	37	1	35332106	35332106	Island	TRUE	introns	DLGAP3
cg16691830	0.003865038	0.001356165	0.001191447	0.006538628	0.004733104	37	7	111641404	111641404	Sea	FALSE	introns	DOCK4
cg19006841	-0.001361147	0.000471364	-0.002290411	-0.000431883	0.004733487	37	15	45491101	45491101	Island	TRUE	promoters	SHF
cg10163406	0.007042789	0.002474638	0.002164202	0.011921376	0.004737926	37	1	212803810	212803810	Sea	FALSE	intergenic	FAM71A
cg02660885	0.003907318	0.001371258	0.001203972	0.006610664	0.004739162	37	16	937289	937289	Sea	FALSE	introns	LMF1
cg09354553	-0.015703661	0.005520671	-0.026587303	-0.004820019	0.004740999	37	16	85242446	85242446	Island	TRUE	intergenic	NA
cg08637965	-0.004164105	0.001461957	-0.007046257	-0.001281954	0.0047466	37	7	57407371	57407371	Sea	FALSE	intergenic	NA
cg21281007	0.006564736	0.002307109	0.002016421	0.011113051	0.004749252	37	12	5939611	5939611	S_Shelf	TRUE	exons	ANO2
cg08783050	-0.002856355	0.001001192	-0.004830139	-0.000882572	0.004752829	37	16	80201665	80201665	Sea	FALSE	intergenic	NA
cg02634861	-0.000812925	0.000273841	-0.001352785	-0.000273065	0.004755128	37	1	10757954	10757954	Island	TRUE	introns	CASZ1
cg06649201	0.004642404	0.001630724	0.001427539	0.00785727	0.004755138	37	16	883846	883846	Sea	TRUE	intergenic	NA
cg10001287	-0.005915702	0.002079011	-0.010014336	-0.001817068	0.004755237	37	7	103621645	103621645	Sea	FALSE	introns	RELN
cg24174232	0.006800723	0.00239122	0.002086589	0.011514856	0.004767661	37	17	29818175	29818175	S_Shelf	TRUE	introns	RAB11FIP4
cg10279701	0.00776402	0.002730399	0.002381216	0.013146824	0.004769119	37	9	98948847	98948847	Sea	FALSE	intergenic	NA
cg23817292	0.003547882	0.00124556	0.001092343	0.006003422	0.004769402	37	21	30442054	30442054	N_Shelf	TRUE	introns	CCT8
cg21454729	0.004369738	0.00153543	0.001342738	0.007396738	0.004774815	37	5	13759205	13759205	Sea	FALSE	introns	DNAH5
cg06003410	0.005390819	0.00189518	0.001654596	0.009127043	0.004775536	37	20	24968599	24968599	Sea	FALSE	introns	APMAP
cg08720478	-0.001789709	0.00062447	-0.003020812	-0.000558607	0.004780947	37	6	73890799	73890799	Sea	FALSE	introns	KCNQ5
cg18449964	0.017783418	0.006258458	0.005445277	0.03012156	0.004783669	37	18	72917101	72917101	Island	TRUE	promoters	ZADH2
cg09825979	0.006821249	0.002399573	0.002090647	0.011551851	0.004787024	37	7	27179432	27179432	Island	TRUE	promoters	HOXA-AS3;HOXA5
cg25129124	0.014647712	0.005155128	0.004484713	0.024810711	0.004787029	37	3	42727489	42727489	Island	TRUE	promoters	KLHL40
cg06646410	0.007294481	0.002566249	0.002235289	0.012353673	0.004787243	37	4	16871911	16871911	Sea	FALSE	introns	LDB2
cg25421941	-0.002406208	0.000842993	-0.004068113	-0.000744303	0.004789067	37	10	11506312	11506312	S_Shore	TRUE	introns	USP6NL
cg10883827	-0.004587822	0.001613185	-0.00776811	-0.001407534	0.004798062	37	1	66805875	66805875	Sea	FALSE	introns	PDE4B
cg09209250	0.006660736	0.002343869	0.002039951	0.011281521	0.004801624	37	5	149466663	149466663	Sea	FALSE	promoters	CSF1R
cg18793036	0.011844171	0.004169701	0.003623878	0.020064464	0.004802238	37	3	154798648	154798648	S_Shore	FALSE	promoters	MME
cg23497217	-0.001562617	0.000544114	-0.002635303	-0.000489932	0.004807452	37	11	27723214	27723214	S_Shore	TRUE	promoters	BDNF-AS;BDNF
cg00740997	0.009046884	0.003184989	0.002767887	0.01532588	0.004808811	37	14	37064660	37064660	Sea	FALSE	intergenic	NA
cg09011191	0.005503032	0.001936694	0.001684966	0.009321098	0.004818029	37	17	70103689	70103689	Sea	FALSE	introns	NA
cg16968885	0.005173457	0.001820697	0.001584073	0.008762842	0.004822715	37	1	103574619	103574619	Sea	TRUE	promoters	COL11A1
cg22531801	0.010750165	0.003786301	0.00328572	0.018214609	0.004823037	37	1	235806070	235806070	S_Shore	TRUE	introns	GNG4
cg16283028	-0.004997955	0.001758895	-0.008465502	-0.001530408	0.004824875	37	7	57294518	57294518	Sea	FALSE	intergenic	NA
cg25017988	-0.001149716	0.000396633	-0.001931652	-0.000367781	0.004825972	37	14	31889169	31889169	Island	TRUE	promoters	HEATR5A
cg07904568	0.008228054	0.00289774	0.002515349	0.013940759	0.004826352	37	7	98199464	98199464	Sea	TRUE	intergenic	NA
cg19815565	0.019442772	0.006849763	0.005938911	0.032946632	0.004827467	37	18	77917615	77917615	N_Shore	TRUE	exons	PARD6G-AS1;PARD6G
cg23892348	0.005784305	0.002036489	0.001769499	0.009799111	0.004830908	37	1	53728912	53728912	Sea	FALSE	introns	LRP8
cg07570610	0.009120389	0.003212655	0.002786849	0.015453928	0.004831705	37	10	125425034	125425034	N_Shore	FALSE	promoters	GPR26
cg14777730	0.00199024	0.000696457	0.00061722	0.003363259	0.004831816	37	1	168076667	168076667	Sea	TRUE	introns	GPR161
cg26067625	-0.007450606	0.002624263	-0.012624169	-0.002277043	0.004835145	37	8	82424789	82424789	Sea	FALSE	intergenic	NA
cg10006157	0.001599345	0.000557618	0.000500037	0.002698652	0.004838574	37	16	86006059	86006059	N_Shore	TRUE	intergenic	NA
cg26155983	0.003155066	0.001108911	0.00096892	0.005341211	0.00483992	37	14	65410145	65410145	Sea	TRUE	promoters	CHURC1-FNTB;GPX2;RAB15
cg09309755	-0.006897298	0.00242975	-0.011687392	-0.002107204	0.004844964	37	6	170398040	170398040	N_Shelf	FALSE	intergenic	NA
cg00053927	0.004666136	0.001642661	0.001427737	0.007904536	0.004845229	37	13	113699014	113699014	N_Shelf	TRUE	promoters	MCF2L
cg12776804	-0.001031988	0.000354399	-0.001730663	-0.000333314	0.004851591	37	3	132378467	132378467	N_Shore	FALSE	promoters	ACAD11;NPHP3-ACAD11;UBA5
cg21786334	-0.001508998	0.000525601	-0.002545186	-0.00047281	0.004853173	37	1	156265430	156265430	Sea	TRUE	promoters	TMEM79;GLMP;VHLL
cg07810522	0.005612942	0.001977593	0.001714247	0.009511638	0.004863255	37	10	135238628	135238628	Island	TRUE	promoters	MTG1;SPRN
cg07766315	-0.002065374	0.000723669	-0.003492041	-0.000638707	0.004863735	37	15	93198694	93198694	Island	FALSE	promoters	FAM174B
cg02348711	-0.004236234	0.001491632	-0.007176889	-0.001295579	0.004865089	37	17	41623836	41623836	Island	TRUE	promoters	ETV4
cg19923010	0.00318786	0.001121211	0.000977466	0.005398255	0.004866263	37	12	104999834	104999834	Sea	FALSE	introns	CHST11
cg18903583	-0.002843632	0.000999733	-0.004814541	-0.000872723	0.004878018	37	6	32821572	32821572	Island	TRUE	promoters	TAP1;PSMB9
cg26070540	0.009291141	0.003276527	0.002831681	0.0157506	0.004878693	37	20	30225666	30225666	Island	TRUE	promoters	COX4I2
cg01819880	0.001821877	0.000637417	0.00056525	0.003078504	0.004879296	37	1	235034529	235034529	Sea	TRUE	intergenic	NA
cg10410970	-0.001162892	0.00040191	-0.001955232	-0.000370553	0.004879602	37	3	151986215	151986215	N_Shore	FALSE	promoters	MBNL1-AS1;MBNL1
cg08865161	0.004656666	0.001641017	0.001421508	0.007891825	0.004888451	37	3	170155651	170155651	Sea	FALSE	introns	CLDN11
cg11257906	0.00508963	0.001794076	0.001552727	0.008626534	0.004891129	37	8	143743446	143743446	Sea	TRUE	exons	JRK
cg06344992	0.012149576	0.004286627	0.003698772	0.02060038	0.004893481	37	15	90345999	90345999	Sea	FALSE	introns	ANPEP
cg02984617	-0.016322588	0.005760574	-0.027679183	-0.004965994	0.004901863	37	11	30046617	30046617	Sea	TRUE	intergenic	NA
cg04402945	0.008411308	0.002968039	0.002560014	0.014262602	0.00490687	37	10	130525391	130525391	Sea	FALSE	intergenic	NA
cg15948245	0.003404687	0.001199077	0.001040786	0.005768589	0.004908391	37	7	104581746	104581746	Sea	TRUE	promoters	NA
cg01861096	-0.002982578	0.001049744	-0.005052081	-0.000913076	0.004911429	37	22	19279212	19279212	Island	TRUE	promoters	CLTCL1
cg25013303	0.004708443	0.00166022	0.001435427	0.007981459	0.004911495	37	1	10961257	10961257	Sea	TRUE	intergenic	NA
cg08295887	0.001449527	0.000505091	0.000453773	0.002445282	0.004911649	37	13	111857513	111857513	Sea	FALSE	introns	ARHGEF7
cg07807817	-0.006991361	0.002467218	-0.011855321	-0.002127401	0.004917963	37	14	74416425	74416425	N_Shore	TRUE	promoters	FAM161B;COQ6
cg17142477	0.003515624	0.001238626	0.001073754	0.005957494	0.004918495	37	2	60610357	60610357	Sea	FALSE	intergenic	MIR4432
cg16602147	-0.002353204	0.000826906	-0.003983396	-0.000723012	0.004922427	37	4	144259018	144259018	Island	TRUE	introns	GAB1
cg22905550	0.002614977	0.000919807	0.000801637	0.004428317	0.00492478	37	19	16983940	16983940	N_Shelf	TRUE	introns	SIN3B
cg19180795	0.009800461	0.003460083	0.002979133	0.016621788	0.004925327	37	12	87727062	87727062	Sea	FALSE	intergenic	NA
cg13200640	0.003064771	0.001079245	0.000937111	0.005192432	0.004926852	37	7	150870270	150870270	N_Shore	TRUE	intergenic	ASB10
cg20851465	-0.001422288	0.000495596	-0.002399323	-0.000445254	0.004932384	37	6	27862440	27862440	S_Shore	TRUE	intergenic	HIST1H3J;HIST1H2AM;HIST1H2BO
cg11692169	0.005695698	0.002011245	0.00173066	0.009660736	0.00495634	37	5	16623333	16623333	Sea	FALSE	intergenic	NA
cg00180531	0.012094128	0.004273625	0.003668955	0.0205193	0.004958457	37	1	62941874	62941874	Sea	FALSE	introns	DOCK7
cg05967888	-0.000875734	0.00029841	-0.001464029	-0.000287439	0.004960948	37	11	4116690	4116690	S_Shore	FALSE	promoters	STIM1;RRM1
cg12504098	0.005505775	0.001944727	0.001671872	0.009339677	0.00497077	37	7	38298908	38298908	Sea	TRUE	TSS	TARP
cg09257734	0.009376747	0.003314322	0.002842777	0.015910716	0.00497549	37	5	170913240	170913240	Sea	FALSE	intergenic	NA
cg21906373	0.002384564	0.000839318	0.000729903	0.004039225	0.004986802	37	10	116100720	116100720	Sea	FALSE	introns	AFAP1L2
cg07097925	-0.001379404	0.00048091	-0.002327486	-0.000431322	0.004990342	37	19	10401361	10401361	Island	TRUE	promoters	ICAM1;ICAM4;ICAM5
cg16866294	0.011760405	0.004159155	0.003560902	0.019959907	0.004994307	37	2	105275601	105275601	Island	FALSE	intergenic	NA
cg17383021	-0.001988129	0.000698479	-0.003365135	-0.000611123	0.00499717	37	5	156693814	156693814	S_Shore	FALSE	promoters	CYFIP2
cg03453568	-0.001823831	0.000639939	-0.003085429	-0.000562234	0.004998339	37	17	41116770	41116770	S_Shore	FALSE	promoters	PTGES3L-AARSD1;AARSD1;PTGES3L
cg26559621	0.002918657	0.001029255	0.000889548	0.004947767	0.004999559	37	3	53275903	53275903	Sea	FALSE	introns	TKT
cg26234644	0.010041066	0.003551571	0.003039377	0.017042756	0.005003092	37	17	10634427	10634427	S_Shore	TRUE	promoters	TMEM220;TMEM220-AS1
cg15976161	0.002570557	0.000905798	0.000784834	0.004356279	0.005005951	37	1	212059056	212059056	Sea	FALSE	intergenic	NA
cg10693624	0.006873365	0.002430686	0.002081426	0.011665304	0.0050081	37	21	16578737	16578737	Sea	FALSE	intergenic	NA
cg02847948	0.002971902	0.001048413	0.000905023	0.005038781	0.005010229	37	1	165325498	165325498	Island	TRUE	promoters	LMX1A
cg23347476	0.009088989	0.003215387	0.002750064	0.015427914	0.005013212	37	7	46013823	46013823	Sea	FALSE	intergenic	NA
cg02452838	0.002158027	0.000759265	0.000661185	0.003654868	0.005014033	37	17	4925570	4925570	Sea	TRUE	exons	KIF1C
cg08378788	0.008333166	0.002947983	0.002521411	0.014144922	0.005015594	37	17	1395864	1395864	S_Shore	TRUE	promoters	MYO1C;INPP5K
cg25031943	0.001804463	0.000633353	0.000555849	0.003053076	0.005019792	37	2	242543309	242543309	Sea	FALSE	introns	THAP4
cg27534292	-0.001972594	0.000693366	-0.003339519	-0.000605668	0.005022788	37	14	23340952	23340952	Island	FALSE	promoters	LRP10
cg01401957	0.004268349	0.001508674	0.001294098	0.007242601	0.005025023	37	5	14269011	14269011	Sea	FALSE	introns	TRIO
cg12134559	0.008051144	0.00284893	0.002434665	0.013667623	0.005027568	37	7	98573011	98573011	Sea	FALSE	introns	TRRAP
cg23257105	0.012414899	0.004394172	0.003752076	0.021077723	0.005028057	37	11	45671015	45671015	N_Shore	TRUE	exons	CHST1
cg23966705	-0.001401231	0.000489184	-0.002365625	-0.000436836	0.005028193	37	17	49198586	49198586	S_Shore	TRUE	promoters	SPAG9
cg07108113	0.005243493	0.001854558	0.001587353	0.008899634	0.005031641	37	18	12820157	12820157	Sea	FALSE	introns	PTPN2
cg06171889	-0.009304881	0.003293766	-0.015798325	-0.002811437	0.005038672	37	2	219722808	219722808	N_Shore	FALSE	intergenic	WNT6
cg20237840	0.001540248	0.000539189	0.000477272	0.002603224	0.005041062	37	11	85635224	85635224	Sea	FALSE	intergenic	CCDC83
cg15485154	-0.008911198	0.003155359	-0.015131781	-0.002690614	0.005052844	37	4	143396154	143396154	Sea	FALSE	promoters	INPP4B
cg22929580	0.002544891	0.000897833	0.000774873	0.004314909	0.005060729	37	22	20880707	20880707	Sea	FALSE	introns	MED15
cg16926095	0.004821184	0.001706109	0.001457701	0.008184667	0.005062458	37	5	95156559	95156559	Sea	FALSE	introns	GLRX
cg18331339	-0.013130452	0.004651745	-0.022301063	-0.003959841	0.005067158	37	15	27811039	27811039	Sea	FALSE	intergenic	NA
cg09777073	0.002433614	0.000858372	0.00074139	0.004125839	0.005067437	37	17	7725640	7725640	Sea	FALSE	introns	DNAH2
cg22409342	0.006848731	0.002425494	0.002067029	0.011630434	0.005070671	37	8	120220740	120220740	Island	FALSE	promoters	MAL2
cg27032965	-0.001038615	0.000358786	-0.001745939	-0.000331292	0.00507611	37	7	123173195	123173195	Island	TRUE	promoters	IQUB
cg15320345	0.002701873	0.000954009	0.000821107	0.004582639	0.005076124	37	6	125865105	125865105	Sea	TRUE	intergenic	NA
cg26638544	-0.00150862	0.0005283	-0.002550129	-0.00046711	0.005076461	37	3	97438216	97438216	Sea	FALSE	introns	EPHA6
cg10708675	-0.002189468	0.000771587	-0.003710601	-0.000668336	0.005076468	37	16	69760758	69760758	S_Shore	TRUE	promoters	NQO1
cg16399643	0.004172278	0.001476403	0.001261646	0.007082909	0.005077107	37	11	1967857	1967857	N_Shore	FALSE	promoters	MRPL23
cg26188218	-0.002156172	0.000759851	-0.003654169	-0.000658174	0.005083969	37	17	25680444	25680444	N_Shore	FALSE	intergenic	NA
cg20294457	-0.002025478	0.000713301	-0.003431704	-0.000619252	0.005087782	37	1	146082674	146082674	Island	TRUE	promoters	NBPF20;NBPF10
cg25673373	-0.000862052	0.000294331	-0.001442307	-0.000281798	0.005088369	37	17	41476379	41476379	Island	TRUE	promoters	ARL4D
cg23695186	0.007587482	0.00268868	0.002286925	0.012888038	0.005091115	37	13	108807228	108807228	Sea	FALSE	intergenic	NA
cg01427126	0.007066799	0.002504081	0.002130167	0.012003431	0.005092636	37	16	3741213	3741213	Sea	FALSE	introns	TRAP1
cg19885684	-0.008931529	0.003165526	-0.015172157	-0.002690901	0.005093332	37	1	190448005	190448005	Sea	FALSE	promoters	BRINP3
cg15775549	0.007180396	0.002544419	0.00216424	0.012196553	0.005093366	37	15	35048680	35048680	S_Shore	TRUE	introns	GJD2
cg19276736	0.014150066	0.005016479	0.004260405	0.024039727	0.005096564	37	2	24625812	24625812	Sea	TRUE	intergenic	NA
cg12298148	0.004808605	0.001703181	0.001450894	0.008166316	0.005101398	37	4	14995990	14995990	Sea	FALSE	promoters	CPEB2-DT
cg02905828	-0.003033194	0.001072453	-0.005147465	-0.000918922	0.00510174	37	11	62622234	62622234	N_Shore	TRUE	promoters	SNHG1;SNORD22;SNORD31;SNORD30;SNORD29;SNORD28;SNORD27;SNORD26;SNORD25;SLC3A2
cg15858982	0.002293607	0.000809207	0.000698308	0.003888905	0.00510374	37	16	12531339	12531339	Sea	FALSE	introns	SNX29
cg19894580	-0.001785534	0.000627889	-0.003023376	-0.000547692	0.005107289	37	15	100273316	100273316	Island	TRUE	promoters	LYSMD4
cg08207707	-0.004095376	0.00145027	-0.006954489	-0.001236264	0.005111863	37	11	124630919	124630919	N_Shore	TRUE	introns	ESAM
cg21351151	-0.001207976	0.000420532	-0.002037027	-0.000378925	0.005115236	37	5	139937192	139937192	Island	TRUE	promoters	SRA1;APBB3
cg03579624	0.00788013	0.002794078	0.002371787	0.013388473	0.00511601	37	3	75717248	75717248	N_Shore	TRUE	intergenic	FRG2EP;LINC00960
cg17830515	0.002687858	0.000949907	0.000815179	0.004560537	0.005116214	37	7	1151900	1151900	S_Shore	TRUE	introns	C7orf50
cg25795689	-0.004104413	0.001453647	-0.006970182	-0.001238644	0.005116831	37	22	47729665	47729665	Sea	FALSE	intergenic	NA
cg13165778	0.007433842	0.002635958	0.002237223	0.01263046	0.00512034	37	7	1952518	1952518	S_Shelf	TRUE	introns	MAD1L1
cg12849688	-0.007574801	0.002686835	-0.01287172	-0.002277882	0.005134066	37	7	48703665	48703665	Sea	FALSE	intergenic	NA
cg00566208	0.008412298	0.002984421	0.002528707	0.014295889	0.005137809	37	5	19988678	19988678	Sea	TRUE	promoters	CDH18
cg18751682	-0.00159739	0.000560956	-0.002703278	-0.000491502	0.005140109	37	7	130419066	130419066	Island	TRUE	promoters	KLF14
cg14259282	0.002088906	0.000736852	0.00063625	0.003541562	0.005141639	37	6	159188388	159188388	Sea	TRUE	exons	SYTL3;MIR3918;EZR
cg12332239	0.006023738	0.002137157	0.001810474	0.010237003	0.005156061	37	17	66251609	66251609	N_Shelf	TRUE	introns	AMZ2;ARSG
cg00596763	0.007551419	0.00268001	0.002267953	0.012834884	0.005158164	37	5	135529293	135529293	S_Shore	TRUE	promoters	SMIM32
cg08502703	-0.001360996	0.000476318	-0.002300027	-0.000421965	0.005168594	37	21	45138838	45138838	Island	TRUE	promoters	PDXK
cg17990365	-0.009663908	0.003431338	-0.016428567	-0.00289925	0.005170601	37	11	319718	319718	S_Shore	TRUE	exons	IFITM1;IFITM3
cg14669419	-0.020775218	0.007378308	-0.035321069	-0.006229367	0.005170886	37	11	5579054	5579054	Sea	FALSE	introns	HBG2
cg19645591	0.004472971	0.001586738	0.001344821	0.007601121	0.005176269	37	2	163568512	163568512	Sea	FALSE	introns	KCNH7
cg08317907	0.008298166	0.002946693	0.002488954	0.014107378	0.005179344	37	2	156490617	156490617	Sea	FALSE	intergenic	NA
cg14883003	-0.000902575	0.000309912	-0.001513545	-0.000291604	0.005179464	37	3	128880168	128880168	Island	TRUE	promoters	ISY1-RAB43;ISY1
cg17427926	0.005143928	0.001825512	0.001545051	0.008742805	0.005180162	37	17	76227386	76227386	N_Shore	TRUE	promoters	TMEM235
cg25251562	0.020489061	0.007278402	0.006140166	0.034837955	0.005181371	37	2	3704773	3704773	Sea	TRUE	intergenic	ALLC
cg01833234	0.016771174	0.005957604	0.005026147	0.028516202	0.005182161	37	11	6592585	6592585	Island	TRUE	exons	DNHD1
cg15206067	0.014366209	0.005104159	0.004303693	0.024428724	0.005191163	37	9	140312163	140312163	Island	FALSE	introns	EXD3
cg13805543	0.002879057	0.001019766	0.000868656	0.004889459	0.005193054	37	11	5224893	5224893	Sea	FALSE	intergenic	OR51V1
cg25053484	0.003277533	0.001161839	0.000987043	0.005568024	0.005195754	37	4	187078828	187078828	Sea	TRUE	exons	FAM149A
cg25647456	-0.007013508	0.002491223	-0.01192479	-0.002102225	0.005198802	37	5	37811233	37811233	Sea	FALSE	intergenic	GDNF
cg01224520	-0.010041997	0.003567968	-0.017076013	-0.003007981	0.005199061	37	8	73856193	73856193	Sea	TRUE	intergenic	NA
cg02506753	0.00458993	0.001629186	0.001378096	0.007801763	0.005199138	37	1	1245184	1245184	Island	TRUE	promoters	ACAP3;PUSL1;INTS11
cg07631341	-0.001535711	0.000539594	-0.002599485	-0.000471938	0.005201557	37	15	85524460	85524460	Island	FALSE	promoters	PDE8A
cg06721546	0.015005065	0.005332691	0.004492014	0.025518116	0.005203527	37	5	1594808	1594808	Island	TRUE	promoters	SDHAP3;LOC728613
cg08732300	0.002787057	0.000987221	0.000840814	0.004733299	0.005204481	37	10	50506885	50506885	Sea	TRUE	promoters	C10orf71
cg07582923	0.006182859	0.002196195	0.001853203	0.010512514	0.005206129	37	14	105105063	105105063	N_Shore	TRUE	intergenic	NA
cg10099827	0.00403977	0.001433646	0.001213431	0.006866109	0.005207392	37	16	85551514	85551514	Island	TRUE	intergenic	NA
cg10221654	-0.005261473	0.001868541	-0.00894518	-0.001577766	0.005209136	37	7	66089368	66089368	N_Shelf	TRUE	intergenic	RABGEF1;KCTD7
cg08549968	-0.009987784	0.003549556	-0.016985502	-0.002990066	0.005209753	37	10	114039923	114039923	Sea	FALSE	intergenic	TECTB
cg16561409	0.006460491	0.002295182	0.00193569	0.010985291	0.00521063	37	22	36844793	36844793	Sea	FALSE	intergenic	NA
cg04219613	-0.001947291	0.000687423	-0.003302501	-0.000592081	0.00521546	37	7	51383661	51383661	Island	TRUE	promoters	COBL
cg26366417	0.008713809	0.003096977	0.002608322	0.014819297	0.005216012	37	3	195384730	195384730	Island	TRUE	promoters	SDHAP2
cg08970398	0.007590526	0.002697535	0.002272512	0.01290854	0.005217433	37	17	19627735	19627735	N_Shore	FALSE	intergenic	NA
cg10815453	0.011999106	0.004265816	0.003589328	0.020408884	0.005221209	37	21	45122781	45122781	Sea	FALSE	intergenic	NA
cg03781357	0.008898884	0.003163453	0.002662344	0.015135424	0.005225134	37	9	34957039	34957039	N_Shore	FALSE	promoters	PHF24
cg06824006	0.001487923	0.000522708	0.000457438	0.002518409	0.005226468	37	10	5523110	5523110	Sea	TRUE	intergenic	NA
cg03525191	0.002109066	0.000745661	0.000639046	0.003579087	0.005235582	37	3	40558426	40558426	Sea	TRUE	promoters	ZNF620
cg17653955	0.000918552	0.000316211	0.000295162	0.001541942	0.005235926	37	2	236676029	236676029	S_Shelf	TRUE	introns	AGAP1
cg08222153	0.00491535	0.001746449	0.001472339	0.00835836	0.005236342	37	1	17247915	17247915	Sea	FALSE	promoters	CROCC
cg16023894	0.002417814	0.000856156	0.000729958	0.004105671	0.005240543	37	1	23156855	23156855	Sea	FALSE	introns	EPHB2
cg00010168	-0.004236643	0.001504903	-0.007203462	-0.001269824	0.005241622	37	10	99258642	99258642	Island	TRUE	promoters	MMS19;UBTD1
cg20450336	0.006350014	0.002257524	0.001899453	0.010800575	0.005242805	37	7	90149438	90149438	Sea	TRUE	introns	CDK14
cg07267857	-0.001817496	0.000641341	-0.003081857	-0.000553134	0.005243776	37	2	10588232	10588232	Island	TRUE	promoters	ODC1;SNORA80B
cg05158219	-0.001196731	0.00041774	-0.002020279	-0.000373183	0.005244489	37	17	27230214	27230214	S_Shore	TRUE	promoters	DHRS13;PHF12
cg09923769	0.008883725	0.003159508	0.00265496	0.015112489	0.005245457	37	16	9918288	9918288	Sea	TRUE	introns	GRIN2A
cg05652445	0.009551328	0.003397212	0.002853946	0.01624871	0.005246954	37	16	3345075	3345075	N_Shore	TRUE	introns	ZNF263;TIGD7
cg25683268	0.007356374	0.002616137	0.002198831	0.012513917	0.005249509	37	17	53809564	53809564	Sea	TRUE	promoters	TMEM100
cg12391667	-0.001033825	0.000358566	-0.001740714	-0.000326937	0.005253263	37	11	101785507	101785507	N_Shore	TRUE	promoters	ANGPTL5;CEP126
cg22509113	0.010146778	0.003609733	0.003030425	0.017263131	0.005254478	37	2	91777482	91777482	Island	TRUE	intergenic	NA
cg09970435	0.00644946	0.002293691	0.001927598	0.010971322	0.005257637	37	12	53490134	53490134	N_Shore	FALSE	intergenic	IGFBP6
cg05380503	0.008716025	0.003100698	0.002603202	0.014828849	0.005257965	37	7	43151986	43151986	N_Shore	TRUE	promoters	HECW1
cg13731397	0.01143715	0.004069876	0.003413655	0.019460645	0.005263949	37	11	45671312	45671312	Island	FALSE	exons	CHST1
cg20741528	0.013201976	0.004698131	0.003939918	0.022464033	0.005264019	37	5	218153	218153	Island	TRUE	promoters	CCDC127;SDHA
cg07069601	-0.001375943	0.000482781	-0.002327713	-0.000424172	0.005264494	37	17	8339835	8339835	Island	TRUE	promoters	NDEL1
cg00670552	0.003983078	0.001415402	0.001192705	0.00677345	0.005268098	37	12	131750193	131750193	Sea	TRUE	intergenic	NA
cg09250087	0.002475391	0.000877397	0.00074566	0.004205121	0.005274082	37	2	161127564	161127564	S_Shore	TRUE	promoters	ITGB6;RBMS1
cg16983541	-0.004464929	0.00158754	-0.007594659	-0.001335198	0.005278291	37	3	52231347	52231347	N_Shore	TRUE	promoters	ALAS1
cg17371751	0.001804586	0.000637229	0.000548331	0.003060841	0.005279427	37	10	35521519	35521519	Sea	FALSE	intergenic	NA
cg11535403	-0.010844828	0.003860521	-0.018455594	-0.003234062	0.005281384	37	20	41731377	41731377	Sea	FALSE	introns	PTPRT
cg04640975	0.002768243	0.000982227	0.000831848	0.004704639	0.005281563	37	19	3464991	3464991	Island	TRUE	exons	NFIC
cg15547463	0.001807673	0.000638414	0.000549082	0.003066265	0.005284716	37	16	89978491	89978491	S_Shore	FALSE	promoters	TCF25
cg15178291	-0.008371408	0.002979992	-0.014246268	-0.002496548	0.005287563	37	8	48320302	48320302	Sea	FALSE	introns	SPIDR
cg26366290	0.007052286	0.002510193	0.002103605	0.012000967	0.005290462	37	1	168524262	168524262	Sea	FALSE	intergenic	NA
cg00584463	-0.001444529	0.000507853	-0.002445728	-0.000443331	0.005292429	37	12	111264684	111264684	Sea	FALSE	intergenic	NA
cg11865680	0.006930311	0.002467165	0.002066457	0.011794165	0.005298336	37	5	945658	945658	Sea	FALSE	intergenic	NA
cg17597639	0.012442199	0.004431293	0.003706194	0.021178204	0.005300569	37	5	1594843	1594843	Island	TRUE	promoters	SDHAP3;LOC728613
cg13685314	0.001674681	0.000590909	0.000509743	0.002839619	0.005305071	37	9	122132178	122132178	Island	TRUE	promoters	BRINP1
cg12880814	0.008178294	0.002912349	0.002436789	0.013919799	0.005305271	37	13	32497965	32497965	Sea	FALSE	introns	EEF1DP3
cg22077406	-0.002422902	0.000859266	-0.004116889	-0.000728915	0.005307031	37	15	80954695	80954695	Sea	FALSE	intergenic	NA
cg04703197	-0.003865033	0.001374706	-0.006575175	-0.001154891	0.00531334	37	16	68406272	68406272	Island	TRUE	promoters	SMPD3
cg06850691	0.003193219	0.001134931	0.000955776	0.005430661	0.005318043	37	11	47266567	47266567	N_Shelf	FALSE	introns	ACP2;NR1H3
cg19350828	0.005466961	0.001946662	0.001629245	0.009304678	0.005323649	37	10	123809831	123809831	Sea	FALSE	introns	TACC2
cg01363603	0.005556298	0.001978569	0.001655679	0.009456918	0.005324556	37	13	34933193	34933193	Sea	FALSE	intergenic	NA
cg03909902	-0.001467422	0.000516554	-0.002485775	-0.00044907	0.00533	37	12	108154529	108154529	Island	TRUE	promoters	PRDM4
cg19032797	0.006520989	0.002323072	0.001941205	0.011100773	0.005332914	37	19	7956056	7956056	S_Shelf	TRUE	introns	LRRC8E
cg14193434	0.011246316	0.004008388	0.003344041	0.019148592	0.005336007	37	13	67802884	67802884	N_Shore	FALSE	introns	PCDH9
cg10625081	0.006942882	0.002474084	0.002065387	0.011820376	0.005342589	37	5	172750450	172750450	N_Shelf	TRUE	introns	STC2
cg08892491	0.009687321	0.003453171	0.002879621	0.016495022	0.005344989	37	17	41985828	41985828	S_Shore	FALSE	promoters	MPP2
cg02976036	0.003370469	0.00119901	0.001006699	0.005734239	0.005346409	37	1	17033405	17033405	N_Shore	TRUE	introns	ESPNP
cg16909495	0.007225142	0.002575006	0.002148687	0.012301597	0.00534661	37	19	49940062	49940062	S_Shore	TRUE	exons	SLC17A7
cg15165643	0.009308842	0.003318387	0.002766858	0.015850825	0.005347817	37	8	145518600	145518600	S_Shelf	FALSE	introns	BOP1;HSF1
cg22949616	-0.003360375	0.001195546	-0.005717316	-0.001003434	0.005351806	37	19	10136161	10136161	N_Shelf	TRUE	intergenic	RDH8
cg01219670	0.002461556	0.000874003	0.000738517	0.004184595	0.005353155	37	7	76054755	76054755	Sea	TRUE	promoters	ZP3
cg16039724	0.004499539	0.001602621	0.001340077	0.007659	0.005354966	37	4	84029023	84029023	N_Shore	TRUE	exons	PLAC8
cg06010536	0.003655568	0.001301363	0.001090017	0.006221119	0.005362761	37	1	25437328	25437328	Sea	FALSE	intergenic	NA
cg08966208	0.010358077	0.003693987	0.003075622	0.017640532	0.005364365	37	11	1769409	1769409	Island	TRUE	introns	MOB2;IFITM10;CTSD
cg06550232	0.00906765	0.003233949	0.002692132	0.015443168	0.005370077	37	2	91777292	91777292	Island	TRUE	intergenic	NA
cg13810660	-0.010501432	0.003745915	-0.017886259	-0.003116605	0.005373761	37	11	66176168	66176168	Island	TRUE	intergenic	NA
cg11898878	0.003252685	0.001157651	0.000970451	0.005534919	0.005375248	37	17	72618357	72618357	Sea	FALSE	introns	CD300E
cg25608626	0.004543446	0.001619142	0.001351413	0.007735478	0.005378421	37	11	117362843	117362843	Sea	TRUE	introns	DSCAML1
cg23432008	0.008041887	0.002868668	0.002386495	0.01369728	0.005382801	37	15	90346094	90346094	Sea	FALSE	introns	ANPEP
cg15119324	0.00701368	0.00250172	0.002081702	0.011945657	0.00538557	37	3	171864416	171864416	Sea	FALSE	introns	FNDC3B
cg00593717	-0.004311694	0.00153679	-0.007341376	-0.001282012	0.00539185	37	2	11886589	11886589	Island	TRUE	promoters	LPIN1
cg04245104	0.010480818	0.003740543	0.003106583	0.017855053	0.005397811	37	1	115873370	115873370	Sea	FALSE	introns	NGF
cg11252862	0.008874177	0.003167547	0.002629564	0.01511879	0.005407963	37	7	108167515	108167515	S_Shore	FALSE	promoters	PNPLA8
cg03877420	0.01537149	0.005488199	0.004551864	0.026191116	0.005410199	37	5	1004367	1004367	Island	TRUE	intergenic	NKD2
cg19007031	-0.004112409	0.0014662	-0.007002928	-0.001221891	0.005411885	37	8	7078402	7078402	N_Shore	TRUE	intergenic	NA
cg02104112	0.002989046	0.001064363	0.000890724	0.005087368	0.005419245	37	11	69418071	69418071	Sea	TRUE	intergenic	NA
cg08560531	0.008023919	0.002864573	0.002376601	0.013671237	0.005419583	37	14	95778787	95778787	Sea	FALSE	introns	CLMN
cg16800168	0.007775517	0.002776121	0.002302576	0.013248457	0.005424556	37	11	2218959	2218959	Sea	TRUE	intergenic	NA
cg20364512	0.005488549	0.001958785	0.001626933	0.009350164	0.005425807	37	22	28199338	28199338	S_Shore	TRUE	intergenic	MN1
cg06399427	0.001044616	0.000363988	0.000327037	0.001762194	0.005428378	37	2	161504772	161504772	Sea	TRUE	intergenic	NA
cg25701418	0.001693623	0.000599394	0.000511957	0.002875289	0.005429138	37	3	66024556	66024556	Island	TRUE	promoters	MAGI1
cg18394684	0.003947409	0.001407818	0.001171987	0.006722831	0.005432364	37	3	46224928	46224928	Sea	FALSE	introns	CCR3
cg14833977	0.004008015	0.00142963	0.001189593	0.006826436	0.005436305	37	10	72394065	72394065	Sea	FALSE	intergenic	NA
cg23639734	0.004913522	0.001753617	0.001456381	0.008370664	0.005437083	37	4	24796753	24796753	Sea	TRUE	promoters	SOD3
cg16906456	0.00244008	0.000867928	0.000729016	0.004151144	0.005437188	37	8	17394958	17394958	Sea	TRUE	introns	SLC7A2
cg13662293	0.004874999	0.001739884	0.001444931	0.008305067	0.005438294	37	11	61357129	61357129	S_Shore	FALSE	introns	NA
cg26871350	0.006445954	0.002301778	0.001908149	0.010983758	0.005440705	37	5	75919481	75919481	Sea	TRUE	promoters	IQGAP2;F2RL2
cg12901733	0.004351402	0.001552663	0.001290429	0.007412376	0.005441001	37	2	235079808	235079808	Sea	TRUE	intergenic	NA
cg15190383	0.01238082	0.004423186	0.003660797	0.021100843	0.005441527	37	19	18888799	18888799	Island	TRUE	exons	CRTC1;COMP
cg10850722	0.002914165	0.001038076	0.000867667	0.004960663	0.005442768	37	15	41135432	41135432	N_Shore	TRUE	promoters	SPINT1
cg07406191	-0.005540987	0.001978413	-0.0094413	-0.001640675	0.005446127	37	3	147105190	147105190	N_Shelf	TRUE	exons	ZIC4
cg02152828	0.002515816	0.000895289	0.000750813	0.00428082	0.00544646	37	12	11500694	11500694	Sea	FALSE	intergenic	PRB1
cg01885948	0.008696022	0.003106627	0.002571509	0.014820534	0.005447813	37	6	13873924	13873924	Island	TRUE	intergenic	NA
cg06679990	0.004292371	0.001531786	0.001272555	0.007312186	0.005448334	37	12	57863266	57863266	Sea	TRUE	exons	GLI1;ARHGAP9
cg21251018	0.0100141	0.003578055	0.002960199	0.017068002	0.005450885	37	6	28226885	28226885	N_Shore	TRUE	promoters	ZKSCAN4;NKAPL
cg17357984	-0.00142026	0.000500914	-0.002407778	-0.000432741	0.005452744	37	19	532039	532039	Island	TRUE	promoters	CDC34
cg26816421	0.003890083	0.00138806	0.001153613	0.006626554	0.005457239	37	22	32022314	32022314	N_Shelf	TRUE	introns	PISD
cg01135546	0.012563123	0.004490327	0.003710737	0.02141551	0.005461799	37	17	45949828	45949828	Island	TRUE	intergenic	NA
cg05821615	0.002122877	0.000754429	0.00063557	0.003610184	0.00546222	37	5	141885522	141885522	Sea	FALSE	intergenic	NA
cg13230709	-0.002362667	0.000840817	-0.004020284	-0.00070505	0.005473668	37	5	10249856	10249856	Island	FALSE	promoters	FAM173B;CCT5
cg02188675	0.006499069	0.002322922	0.001919579	0.011078559	0.005483192	37	15	95909577	95909577	Sea	FALSE	intergenic	NA
cg05580991	0.006137141	0.002193508	0.001812783	0.0104615	0.005485587	37	8	97185039	97185039	Sea	TRUE	intergenic	NA
cg26295057	0.003810312	0.001360432	0.00112831	0.006492314	0.00548874	37	5	37839829	37839829	Island	TRUE	promoters	GDNF;GDNF-AS1
cg02732067	0.009156683	0.003274566	0.00270109	0.015612276	0.005493477	37	1	28844028	28844028	N_Shore	TRUE	promoters	RCC1
cg23579508	0.007120623	0.00254602	0.002101311	0.012139935	0.005495356	37	1	244256491	244256491	Sea	FALSE	intergenic	NA
cg12885751	-0.006833892	0.002443459	-0.011651011	-0.002016773	0.005496671	37	13	100085073	100085073	Sea	TRUE	intergenic	NA
cg19840511	-0.011869891	0.00424628	-0.020241155	-0.003498628	0.005503118	37	14	101544420	101544420	Sea	FALSE	intergenic	NA
cg26140139	0.002156644	0.000767318	0.000643926	0.003669362	0.005506571	37	8	1385152	1385152	N_Shore	TRUE	intergenic	NA
cg26440355	-0.002800151	0.000998683	-0.00476899	-0.000831312	0.005510523	37	15	52043657	52043657	Island	TRUE	promoters	LYSMD2;TMOD2
cg15959627	0.00545555	0.001950604	0.001610062	0.009301039	0.005510844	37	12	122640211	122640211	Sea	FALSE	intergenic	NA
cg26360161	0.004974439	0.001778282	0.001468672	0.008480207	0.005511301	37	5	37662159	37662159	Sea	FALSE	introns	WDR70
cg20010841	0.00800041	0.002862159	0.00235785	0.013642969	0.005515594	37	2	235728234	235728234	Sea	FALSE	intergenic	NA
cg08055304	0.002070214	0.000736399	0.000618452	0.003521976	0.005518482	37	17	73471255	73471255	Sea	FALSE	introns	TMEM94
cg15111386	0.003680947	0.00131493	0.001088648	0.006273246	0.005518763	37	6	32052393	32052393	N_Shelf	TRUE	exons	TNXB
cg00147788	0.009795454	0.003506208	0.002883193	0.016707715	0.00553391	37	6	125855365	125855365	Sea	TRUE	intergenic	NA
cg14473228	0.003913494	0.00139899	0.001155477	0.006671511	0.005540956	37	4	1852829	1852829	Sea	FALSE	introns	LETM1
cg08893918	0.006145237	0.002199164	0.001809728	0.010480745	0.005543495	37	8	1420735	1420735	Sea	FALSE	intergenic	NA
cg16825288	-0.001210557	0.000425734	-0.002049865	-0.00037125	0.005552229	37	11	107730551	107730551	S_Shore	TRUE	promoters	SLC35F2
cg08285429	0.00464458	0.001661783	0.001368483	0.007920677	0.005558094	37	4	4050309	4050309	Sea	TRUE	introns	NA
cg14466041	0.011834484	0.004238859	0.003477851	0.020191117	0.005560504	37	5	86956770	86956770	Sea	FALSE	intergenic	NA
cg22093158	-0.001188554	0.000417784	-0.002012189	-0.000364919	0.00556076	37	11	59383768	59383768	S_Shore	TRUE	promoters	OSBP
cg08461339	0.01047232	0.003750836	0.003077792	0.017866847	0.005561376	37	2	241459227	241459227	N_Shore	TRUE	introns	ANKMY1
cg24836396	0.001940131	0.00069021	0.000579427	0.003300834	0.005563517	37	1	155317515	155317515	Sea	TRUE	exons	ASH1L;MIR555
cg06066697	-0.003041913	0.001086761	-0.005184392	-0.000899434	0.005565359	37	16	17403231	17403231	Sea	TRUE	introns	XYLT1
cg10709729	0.002978294	0.001063969	0.000880748	0.005075839	0.005568313	37	6	2962352	2962352	Sea	FALSE	promoters	SERPINB6
cg06725035	-0.009363476	0.00335403	-0.015975728	-0.002751225	0.005568971	37	21	48055212	48055212	Island	TRUE	promoters	PRMT2
cg06349345	0.0020658	0.00073576	0.000615297	0.003516304	0.005577796	37	8	24923484	24923484	Sea	FALSE	intergenic	NA
cg08762247	0.013158173	0.004716093	0.003860704	0.022455642	0.005589635	37	17	53800372	53800372	Sea	TRUE	promoters	TMEM100
cg14168843	0.00841973	0.003017666	0.002470599	0.01436886	0.005598389	37	16	5185054	5185054	Sea	FALSE	intergenic	NA
cg21347045	-0.00172977	0.000614717	-0.002941644	-0.000517895	0.00559868	37	11	57103767	57103767	S_Shore	FALSE	promoters	SSRP1;P2RX3
cg11174411	0.001359434	0.000480428	0.000412302	0.002306566	0.005598778	37	2	128742364	128742364	Sea	FALSE	introns	SAP130
cg13955603	-0.016523083	0.00592446	-0.028202769	-0.004843398	0.005605433	37	5	180015452	180015452	N_Shore	TRUE	intergenic	SCGB3A1
cg24534145	0.006306075	0.002259809	0.001851009	0.010761142	0.005605474	37	18	40858287	40858287	Sea	FALSE	promoters	SYT4
cg05249393	-0.001599023	0.000567522	-0.002717855	-0.000480191	0.005609543	37	19	11199883	11199883	N_Shore	TRUE	promoters	LDLR
cg07663813	0.001189918	0.000418741	0.000364397	0.002015438	0.005610017	37	8	81785835	81785835	Island	TRUE	introns	ZNF704
cg00519208	0.004419141	0.001582697	0.001298957	0.007539325	0.005610358	37	1	93258319	93258319	Sea	TRUE	promoters	EVI5
cg03586839	-0.000851684	0.000294174	-0.001431628	-0.00027174	0.005611537	37	1	150601711	150601711	Island	TRUE	promoters	ENSA
cg17207062	0.0088626	0.003177522	0.002598323	0.015126878	0.005613333	37	3	150621718	150621718	Sea	FALSE	introns	CLRN1-AS1;CLRN1
cg08514558	0.005898152	0.002113949	0.00173064	0.010065664	0.005616998	37	10	81106712	81106712	N_Shore	TRUE	promoters	PPIF
cg20858770	0.002452891	0.00087597	0.000725974	0.004179809	0.005617935	37	19	18378903	18378903	Sea	FALSE	introns	IQCN
cg04077025	0.003983145	0.001426383	0.001171124	0.006795166	0.005619536	37	2	54813975	54813975	Sea	FALSE	introns	SPTBN1
cg03864461	0.00364009	0.001303364	0.001070593	0.006209587	0.005628789	37	11	12145414	12145414	Sea	FALSE	introns	MICAL2
cg21164242	-0.000959548	0.000334319	-0.001618636	-0.000300459	0.005631964	37	4	4250161	4250161	Island	TRUE	promoters	TMEM128
cg00805360	0.008342205	0.002992097	0.002443482	0.014240929	0.005633417	37	10	135091210	135091210	S_Shore	TRUE	promoters	ADAM8;TUBGCP2
ch.11.1443191R	-0.001253266	0.000442109	-0.002124856	-0.000381676	0.005634527	36	11	68859610	68859610	Sea	TRUE	intergenic	TPCN2
cg16678718	0.003393871	0.001215001	0.000998577	0.005789165	0.005634989	37	17	76497959	76497959	N_Shore	TRUE	exons	DNAH17;DNAH17-AS1
cg13668195	0.006545863	0.002347474	0.001917971	0.011173754	0.005637903	37	13	103359996	103359996	Sea	FALSE	intergenic	NA
cg10918552	-0.010179472	0.003651984	-0.01737912	-0.002979824	0.005639371	37	16	1276753	1276753	Sea	FALSE	intergenic	CACNA1H;TPSG1;TPSB2
cg03765063	0.004033968	0.001445298	0.001184658	0.006883279	0.005640757	37	12	42470758	42470758	Sea	FALSE	intergenic	GXYLT1
cg04831392	0.006606181	0.002369323	0.001935217	0.011277146	0.005641687	37	2	95719392	95719392	Sea	FALSE	exons	MAL
cg15925571	-0.001547791	0.000549418	-0.002630932	-0.000464651	0.005648611	37	1	145507605	145507605	Island	TRUE	promoters	NBPF20;NBPF10;RBM8A
cg23640802	-0.001737505	0.000618251	-0.002956347	-0.000518663	0.005653638	37	10	32219402	32219402	S_Shore	TRUE	intergenic	ARHGAP12
cg23097845	0.00385332	0.001380759	0.001131244	0.006575397	0.005654299	37	3	13538204	13538204	Sea	FALSE	introns	HDAC11
cg09108378	-0.007850543	0.002817152	-0.013404375	-0.002296711	0.005659097	37	17	25319356	25319356	Sea	FALSE	intergenic	NA
cg20615634	0.006576479	0.002359545	0.00192479	0.011228168	0.0056594	37	14	24897172	24897172	N_Shore	FALSE	exons	CBLN3;KHNYN
cg15550330	0.004765022	0.001708693	0.001396445	0.008133599	0.005659725	37	5	78477601	78477601	Sea	FALSE	intergenic	NA
cg26235710	-0.00242984	0.000868544	-0.004142117	-0.000717562	0.005665132	37	1	36184717	36184717	Island	TRUE	promoters	C1orf216
cg00018049	0.006520324	0.002339668	0.001907822	0.011132826	0.00566534	37	6	50112489	50112489	Sea	FALSE	intergenic	NA
cg19966787	0.005262964	0.001888007	0.001540882	0.008985046	0.005668763	37	16	61952162	61952162	Sea	FALSE	introns	CDH8
cg21458593	0.003128351	0.001120351	0.000919652	0.005337049	0.005670978	37	3	72769762	72769762	Sea	TRUE	intergenic	NA
cg15402961	0.002527645	0.000904089	0.000745292	0.004309997	0.005679534	37	2	208423303	208423303	Sea	FALSE	promoters	CREB1
cg13745632	0.00826437	0.002967623	0.002413895	0.014114846	0.005688482	37	10	50507003	50507003	Sea	TRUE	promoters	C10orf71
cg05371552	0.013196831	0.004741867	0.003848551	0.022545112	0.005708066	37	7	158854564	158854564	Island	TRUE	introns	VIPR2
cg07423556	0.009507311	0.003415745	0.002773393	0.016241229	0.005708999	37	10	127407269	127407269	N_Shore	FALSE	promoters	FLJ37035;EDRF1
cg13091431	0.003943189	0.001414771	0.001154061	0.006732318	0.005710871	37	15	22979204	22979204	N_Shelf	FALSE	introns	CYFIP1
cg00155622	-0.001356854	0.00048067	-0.002304463	-0.000409245	0.005711384	37	15	41710064	41710064	S_Shore	TRUE	promoters	RTF1
cg15610792	-0.001807925	0.000644589	-0.003078691	-0.00053716	0.005714807	37	9	131592173	131592173	Island	TRUE	promoters	SPOUT1;KYAT1
cg15167811	-0.010304197	0.003702972	-0.017604365	-0.00300403	0.005718825	37	9	115094058	115094058	N_Shore	FALSE	introns	MIR3134;PTBP3
cg08900874	-0.001908808	0.00068122	-0.003251789	-0.000565827	0.005721244	37	6	30524339	30524339	Island	TRUE	promoters	GNL1;PRR3
cg01869186	0.007051894	0.002533876	0.002056523	0.012047265	0.005725921	37	7	100423987	100423987	N_Shore	TRUE	promoters	EPHB4
cg14999031	0.00340188	0.001220428	0.000995886	0.005807874	0.005733413	37	7	127792057	127792057	Sea	TRUE	intergenic	NA
cg07540386	0.006042105	0.002171143	0.001761838	0.010322372	0.005737252	37	16	57728173	57728173	Sea	TRUE	promoters	ADGRG3;DRC7
cg17439422	0.006287863	0.00225988	0.001832658	0.010743069	0.005743629	37	11	124788656	124788656	N_Shelf	FALSE	promoters	HEPACAM;HEPN1
cg27561031	-0.000926705	0.000323	-0.001563478	-0.000289931	0.005746203	37	1	179851219	179851219	N_Shore	TRUE	promoters	TOR1AIP2;TOR1AIP1
cg27286120	0.011552111	0.004154093	0.003362589	0.019741633	0.005746972	37	13	67802706	67802706	N_Shore	FALSE	exons	PCDH9
cg10290842	-0.003149702	0.001129933	-0.00537729	-0.000922113	0.005750261	37	12	112608179	112608179	Sea	FALSE	exons	HECTD4
cg24356707	0.005063738	0.001819525	0.001476662	0.008650813	0.005750264	37	16	174311	174311	Sea	FALSE	introns	NPRL3
cg16263722	0.003587924	0.001287994	0.001048728	0.00612712	0.005752877	37	1	29523841	29523841	Sea	TRUE	introns	MECR
cg17544668	0.001261078	0.000446122	0.000381577	0.002140579	0.005754075	37	12	93496969	93496969	Sea	FALSE	introns	LOC643339
cg12466037	0.002486346	0.000890645	0.000730497	0.004242195	0.005756407	37	10	126331909	126331909	Sea	TRUE	introns	FAM53B
cg01902747	-0.001111836	0.00039144	-0.001883534	-0.000340138	0.005757791	37	10	32734661	32734661	Sea	TRUE	promoters	NA
cg12749164	0.001859855	0.000664011	0.000550801	0.003168908	0.005757949	37	1	8262925	8262925	Sea	TRUE	intergenic	NA
cg24637308	0.014430861	0.005191197	0.004196755	0.024664968	0.005761264	37	11	6592297	6592297	Island	TRUE	exons	DNHD1
cg26875812	0.007352997	0.002644415	0.002139705	0.012566289	0.00576626	37	2	119915392	119915392	Island	FALSE	exons	C1QL2
cg12878824	0.006987123	0.002512968	0.002032971	0.011941275	0.005771309	37	17	46695192	46695192	N_Shore	TRUE	intergenic	HOXB8;HOXB9
cg19012326	0.005407273	0.001944113	0.001574582	0.009239964	0.005772435	37	13	109851733	109851733	Sea	FALSE	introns	MYO16
cg12561945	0.011527081	0.004147794	0.003349976	0.019704185	0.005778175	37	8	64615707	64615707	Sea	TRUE	intergenic	NA
cg21764843	0.00340468	0.001222668	0.00099427	0.00581509	0.005781342	37	2	26692918	26692918	Sea	FALSE	introns	OTOF
cg07648340	-0.003404283	0.001222655	-0.005814667	-0.000993899	0.005786432	37	10	13837839	13837839	Sea	FALSE	introns	FRMD4A
cg11194250	-0.003526239	0.001266746	-0.006023545	-0.001028933	0.005790027	37	9	130541124	130541124	Sea	FALSE	promoters	SH2D3C
cg02906476	0.007285373	0.002621892	0.002116484	0.012454262	0.005799548	37	8	55377275	55377275	N_Shore	TRUE	intergenic	SOX17
cg12879247	0.002521654	0.000904253	0.000738977	0.00430433	0.005801303	37	2	240112969	240112969	S_Shore	FALSE	introns	HDAC4;MGC16025
cg00889295	0.013533346	0.004872569	0.003927395	0.023139297	0.005803773	37	6	31868133	31868133	N_Shore	TRUE	promoters	EHMT2;C2;ZBTB12
cg20325032	0.00170174	0.000607247	0.000504592	0.002898889	0.005803999	37	7	149129312	149129312	Island	TRUE	exons	ZNF777
cg03041482	0.001953915	0.000698832	0.000576214	0.003331617	0.005807911	37	1	900945	900945	Island	TRUE	promoters	KLHL17;PLEKHN1
cg10267491	0.005964449	0.002146375	0.001733011	0.010195887	0.005808099	37	17	74704233	74704233	N_Shelf	FALSE	introns	MXRA7;JMJD6
cg18804144	0.006525635	0.002348824	0.001895082	0.011156187	0.005812525	37	4	24652391	24652391	Sea	TRUE	intergenic	NA
cg11453083	0.002714291	0.000974136	0.000793846	0.004634737	0.005813734	37	20	36492175	36492175	Sea	FALSE	introns	CTNNBL1
cg15543489	0.005629584	0.002025986	0.001635485	0.009623684	0.005815173	37	19	46527546	46527546	S_Shore	TRUE	promoters	PGLYRP1
cg06733155	-0.001393075	0.000494986	-0.002368907	-0.000417242	0.005816326	37	7	73508868	73508868	Sea	TRUE	introns	LIMK1
cg24075549	0.003587217	0.001289532	0.001044989	0.006129445	0.005819375	37	11	36183455	36183455	Sea	FALSE	introns	LDLRAD3
cg01690390	0.006023642	0.002168246	0.001749087	0.010298197	0.005820046	37	2	50720817	50720817	Sea	FALSE	introns	NRXN1
cg25618944	0.002751307	0.000987655	0.00080421	0.004698403	0.005820523	37	6	32046600	32046600	N_Shore	FALSE	introns	TNXB
cg00366252	-0.009351966	0.00336783	-0.015991422	-0.00271251	0.005821737	37	16	85436841	85436841	Sea	TRUE	intergenic	NA
cg20589258	0.003800567	0.001366608	0.001106388	0.006494746	0.005822132	37	15	66864579	66864579	Sea	FALSE	intergenic	NA
cg26698749	0.00574519	0.002067996	0.001668271	0.009822109	0.005823034	37	7	98335450	98335450	Sea	TRUE	intergenic	NA
cg07088935	0.005309436	0.001911	0.001542025	0.009076847	0.005825863	37	2	1426845	1426845	Sea	TRUE	exons	TPO
cg14833067	0.003123693	0.001122456	0.000910844	0.005336542	0.00583133	37	10	73828863	73828863	Sea	FALSE	introns	ANAPC16;SPOCK2
cg05691383	0.007018533	0.002527498	0.002035735	0.01200133	0.005832579	37	9	99839414	99839414	Island	TRUE	exons	GAS2L1P2
cg00747661	-0.00146607	0.000521858	-0.002494879	-0.000437262	0.005837816	37	16	3931001	3931001	Island	TRUE	promoters	CREBBP
cg17569032	0.005182183	0.001865638	0.0015042	0.008860165	0.005839445	37	11	15098171	15098171	S_Shelf	TRUE	introns	CALCB
cg17465112	0.013972429	0.005034502	0.004047238	0.02389762	0.005840183	37	1	37720957	37720957	Sea	TRUE	intergenic	NA
cg12625300	0.002382723	0.000854744	0.000697651	0.004067795	0.005842385	37	6	2959621	2959621	Sea	TRUE	exons	SERPINB6
cg07793033	0.005859322	0.00211048	0.001698649	0.010019994	0.005853619	37	16	85256423	85256423	Sea	TRUE	intergenic	NA
cg22701851	0.002613221	0.000938403	0.000763221	0.004463222	0.005854795	37	10	73099076	73099076	Sea	FALSE	introns	SLC29A3
cg09269848	0.008438165	0.00304157	0.002441909	0.014434421	0.00586984	37	17	1396074	1396074	S_Shore	TRUE	promoters	MYO1C;INPP5K
cg10173620	0.003204886	0.001152952	0.000931916	0.005477857	0.005880103	37	15	89658904	89658904	Sea	TRUE	introns	ABHD2
cg16585827	-0.00312569	0.001124481	-0.00534253	-0.00090885	0.005887228	37	2	170219228	170219228	N_Shore	TRUE	promoters	LRP2
cg26009192	0.007577855	0.002732679	0.002190557	0.012965152	0.005895636	37	2	120282200	120282200	Island	TRUE	promoters	SCTR
cg03844894	0.011200832	0.004040424	0.003235401	0.019166264	0.005898748	37	15	35086967	35086967	Sea	TRUE	promoters	ACTC1
cg26196162	0.008561631	0.003088332	0.002473187	0.014650075	0.005904894	37	6	830036	830036	Sea	TRUE	intergenic	NA
cg11929402	0.008433364	0.003042045	0.002436172	0.014430557	0.005905117	37	5	163723620	163723620	Sea	FALSE	intergenic	NA
cg18836267	-0.001992979	0.000714452	-0.003401474	-0.000584484	0.005905525	37	12	27676995	27676995	Sea	TRUE	promoters	PPFIBP1
cg13826154	-0.002241097	0.000804579	-0.003827272	-0.000654921	0.005909686	37	19	45754942	45754942	Island	TRUE	promoters	MARK4
cg23171099	-0.001870625	0.000670053	-0.00319159	-0.000549659	0.005910068	37	19	49217468	49217468	Island	TRUE	introns	MAMSTR
cg04752871	0.012371458	0.00446458	0.00356983	0.021173086	0.005917492	37	2	121412432	121412432	S_Shore	TRUE	intergenic	NA
cg04229928	0.009279667	0.003348909	0.002677511	0.015881822	0.005925195	37	11	119303807	119303807	Sea	TRUE	introns	USP2-AS1
cg04625031	0.006657036	0.002401985	0.001921679	0.011392392	0.005929905	37	1	228362248	228362248	N_Shore	FALSE	promoters	IBA57
cg13938504	0.002138283	0.000767597	0.000625015	0.003651551	0.005930067	37	1	236763796	236763796	N_Shelf	TRUE	introns	HEATR1
cg15951977	0.006145321	0.002217292	0.001774075	0.010516567	0.005933624	37	19	48754268	48754268	Sea	FALSE	introns	CARD8;CARD8-AS1
cg12554819	-0.001193283	0.000422961	-0.002027123	-0.000359443	0.005937437	37	2	100106981	100106981	Island	TRUE	promoters	REV1
cg01200186	0.001866776	0.000669051	0.000547786	0.003185767	0.005938664	37	10	52765418	52765418	Sea	TRUE	introns	PRKG1
cg07792871	0.037741209	0.013628531	0.010873451	0.064608966	0.005940896	37	6	29942706	29942706	N_Shore	TRUE	promoters	HLA-G;HLA-H;HLA-J;HCG9
cg22475008	-0.008974272	0.003239907	-0.015361538	-0.002587007	0.005944505	37	2	131222227	131222227	Sea	FALSE	introns	POTEI
cg10083652	-0.001337636	0.00047605	-0.002276137	-0.000399134	0.005947154	37	6	137143367	137143367	N_Shore	FALSE	promoters	PEX7
cg03864568	-0.008091245	0.002921421	-0.013850636	-0.002331854	0.005953274	37	9	79015711	79015711	Sea	FALSE	intergenic	RPSAP9
cg04112102	0.009167497	0.003310618	0.002640829	0.015694164	0.005957961	37	2	196521297	196521297	N_Shore	TRUE	promoters	SLC39A10
cg09793776	0.002466618	0.000887571	0.00071683	0.004216406	0.005976538	37	11	67166216	67166216	N_Shore	TRUE	exons	RAD9A;PPP1CA
cg06560588	0.001701758	0.000609469	0.00050023	0.002903286	0.005978037	37	19	49500606	49500606	S_Shelf	TRUE	introns	GYS1;RUVBL2
cg21450700	0.006233185	0.00225123	0.001795032	0.010671339	0.005981414	37	9	99984521	99984521	Island	TRUE	introns	NA
cg08613597	0.004316845	0.001558034	0.001245283	0.007388408	0.005983117	37	16	56224627	56224627	N_Shore	TRUE	promoters	LOC283856;GNAO1;DKFZP434H168
cg11000221	-0.001232058	0.000437638	-0.002094833	-0.000369284	0.00598321	37	17	57643293	57643293	Island	TRUE	promoters	DHX40
cg09468523	-0.00157352	0.000562735	-0.002682914	-0.000464125	0.005983513	37	12	54378263	54378263	N_Shore	FALSE	promoters	HOXC10
cg24403959	-0.005522139	0.00199421	-0.009453594	-0.001590684	0.005985167	37	11	46260412	46260412	N_Shore	TRUE	intergenic	NA
cg20335179	0.005991732	0.002164267	0.00172502	0.010258444	0.005989628	37	10	1068567	1068567	Sea	TRUE	promoters	GTPBP4;IDI2;IDI2-AS1
cg14233375	0.005747516	0.00207593	0.001654954	0.009840077	0.005989775	37	3	66707696	66707696	Sea	FALSE	intergenic	NA
cg17339145	0.001958009	0.000703098	0.000571897	0.003344121	0.005998562	37	3	46792023	46792023	Island	TRUE	introns	PRSS50;PRSS45
cg01704105	-0.008266298	0.002987492	-0.014155944	-0.002376653	0.005999675	37	16	225666	225666	N_Shore	TRUE	intergenic	HBA2;HBA1;HBQ1
cg04944776	-0.001147569	0.000406716	-0.001949384	-0.000345754	0.006005288	37	19	39988786	39988786	N_Shore	FALSE	promoters	DLL3
cg21487550	0.013059363	0.004722286	0.003749686	0.022369041	0.006015153	37	3	127056955	127056955	Island	TRUE	introns	NA
cg19480171	0.006626879	0.002395366	0.001904572	0.011349187	0.006017708	37	16	28893897	28893897	S_Shelf	FALSE	exons	ATP2A1;ATP2A1-AS1
cg22202600	0.013270545	0.004799315	0.00380901	0.02273208	0.006021776	37	14	41636464	41636464	Sea	FALSE	intergenic	NA
cg01661768	0.001997626	0.000717957	0.000582221	0.003413031	0.006028509	37	19	44590837	44590837	Sea	FALSE	exons	ZNF284
cg15482813	0.006573887	0.002377157	0.001887478	0.011260296	0.00603787	37	4	122854315	122854315	S_Shore	FALSE	promoters	TRPC3
cg04097388	0.0232231	0.008402239	0.006658635	0.039787566	0.006037924	37	2	236671717	236671717	N_Shore	TRUE	introns	AGAP1
cg24877093	0.015667997	0.005669589	0.004490773	0.02684522	0.006047998	37	21	48081686	48081686	Island	TRUE	exons	PRMT2
cg23830794	0.010927049	0.003953845	0.003132303	0.018721796	0.00605107	37	14	94476186	94476186	Sea	FALSE	introns	CCDC197
cg19403377	0.008324972	0.003011957	0.002387096	0.014262848	0.006053032	37	17	53800225	53800225	Sea	TRUE	TSS	TMEM100
cg12563925	0.005372951	0.001942984	0.001542485	0.009203417	0.006054989	37	10	34820179	34820179	Sea	FALSE	introns	PARD3
cg05726450	0.00716035	0.002590374	0.002053598	0.012267103	0.006055217	37	17	8771947	8771947	Sea	FALSE	promoters	PIK3R6
cg26907427	0.002182034	0.000785574	0.000633326	0.003730742	0.006060281	37	16	16121165	16121165	Sea	TRUE	introns	ABCC1
cg05416501	0.002916099	0.001052629	0.00084091	0.004991289	0.006072063	37	12	52913531	52913531	Sea	FALSE	promoters	KRT5
cg12394527	0.001954708	0.000702962	0.000568864	0.003340552	0.006072799	37	1	3735711	3735711	S_Shelf	FALSE	introns	CEP104
cg12593146	0.007123058	0.00257784	0.002041015	0.012205101	0.006073959	37	11	115404457	115404457	Sea	FALSE	intergenic	NA
cg13791827	-0.001132768	0.000401843	-0.001924976	-0.000340561	0.006075094	37	9	133569209	133569209	Island	TRUE	promoters	EXOSC2
cg04396745	0.007113024	0.002574392	0.002037778	0.01218827	0.006077584	37	13	112649170	112649170	Sea	FALSE	intergenic	NA
cg17841758	0.002115948	0.000761789	0.00061413	0.003617766	0.006077896	37	11	119883905	119883905	Sea	FALSE	intergenic	NA
cg07883869	0.004521981	0.001635581	0.00129754	0.007746422	0.006083267	37	16	49909757	49909757	N_Shore	TRUE	intergenic	NA
cg08854834	-0.006946808	0.002514699	-0.011904372	-0.001989244	0.006088021	37	21	30517941	30517941	Sea	TRUE	promoters	MAP3K7CL
cg00632811	-0.016518194	0.005982209	-0.028311727	-0.00472466	0.006088874	37	12	108078821	108078821	N_Shore	TRUE	promoters	PWP1
cg05626644	0.007392307	0.002677083	0.002114613	0.01267	0.006105741	37	16	86714721	86714721	N_Shore	TRUE	intergenic	NA
cg13339663	0.003427314	0.001239046	0.000984616	0.005870011	0.006105853	37	1	77997004	77997004	Sea	FALSE	introns	AK5
cg21137870	0.01077225	0.003902102	0.00307951	0.018464989	0.006105984	37	7	34198146	34198146	Sea	FALSE	intergenic	BMPER
cg27378537	0.019180765	0.006949039	0.005481188	0.032880342	0.006106058	37	5	1594863	1594863	Island	TRUE	promoters	SDHAP3;LOC728613
cg08520688	0.001929034	0.000694102	0.000560657	0.00329741	0.006108323	37	15	91407907	91407907	Sea	FALSE	intergenic	FURIN
cg20361881	0.005855459	0.002120065	0.00167589	0.010035028	0.006108971	37	16	48514014	48514014	Sea	FALSE	intergenic	NA
cg12031896	0.002587266	0.000934083	0.000745781	0.00442875	0.006121191	37	2	131110938	131110938	N_Shelf	TRUE	intergenic	PTPN18
cg26790853	0.010082179	0.003653484	0.002879575	0.017284784	0.006126082	37	4	178829290	178829290	Sea	FALSE	introns	LINC01098
cg07071809	0.004894519	0.001772176	0.001400789	0.008388249	0.006126206	37	7	1585771	1585771	N_Shore	TRUE	exons	MAFK;TMEM184A
cg12961733	0.009419921	0.003413448	0.00269053	0.016149311	0.006127159	37	22	50165244	50165244	Island	TRUE	intergenic	BRD1
cg16088761	-0.006840128	0.002478037	-0.011725415	-0.00195484	0.00612836	37	11	12398110	12398110	N_Shore	FALSE	promoters	PARVA
cg02880146	0.008341944	0.00302268	0.002382928	0.01430096	0.006128712	37	20	47108733	47108733	Sea	FALSE	intergenic	NA
cg17494066	0.00777859	0.002818478	0.002222144	0.013335036	0.006130221	37	10	105553799	105553799	Sea	FALSE	introns	SH3PXD2A
cg12997890	0.002211465	0.00079742	0.000639404	0.003783526	0.006130737	37	5	131565097	131565097	S_Shore	FALSE	intergenic	P4HA2
cg20485733	-0.015126033	0.005482579	-0.02593458	-0.004317487	0.006131397	37	17	2798136	2798136	Sea	TRUE	introns	RAP1GAP2
cg18011382	0.00541579	0.001961518	0.001548786	0.009282794	0.006131734	37	18	53361589	53361589	Sea	FALSE	intergenic	NA
cg02235289	-0.003311756	0.001197789	-0.005673117	-0.000950394	0.006135312	37	2	27852069	27852069	Sea	TRUE	promoters	ZNF512;CCDC121;GPN1
cg05903289	0.017203756	0.006236614	0.004908678	0.029498834	0.006137722	37	2	130345205	130345205	Island	TRUE	intergenic	NA
cg01757586	0.003724301	0.001347892	0.00106702	0.006381583	0.006143898	37	8	48172551	48172551	N_Shore	TRUE	promoters	SPIDR
cg04420917	0.005239361	0.00189799	0.001497597	0.008981125	0.006144598	37	19	39303993	39303993	Sea	TRUE	promoters	LGALS4;ECH1;HNRNPL
cg01097872	0.002494261	0.000900724	0.000718543	0.00426998	0.006147929	37	11	65560763	65560763	Sea	TRUE	promoters	OVOL1
cg24299466	0.004285061	0.001551789	0.001225809	0.007344312	0.006151756	37	22	28146961	28146961	Sea	FALSE	exons	MN1
cg18192917	0.003615761	0.001308784	0.001035579	0.006195943	0.006156268	37	11	67401533	67401533	S_Shelf	TRUE	introns	NUDT8;TBX10
cg18361426	0.005159288	0.001869518	0.001473656	0.008844921	0.006160445	37	11	40359260	40359260	Sea	FALSE	introns	LRRC4C
cg25513853	0.004356863	0.001578461	0.00124503	0.007468697	0.006170781	37	17	72272298	72272298	S_Shore	TRUE	introns	DNAI2
cg00156147	0.009190492	0.003333361	0.002618989	0.015761995	0.006173951	37	5	166721949	166721949	Sea	FALSE	introns	TENM2
cg10384784	-0.001811534	0.000652148	-0.003097201	-0.000525866	0.006179582	37	10	25012964	25012964	Island	TRUE	promoters	ARHGAP21
cg18232772	0.007347217	0.002664686	0.002093962	0.012600472	0.006180262	37	22	50165512	50165512	Island	TRUE	intergenic	BRD1
cg04411342	-0.010301873	0.003737309	-0.017669733	-0.002934012	0.00618236	37	3	133103339	133103339	Sea	TRUE	introns	TMEM108
cg21335046	0.002851648	0.001031509	0.000818095	0.004885201	0.006182878	37	21	34430000	34430000	Sea	FALSE	intergenic	NA
cg02912007	0.006521094	0.002365335	0.001857991	0.011184196	0.006192431	37	16	10671982	10671982	N_Shore	TRUE	introns	EMP2
cg16859537	0.003186312	0.001153544	0.000912175	0.005460448	0.0061938	37	11	12028319	12028319	N_Shore	FALSE	introns	DKK3
cg27212589	0.002874806	0.001040244	0.000824033	0.004925579	0.006197626	37	11	102337838	102337838	Sea	FALSE	intergenic	NA
cg20118535	0.008168705	0.002964008	0.002325357	0.014012053	0.006199293	37	20	35402909	35402909	S_Shore	FALSE	promoters	DSN1;SOGA1
cg07846662	0.005551558	0.002013487	0.001582101	0.009521015	0.006199577	37	2	99539885	99539885	Sea	FALSE	introns	KIAA1211L
cg01985482	0.003434648	0.001244618	0.000980964	0.005888332	0.006223387	37	19	8376374	8376374	S_Shelf	TRUE	exons	CD320;NDUFA7
cg10407598	0.005638066	0.002046077	0.001604359	0.009671772	0.006228385	37	17	73629365	73629365	S_Shore	TRUE	promoters	RECQL5;SMIM5
cg15597227	-0.002040793	0.000736651	-0.003493052	-0.000588534	0.006229402	37	3	22130971	22130971	Sea	FALSE	introns	ZNF385D
cg17314065	-0.000921906	0.000324611	-0.001561856	-0.000281956	0.006232546	37	1	26324826	26324826	Island	FALSE	promoters	PAFAH2
cg12430567	-0.00259907	0.000940514	-0.004453231	-0.000744908	0.006235204	37	5	159848786	159848786	Island	TRUE	promoters	SLU7;PTTG1
cg07085775	0.002454259	0.000887782	0.000704055	0.004204462	0.00623987	37	17	425188	425188	Sea	FALSE	introns	VPS53
cg26137068	-0.000785901	0.000273416	-0.001324922	-0.00024688	0.006241268	37	2	190525921	190525921	N_Shore	TRUE	promoters	ASNSD1
cg05434655	-0.001841388	0.000663932	-0.003150287	-0.000532488	0.006244916	37	2	178078121	178078121	Island	TRUE	promoters	HNRNPA3;MIR4444-1
cg07346739	0.006609642	0.002400065	0.001878071	0.011341214	0.006246867	37	20	24125183	24125183	Sea	FALSE	intergenic	NA
cg16282679	0.001642846	0.000591235	0.000477265	0.002808428	0.006249503	37	6	32134310	32134310	N_Shore	TRUE	exons	PPT2;PPT2-EGFL8;EGFL8;AGPAT1
cg05494813	0.002680926	0.000970635	0.000767383	0.004594469	0.006249644	37	5	28405098	28405098	Sea	TRUE	intergenic	NA
cg10675453	-0.002540162	0.000919451	-0.004352799	-0.000727525	0.006258206	37	6	41754588	41754588	Island	TRUE	promoters	PRICKLE4;TOMM6
cg19611817	0.003677122	0.001333927	0.001047373	0.006306871	0.006264196	37	14	45722721	45722721	Island	TRUE	promoters	MIS18BP1
cg13520532	0.008185676	0.002974208	0.002322218	0.014049133	0.00626837	37	10	135273122	135273122	Island	TRUE	exons	SCART1
cg12508837	0.001736035	0.00062567	0.000502568	0.002969503	0.006270905	37	6	108615461	108615461	N_Shore	FALSE	promoters	AFG1L
cg04682772	-0.004410732	0.001601252	-0.007567495	-0.001253969	0.006272829	37	11	47789746	47789746	S_Shore	FALSE	promoters	FNBP4
cg27035143	0.003084537	0.001118341	0.0008798	0.005289273	0.00627685	37	7	99754076	99754076	N_Shore	FALSE	promoters	LAMTOR4;C7orf43;MIR4658;GAL3ST4
cg05451730	0.002300491	0.000832297	0.000659672	0.003941311	0.006278232	37	16	80358022	80358022	Sea	TRUE	intergenic	NA
cg23320371	0.00804659	0.002924302	0.002281519	0.013811661	0.006280057	37	20	55903572	55903572	N_Shore	FALSE	intergenic	SPO11
cg04538658	0.003231159	0.001171857	0.000920919	0.005541399	0.006280128	37	1	113601942	113601942	Sea	FALSE	introns	NA
cg08903915	0.004563539	0.001657422	0.001296041	0.007831038	0.006289833	37	11	116381364	116381364	Sea	FALSE	intergenic	NA
cg03935370	0.003305087	0.00119928	0.000940784	0.00566939	0.006300585	37	16	3054007	3054007	Island	TRUE	intergenic	NA
cg16464758	0.008409898	0.003057932	0.002381385	0.014438411	0.006305088	37	8	126133434	126133434	Sea	FALSE	introns	NSMCE2
cg24211400	-0.001206347	0.00043104	-0.002056115	-0.00035658	0.006306374	37	6	139695257	139695257	Island	TRUE	promoters	CITED2
cg12259522	0.006757244	0.00245669	0.001914041	0.011600447	0.006308607	37	13	112310720	112310720	Sea	TRUE	intergenic	NA
cg05424932	0.001767674	0.000637822	0.000510248	0.003025099	0.006314781	37	10	7029710	7029710	Sea	FALSE	intergenic	NA
cg02976539	0.005734244	0.002084667	0.00162446	0.009844029	0.006317387	37	17	72757302	72757302	Sea	TRUE	introns	SLC9A3R1
cg00059374	0.014801997	0.005385846	0.004184154	0.02541984	0.006327605	37	17	21477756	21477756	Sea	TRUE	promoters	C17orf51
cg08188076	0.003401638	0.001235165	0.00096659	0.005836686	0.006329116	37	2	36826004	36826004	S_Shore	FALSE	promoters	FEZ2
cg17673841	0.004070884	0.001479187	0.001154763	0.006987004	0.006329972	37	7	45001924	45001924	N_Shore	FALSE	intergenic	MYO1G
cg12428738	-0.00335032	0.001216501	-0.005748573	-0.000952068	0.006331336	37	6	33267392	33267392	Island	TRUE	promoters	RGL2;TAPBP
cg19119609	0.004339116	0.001577217	0.001229735	0.007448497	0.006338917	37	20	57331394	57331394	Island	TRUE	exons	NA
cg26470314	0.007275535	0.002646892	0.002057362	0.012493709	0.006339041	37	16	2039411	2039411	N_Shore	TRUE	promoters	GFER;SYNGR3
cg06869965	0.00830275	0.00302107	0.002346907	0.014258592	0.006341301	37	5	179285191	179285191	N_Shore	TRUE	promoters	MRNIP;TBC1D9B
cg18605745	0.003429933	0.001245905	0.000973713	0.005886153	0.006346418	37	12	30353151	30353151	N_Shore	FALSE	intergenic	NA
cg02896783	0.003088025	0.001121369	0.000877319	0.00529873	0.006357025	37	17	26307065	26307065	Sea	FALSE	intergenic	NA
cg18597834	0.005474049	0.001991617	0.001547707	0.009400391	0.006361178	37	11	132948270	132948270	N_Shelf	FALSE	introns	OPCML
cg08211972	-0.001453798	0.000522963	-0.002484785	-0.000422811	0.006361347	37	14	35008877	35008877	Island	TRUE	promoters	EAPP
cg24912023	0.008690306	0.003163546	0.002453582	0.014927031	0.006363427	37	2	110979750	110979750	Sea	TRUE	promoters	MTLN
cg13785068	0.005556072	0.00202162	0.00157058	0.009541564	0.006364001	37	17	3416273	3416273	Sea	TRUE	promoters	SPATA22;TRPV3
cg08056106	0.002241671	0.000812193	0.000640485	0.003842858	0.00636527	37	3	150967857	150967857	Sea	FALSE	promoters	MED12L;P2RY14
cg20913646	0.004884937	0.00177737	0.001380968	0.008388905	0.006375023	37	10	127825313	127825313	Sea	FALSE	introns	ADAM12
cg27358214	0.003482672	0.00126591	0.000987014	0.00597833	0.006377542	37	19	4124985	4124985	S_Shore	FALSE	promoters	MAP2K2
cg13245264	0.009763161	0.003555328	0.002754064	0.016772258	0.006377685	37	6	154331823	154331823	Sea	TRUE	promoters	OPRM1
cg00643296	0.009692997	0.003529808	0.002734211	0.016651783	0.006378334	37	8	28174928	28174928	Sea	TRUE	promoters	PNOC
cg11940219	-0.00272591	0.000989536	-0.004676716	-0.000775104	0.00637872	37	16	30935557	30935557	Island	TRUE	promoters	FBXL19-AS1;FBXL19
cg09469223	0.010227515	0.003724618	0.002884673	0.017570356	0.006379132	37	19	56041342	56041342	Island	TRUE	exons	SBK2
cg07200421	0.005197855	0.001891657	0.001468578	0.008927133	0.006380383	37	8	124693396	124693396	Sea	TRUE	exons	ANXA13
cg25423002	0.009837999	0.003582875	0.002774595	0.016901403	0.006381723	37	6	29924299	29924299	Island	TRUE	introns	HLA-G;HLA-H;HLA-J
cg07939831	-0.00593799	0.002161586	-0.010199417	-0.001676564	0.006382663	37	20	47084518	47084518	Sea	FALSE	intergenic	NA
cg19701084	0.003553997	0.001292185	0.001006539	0.006101456	0.006387188	37	11	73052175	73052175	N_Shore	TRUE	introns	ARHGEF17
cg14582226	0.005175935	0.00188398	0.001461791	0.008890079	0.006389065	37	7	116164743	116164743	Island	TRUE	promoters	CAV1
cg14734143	0.003543931	0.001288591	0.001003559	0.006084303	0.006390406	37	5	132571381	132571381	Sea	FALSE	introns	FSTL4
cg20622410	0.001542625	0.000556008	0.000446492	0.002638759	0.006391048	37	17	39930302	39930302	Sea	TRUE	introns	JUP
cg13875807	-0.0018267	0.000660464	-0.003128762	-0.000524637	0.006391524	37	9	6758935	6758935	S_Shore	TRUE	introns	KDM4C
cg10388705	-0.00173026	0.000625055	-0.002962514	-0.000498006	0.006392714	37	17	18267114	18267114	S_Shore	FALSE	promoters	SHMT1
cg15244183	0.020414714	0.007438959	0.005749292	0.035080135	0.006400388	37	18	11143	11143	N_Shore	FALSE	intergenic	NA
cg27292431	0.003683958	0.001339969	0.001042296	0.006325621	0.006400475	37	6	160543261	160543261	Sea	TRUE	promoters	SLC22A1
cg08805995	0.00680779	0.002479583	0.001919453	0.011696126	0.006402277	37	10	15224726	15224726	Sea	FALSE	intergenic	NA
cg04997452	0.003246159	0.001180143	0.000919584	0.005572733	0.006402871	37	15	39697356	39697356	Sea	FALSE	intergenic	NA
cg21690793	0.006257887	0.002279241	0.001764512	0.010751262	0.006406313	37	6	792658	792658	Sea	TRUE	intergenic	NA
cg01162435	0.004138582	0.001506237	0.001169134	0.007108031	0.006411445	37	16	2635233	2635233	S_Shore	FALSE	introns	PDPK1
cg01166372	0.005178406	0.001885721	0.00146083	0.008895982	0.006412168	37	16	84000906	84000906	N_Shore	FALSE	intergenic	OSGIN1;NECAB2
cg03397185	0.006489626	0.0023642	0.00182876	0.011150491	0.006416144	37	7	138470981	138470981	Sea	FALSE	exons	ATP6V0A4
cg23095243	0.005142732	0.001872954	0.001450325	0.008835138	0.006419056	37	14	32435490	32435490	Sea	TRUE	intergenic	NA
cg24401753	0.003822364	0.001391037	0.001080025	0.006564704	0.006420579	37	17	59402965	59402965	Sea	FALSE	introns	BCAS3
cg25668878	0.003657456	0.00133087	0.001033733	0.006281179	0.006422923	37	3	46256527	46256527	Sea	TRUE	introns	CCR3
cg01760178	0.007517237	0.002739398	0.002116693	0.012917781	0.006423986	37	17	171434	171434	S_Shore	TRUE	introns	RPH3AL
cg04521510	0.002201444	0.000798546	0.000627162	0.003775725	0.006434754	37	7	27242044	27242044	S_Shore	TRUE	exons	HOXA13;HOTTIP
cg03584363	-0.001585441	0.000572302	-0.002713697	-0.000457184	0.006438242	37	17	43129629	43129629	S_Shore	TRUE	promoters	DCAKD
cg06253797	0.006889219	0.002511017	0.001938914	0.011839524	0.006438381	37	5	45376766	45376766	Sea	FALSE	introns	HCN1
cg21229411	-0.002136292	0.000774871	-0.003663899	-0.000608685	0.006448862	37	5	113014829	113014829	Sea	FALSE	intergenic	NA
cg01934064	0.003487984	0.001270079	0.000984107	0.005991861	0.006468702	37	17	44064242	44064242	S_Shelf	TRUE	introns	MAPT
cg12714083	-0.010708661	0.003906828	-0.018410718	-0.003006605	0.006471255	37	16	85418789	85418789	Sea	FALSE	intergenic	NA
cg08316083	0.014698285	0.005362977	0.004125526	0.025271044	0.006471864	37	19	1796207	1796207	Island	TRUE	exons	ATP8B3
cg07652957	-0.009475471	0.003456978	-0.016290677	-0.002660265	0.006475273	37	20	9864750	9864750	Sea	FALSE	intergenic	NA
cg05624017	-0.012856038	0.004691343	-0.022104715	-0.003607361	0.006479886	37	11	116087630	116087630	Sea	FALSE	intergenic	NA
cg19781658	0.003942308	0.001436645	0.001110057	0.006774559	0.006486176	37	17	63410244	63410244	Sea	FALSE	intergenic	NA
cg13881108	0.01101358	0.004019265	0.003089861	0.018937298	0.006486196	37	7	55073432	55073432	Island	TRUE	intergenic	NA
cg27279583	0.002187343	0.000794196	0.000621638	0.003753049	0.006488181	37	17	61514753	61514753	Island	TRUE	promoters	CYB561
cg05429386	0.005100264	0.001859945	0.001433504	0.008767023	0.006488889	37	19	10628295	10628295	Island	FALSE	promoters	S1PR5
cg20660989	0.008089169	0.002951678	0.002270128	0.01390821	0.006489163	37	6	35150136	35150136	Island	TRUE	intergenic	NA
cg01121712	0.002199687	0.000798764	0.000624977	0.003774397	0.006490635	37	16	67427391	67427391	Island	TRUE	promoters	TPPP3;ZDHHC1
cg18323749	-0.00676341	0.00246763	-0.011628181	-0.001898639	0.006491782	37	7	128530795	128530795	Island	TRUE	introns	KCP
cg01011462	0.004801913	0.00175107	0.001349793	0.008254034	0.006493257	37	17	66351368	66351368	Sea	FALSE	introns	ARSG
cg07702259	-0.00456847	0.001665861	-0.007852606	-0.001284333	0.006496759	37	4	146020201	146020201	S_Shore	TRUE	promoters	ANAPC10;ABCE1
cg03475216	0.003250472	0.001183855	0.000916579	0.005584366	0.006496829	37	8	21670183	21670183	Sea	FALSE	introns	DOK2
cg09385060	0.00529192	0.001930305	0.001486449	0.009097391	0.006497968	37	4	129835126	129835126	Sea	FALSE	introns	SCLT1
cg26261873	0.001596338	0.000577005	0.000458811	0.002733866	0.006499507	37	3	72460688	72460688	Sea	TRUE	introns	RYBP
cg09978105	0.01200515	0.004382692	0.003364958	0.020645341	0.006503236	37	14	103227646	103227646	Sea	TRUE	intergenic	NA
cg23313128	0.002136044	0.000775601	0.000606996	0.003665091	0.006503831	37	20	35482837	35482837	Sea	FALSE	introns	SOGA1
cg13651633	0.007461723	0.002723446	0.002092627	0.012830819	0.006506582	37	9	138496226	138496226	Sea	TRUE	intergenic	NA
cg08527669	0.005418831	0.001977029	0.001521248	0.009316414	0.006507207	37	11	60618616	60618616	N_Shore	FALSE	exons	CCDC86;PTGDR2
cg26139338	0.002580178	0.000938629	0.000729734	0.004430623	0.006509756	37	13	74454568	74454568	Sea	TRUE	introns	KLF12
cg13878402	0.002157618	0.0007837	0.000612605	0.003702632	0.006515627	37	6	41429198	41429198	Sea	FALSE	intergenic	NA
cg27425187	0.002408162	0.000875731	0.000681715	0.004134609	0.006520307	37	17	7409958	7409958	Sea	FALSE	introns	POLR2A
cg14562871	0.002871366	0.001045568	0.000810097	0.004932634	0.006521707	37	17	76440796	76440796	Sea	TRUE	exons	DNAH17
cg16071993	0.01100006	0.004017285	0.003080246	0.018919875	0.006524905	37	21	45122994	45122994	Sea	FALSE	intergenic	NA
cg10645314	0.017798494	0.006502226	0.004979781	0.030617208	0.006535234	37	2	3704589	3704589	Sea	TRUE	intergenic	ALLC
cg00764603	0.002979534	0.001085499	0.000839544	0.005119524	0.0065364	37	10	34922508	34922508	Sea	FALSE	introns	PARD3
cg03752885	0.002959281	0.001078107	0.000833863	0.005084698	0.006537837	37	19	3969736	3969736	N_Shore	TRUE	promoters	DAPK3
cg03517466	0.00469607	0.00171391	0.001317208	0.008074932	0.006539996	37	1	182573989	182573989	S_Shore	TRUE	promoters	RGS16
cg26940755	0.002316626	0.000842469	0.000655753	0.003977499	0.00654045	37	1	32694147	32694147	Sea	FALSE	exons	EIF3I;MTMR9LP
cg03096464	0.007896327	0.002884225	0.002210265	0.013582389	0.006543378	37	9	137495024	137495024	Sea	FALSE	intergenic	NA
cg21594310	0.002734484	0.00099584	0.000771251	0.004697717	0.006544421	37	22	39165971	39165971	Sea	FALSE	introns	SUN2
cg07495376	0.004896349	0.001787342	0.001372722	0.008419976	0.006545044	37	10	68805375	68805375	Sea	TRUE	introns	CTNNA3;LRRTM3
cg22409420	0.000918755	0.000325528	0.000276997	0.001560513	0.006547751	37	18	53255401	53255401	N_Shore	TRUE	promoters	TCF4
cg22622451	0.002442956	0.000889073	0.000690206	0.004195707	0.006554389	37	10	99337800	99337800	N_Shore	TRUE	introns	ANKRD2
cg07232296	0.004544715	0.00165915	0.001273809	0.007815621	0.006559357	37	1	192445940	192445940	Sea	FALSE	intergenic	NA
cg04160030	0.009589525	0.003504333	0.002680962	0.016498087	0.006561321	37	1	24195659	24195659	S_Shore	TRUE	promoters	FUCA1;CNR2
cg13435220	0.009394054	0.003433093	0.002625935	0.016162173	0.006564897	37	19	47377515	47377515	Sea	FALSE	intergenic	NA
cg25910261	0.018899715	0.006908944	0.005279183	0.032520246	0.006568577	37	7	157405965	157405965	Island	TRUE	introns	PTPRN2
cg12953169	0.005688743	0.002078118	0.00159187	0.009785616	0.006569334	37	7	98178475	98178475	Sea	FALSE	intergenic	NA
cg27260867	0.017011313	0.006218979	0.004751002	0.029271625	0.006572489	37	13	112984840	112984840	N_Shore	TRUE	intergenic	NA
cg26690103	-0.003925506	0.001432876	-0.006750327	-0.001100686	0.006573385	37	6	32974924	32974924	N_Shore	TRUE	exons	HLA-DOA
cg17512799	0.007194997	0.002629397	0.002011313	0.012378682	0.006574753	37	11	114479616	114479616	Sea	TRUE	intergenic	NA
cg04592758	-0.00653355	0.002387651	-0.011240648	-0.001826452	0.006579785	37	16	72126598	72126598	N_Shore	FALSE	promoters	TXNL4B;DHX38
cg11313708	0.007671569	0.002804031	0.002143606	0.013199532	0.006580547	37	19	54710867	54710867	N_Shore	TRUE	exons	RPS9
cg08602622	0.003873223	0.001414644	0.001084345	0.006662101	0.006607683	37	14	75177558	75177558	N_Shelf	FALSE	introns	AREL1;FCF1
cg10356657	0.010949592	0.004005253	0.003053497	0.018845686	0.006609734	37	14	99978574	99978574	Sea	TRUE	exons	CCNK;CCDC85C
cg12169661	0.01646562	0.006024351	0.004589006	0.028342234	0.006615758	37	7	73183394	73183394	Island	TRUE	exons	CLDN3
cg02988673	-0.003033044	0.001106826	-0.00521508	-0.000851008	0.006618576	37	12	90674723	90674723	Sea	FALSE	intergenic	NA
cg26258245	0.00401218	0.001465901	0.001122251	0.006902109	0.006619899	37	19	15695917	15695917	S_Shore	TRUE	intergenic	NA
cg19859270	-0.00493192	0.001802963	-0.008486343	-0.001377497	0.006621796	37	3	98251294	98251294	Sea	TRUE	promoters	GPR15
cg16019898	0.008574222	0.003136818	0.00239019	0.014758255	0.006624494	37	5	140700602	140700602	S_Shore	TRUE	promoters	TAF7
cg07234876	-0.02751312	0.010069849	-0.047365169	-0.007661071	0.006631113	37	8	600039	600039	Island	TRUE	intergenic	NA
cg08064860	-0.004628842	0.001692261	-0.007965024	-0.00129266	0.006632261	37	14	31449532	31449532	Sea	FALSE	introns	STRN3
cg24467337	-0.001547834	0.00056067	-0.002653158	-0.000442509	0.006644056	37	20	31262314	31262314	Sea	TRUE	promoters	C20orf203
cg00457692	0.003562865	0.001301809	0.000996434	0.006129297	0.006645231	37	7	100470384	100470384	N_Shore	FALSE	introns	TRIP6;SRRT
cg02798848	0.007427442	0.002718246	0.002068598	0.012786285	0.006649635	37	7	155289972	155289972	Sea	TRUE	intergenic	CNPY1
cg21365805	0.009966349	0.003648257	0.002774048	0.01715865	0.006651067	37	20	61992943	61992943	Island	FALSE	promoters	CHRNA4
cg02560754	0.003250554	0.001187517	0.000909443	0.005591665	0.006658585	37	22	41910432	41910432	Sea	FALSE	introns	ACO2
cg26316178	0.002624811	0.00095778	0.000736611	0.004513012	0.006663659	37	10	89798627	89798627	Sea	TRUE	intergenic	NA
cg24234088	-0.0063403	0.002320939	-0.010915878	-0.001764721	0.006671621	37	3	132440446	132440446	N_Shore	FALSE	promoters	NPHP3;NPHP3-AS1
cg12830869	0.006220706	0.002277373	0.001731014	0.010710398	0.006677944	37	7	47733122	47733122	Sea	FALSE	intergenic	NA
cg22431486	-0.001559932	0.00056552	-0.002674818	-0.000445046	0.006678763	37	19	572309	572309	Island	TRUE	promoters	BSG
cg13459035	0.005098089	0.001865836	0.001419715	0.008776463	0.006679177	37	7	135369001	135369001	Sea	TRUE	exons	STMP1;SLC13A4
cg15235893	0.005696485	0.002085348	0.001585358	0.009807611	0.006681839	37	2	235406363	235406363	Island	TRUE	promoters	ARL4C
cg22236263	-0.007594969	0.002781439	-0.013078395	-0.002111544	0.006684851	37	14	106348653	106348653	Sea	FALSE	exons	NA
cg02789526	0.006058703	0.002218308	0.001685454	0.010431951	0.006685719	37	16	7351800	7351800	N_Shelf	TRUE	introns	RBFOX1
cg15545541	0.012156237	0.004453449	0.003376554	0.02093592	0.006689568	37	14	24780724	24780724	Island	FALSE	promoters	CIDEB;LTB4R2;LTB4R
cg24338083	0.002572853	0.00093931	0.000721065	0.00442464	0.006699457	37	11	65125333	65125333	S_Shore	FALSE	intergenic	DPF2;TIGD3
cg00050629	-0.001243509	0.000448269	-0.002127242	-0.000359775	0.006702349	37	22	19132453	19132453	S_Shore	FALSE	promoters	ESS2;GSC2
cg25597434	0.008230084	0.003015382	0.002285454	0.014174713	0.006705461	37	9	127634403	127634403	S_Shelf	FALSE	introns	ARPC5L
cg22684925	0.001790269	0.000651097	0.000506673	0.003073864	0.00671329	37	3	29412585	29412585	Sea	FALSE	introns	RBMS3
cg15909049	0.002639589	0.000964143	0.000738844	0.004540335	0.00671527	37	12	94484482	94484482	Sea	TRUE	intergenic	NA
cg10977273	0.002053101	0.000748178	0.000578116	0.003528085	0.006718096	37	16	22244215	22244215	Sea	FALSE	introns	EEF2K
cg16715785	0.010381313	0.003805236	0.002879538	0.017883088	0.006721752	37	13	20912205	20912205	Sea	FALSE	intergenic	NA
cg16220923	0.006852071	0.002511133	0.001901537	0.011802605	0.006727933	37	20	22547877	22547877	N_Shore	FALSE	introns	LINC00261
cg07348311	-0.001086023	0.000389644	-0.00185418	-0.000317866	0.006728774	37	2	163174896	163174896	Sea	TRUE	promoters	IFIH1
cg19798735	-0.009109013	0.003339559	-0.015692736	-0.00252529	0.006736522	37	7	110730805	110730805	Sea	TRUE	promoters	IMMP2L;LRRN3
cg14388155	-0.007891775	0.002893028	-0.01359519	-0.002188359	0.006736997	37	8	125315228	125315228	S_Shore	FALSE	intergenic	NA
cg16158891	-0.00125774	0.000453878	-0.002152531	-0.000362948	0.006737738	37	11	95522378	95522378	N_Shore	FALSE	promoters	FAM76B;CEP57
cg04610589	-0.000909261	0.000323192	-0.001546412	-0.000272109	0.006741297	37	19	52693252	52693252	Island	TRUE	promoters	PPP2R1A
cg10677943	0.005126106	0.001878291	0.001423178	0.008829033	0.006741693	37	2	224403756	224403756	Sea	FALSE	intergenic	NA
cg11440940	-0.001642296	0.000596711	-0.002818673	-0.000465919	0.006742353	37	19	8510764	8510764	Island	TRUE	promoters	HNRNPM
cg07799879	-0.011003252	0.004034881	-0.018957757	-0.003048747	0.006742804	37	8	117484815	117484815	Sea	FALSE	intergenic	NA
cg20351160	0.006451959	0.002365041	0.001789435	0.011114483	0.006743982	37	4	95505247	95505247	Sea	FALSE	promoters	PDLIM5
cg09386620	-0.003725444	0.001364044	-0.006414567	-0.001036321	0.006747523	37	2	218231805	218231805	Sea	TRUE	introns	DIRC3
cg06505121	0.00196712	0.000716876	0.000553846	0.003380394	0.006749124	37	5	1038489	1038489	S_Shore	TRUE	exons	NKD2
cg03855983	0.007705819	0.002825669	0.002135198	0.013276441	0.006753568	37	1	25184159	25184159	Sea	FALSE	intergenic	NA
cg01195945	0.00538358	0.001973293	0.001493363	0.009273798	0.006754907	37	6	108146238	108146238	Sea	FALSE	promoters	SCML4
cg25097610	0.008649881	0.003172369	0.002395762	0.014903999	0.006757708	37	4	4763360	4763360	Sea	TRUE	promoters	NA
cg15624072	-0.001524358	0.000553199	-0.002614953	-0.000433763	0.006760052	37	1	93811136	93811136	N_Shore	TRUE	promoters	CCDC18-AS1;DR1
cg13376323	0.00736598	0.002701375	0.002040395	0.012691565	0.006762205	37	9	134692628	134692628	Sea	FALSE	intergenic	NA
cg10641213	-0.002463875	0.000900293	-0.004238743	-0.000689007	0.00676383	37	8	144450877	144450877	Island	TRUE	promoters	RHPN1-AS1;RHPN1
cg11568940	-0.005386945	0.001974857	-0.009280248	-0.001493643	0.006763927	37	3	147133807	147133807	S_Shelf	FALSE	exons	ZIC1
cg06671964	0.002763727	0.001010844	0.000770915	0.004756539	0.006770344	37	6	32052105	32052105	N_Shelf	TRUE	introns	TNXB
cg25689193	0.003316504	0.001214258	0.000922674	0.005710334	0.006770732	37	15	53086968	53086968	N_Shore	TRUE	intergenic	ONECUT1
cg13752539	-0.009801354	0.003596092	-0.016890814	-0.002711894	0.006775044	37	6	164163437	164163437	Sea	FALSE	introns	NA
cg18184092	0.003138386	0.001148898	0.000873408	0.005403364	0.006778332	37	1	8412759	8412759	Sea	TRUE	exons	RERE
cg14588536	0.00281269	0.001029041	0.000784003	0.004841377	0.006779348	37	14	91650433	91650433	Sea	FALSE	introns	DGLUCY
cg14668217	-0.004770152	0.001748847	-0.00821789	-0.001322413	0.006780167	37	14	104937892	104937892	N_Shelf	FALSE	intergenic	NA
cg18087902	-0.002993925	0.001095865	-0.005154351	-0.0008335	0.006784633	37	17	60780993	60780993	N_Shore	TRUE	introns	10-Mar
cg26303174	0.004164482	0.001526443	0.001155199	0.007173765	0.006786368	37	5	55976674	55976674	Sea	FALSE	intergenic	NA
cg14523405	-0.0118751	0.00435843	-0.020467459	-0.00328274	0.00678905	37	1	147994007	147994007	Island	TRUE	introns	NBPF8;LINC01138
cg06051857	0.006304347	0.00231297	0.001744479	0.010864216	0.006793298	37	12	131003881	131003881	Sea	FALSE	introns	RIMBP2
cg12233232	-0.007157107	0.002626221	-0.012334531	-0.001979684	0.006793613	37	11	43379844	43379844	N_Shore	TRUE	promoters	TTC17
cg25140858	0.002337351	0.000854176	0.000653398	0.004021304	0.00679607	37	14	93050651	93050651	Sea	FALSE	introns	RIN3
cg12245358	0.008501823	0.003120299	0.002350356	0.014653289	0.006797181	37	4	84468038	84468038	Sea	FALSE	introns	GPAT3
ch.11.315572F	-0.002026669	0.000739529	-0.003484602	-0.000568735	0.0067978	36	11	11666745	11666745	Sea	TRUE	intergenic	NA
cg08414340	0.004691854	0.001720675	0.001299655	0.008084052	0.006799014	37	1	22870047	22870047	Sea	FALSE	intergenic	NA
cg15647478	0.001891885	0.000689776	0.000532037	0.003251732	0.006802369	37	10	90979594	90979594	Sea	FALSE	introns	LIPA
cg00910827	0.005785198	0.002122624	0.001600583	0.009969812	0.006802881	37	13	112895707	112895707	Island	TRUE	intergenic	NA
cg24455950	0.004610654	0.001690989	0.00127698	0.007944329	0.006804207	37	12	118628328	118628328	Sea	FALSE	promoters	TAOK3
cg05674046	-0.009365486	0.003438861	-0.016144975	-0.002585996	0.006818958	37	3	64211994	64211994	Sea	TRUE	promoters	PRICKLE2
cg04848904	0.007013064	0.00257462	0.001937368	0.01208876	0.006821262	37	10	35277794	35277794	Sea	FALSE	intergenic	NA
cg00306523	0.0063434	0.002328763	0.001752395	0.010934405	0.006827175	37	8	94257369	94257369	Sea	TRUE	intergenic	NA
cg20452975	0.003229108	0.001183445	0.000896024	0.005562192	0.006831847	37	7	57881100	57881100	Sea	TRUE	intergenic	NA
cg13224420	0.00434299	0.001593586	0.001201339	0.00748464	0.006838526	37	2	113941371	113941371	Sea	TRUE	introns	PSD4
cg27556193	-0.001513736	0.000550121	-0.002598263	-0.000429209	0.006843633	37	2	63277930	63277930	Island	TRUE	promoters	EHBP1;LOC100132215;OTX1
cg14358744	0.005631983	0.00206787	0.001555313	0.009708653	0.006843683	37	5	132114608	132114608	S_Shore	FALSE	intergenic	8-Sep
cg13327513	0.00288263	0.001056074	0.000800649	0.00496461	0.006845274	37	3	128181808	128181808	Sea	TRUE	promoters	DNAJB8;DNAJB8-AS1
cg17869832	-0.001012049	0.000362699	-0.001727087	-0.000297011	0.006846278	37	15	49913718	49913718	S_Shore	FALSE	promoters	FAM227B;DTWD1
cg10202113	0.00561769	0.002062783	0.001551048	0.009684332	0.006848169	37	1	98520089	98520089	S_Shore	TRUE	intergenic	MIR137HG
cg04342863	0.006702753	0.002461897	0.001849283	0.011556223	0.006850483	37	2	62560135	62560135	Sea	TRUE	intergenic	NA
cg05828030	0.003882092	0.001424406	0.001073969	0.006690216	0.00685445	37	6	168816659	168816659	S_Shelf	TRUE	intergenic	NA
cg26880882	0.011771324	0.004325636	0.003243615	0.020299032	0.006856077	37	17	76822808	76822808	Sea	FALSE	exons	USP36
cg15997088	-0.003379938	0.001239626	-0.00582378	-0.000936097	0.006860104	37	3	159706587	159706587	Island	TRUE	promoters	IL12A
cg15828524	0.002519303	0.000922355	0.00070094	0.004337666	0.006860252	37	12	49211029	49211029	N_Shore	TRUE	exons	CACNB3
cg01209262	0.004483922	0.001646127	0.00123869	0.007729153	0.006861524	37	8	92457525	92457525	Sea	FALSE	intergenic	NA
cg05825085	-0.012162597	0.004469929	-0.02097477	-0.003350424	0.006861714	37	16	86379872	86379872	Sea	TRUE	promoters	LINC00917
cg23347790	-0.003722026	0.001365739	-0.006414492	-0.001029561	0.006865011	37	12	94670294	94670294	Sea	TRUE	introns	PLXNC1
cg05135768	-0.001058568	0.000380387	-0.001808476	-0.000308659	0.006871034	37	1	214360574	214360574	N_Shore	TRUE	intergenic	NA
cg21612138	-0.005256859	0.001930928	-0.009063557	-0.00145016	0.006872504	37	1	116211578	116211578	Sea	FALSE	introns	VANGL1
cg11314292	-0.001266422	0.000458289	-0.00216991	-0.000362934	0.00687333	37	18	29598433	29598433	N_Shore	TRUE	promoters	RNF125
cg09614479	0.010467481	0.003847846	0.002881704	0.018053258	0.006877754	37	10	81967536	81967536	S_Shore	TRUE	promoters	ANXA11;LINC00857
cg11142631	-0.008998815	0.00330773	-0.015519789	-0.002477842	0.006878283	37	9	134042847	134042847	Sea	FALSE	introns	NUP214
cg18250881	0.008884643	0.003265817	0.002446299	0.015322987	0.006879622	37	21	28962830	28962830	Sea	FALSE	intergenic	NA
cg12525330	0.00580011	0.002131208	0.001598572	0.010001648	0.00688256	37	10	686762	686762	S_Shore	TRUE	promoters	DIP2C;MIR5699
cg05660889	-0.002344274	0.0008581	-0.004035961	-0.000652587	0.006882682	37	5	6687293	6687293	Sea	TRUE	intergenic	NA
cg03355731	0.003948217	0.001449503	0.001090617	0.006805817	0.006882924	37	15	92860314	92860314	Sea	FALSE	intergenic	NA
cg05342835	0.012610929	0.004636699	0.00346998	0.021751878	0.006884775	37	1	33160791	33160791	Sea	TRUE	exons	SYNC
cg18419358	-0.009500344	0.003492602	-0.016385781	-0.002614907	0.006884775	37	6	158384009	158384009	Sea	TRUE	intergenic	NA
cg17259065	0.009792448	0.003600256	0.002694778	0.016890119	0.006887976	37	5	159626770	159626770	Sea	FALSE	promoters	FABP6
cg06925153	0.0055652	0.002045207	0.001533209	0.009597191	0.006894527	37	13	31313331	31313331	Sea	FALSE	introns	ALOX5AP
cg14414446	0.002235877	0.000818359	0.000622536	0.003849217	0.006903335	37	2	71313047	71313047	Sea	FALSE	intergenic	NA
cg26301689	0.000699013	0.000243642	0.000218688	0.001179339	0.006904282	37	3	142681704	142681704	Island	TRUE	promoters	PAQR9
cg26928858	-0.006591341	0.002423475	-0.011369063	-0.001813618	0.006908167	37	17	80064438	80064438	Sea	TRUE	introns	CCDC57
cg07661141	0.007450544	0.002739775	0.002049257	0.01285183	0.006909153	37	8	102576199	102576199	Sea	FALSE	introns	GRHL2
cg24288463	-0.000716126	0.00025031	-0.001209597	-0.000222655	0.006910901	37	20	20032617	20032617	N_Shore	TRUE	promoters	CRNKL1;CFAP61
cg05319697	0.003304659	0.001213042	0.000913225	0.005696092	0.006911971	37	12	110007320	110007320	N_Shelf	FALSE	introns	MMAB;MVK
cg26612947	-0.001479524	0.000538096	-0.002540345	-0.000418703	0.006912476	37	15	75495112	75495112	Island	TRUE	promoters	C15orf39
cg12132029	0.011086434	0.00407805	0.003046825	0.019126043	0.006912528	37	19	11616515	11616515	Island	TRUE	promoters	ZNF653;ECSIT
cg00391418	-0.005715815	0.002101542	-0.009858869	-0.001572761	0.006918018	37	8	10834039	10834039	Sea	FALSE	introns	XKR6
cg23714091	-0.002068872	0.00075687	-0.003560992	-0.000576753	0.006923435	37	1	154581347	154581347	S_Shore	TRUE	promoters	ADAR
cg00775094	-0.007450659	0.002740776	-0.012853919	-0.002047399	0.006928448	37	21	44904824	44904824	N_Shore	TRUE	intergenic	NA
cg14928451	0.001996962	0.000730329	0.000557165	0.003436759	0.006929644	37	6	30865998	30865998	Sea	TRUE	exons	DDR1
cg17890233	0.003704384	0.001361122	0.001021021	0.006387746	0.0069409	37	7	6465684	6465684	Sea	TRUE	exons	DAGLB
cg26569309	0.013156552	0.004843414	0.003608079	0.022705026	0.006953672	37	5	140563400	140563400	N_Shore	TRUE	exons	PCDHB8;PCDHB16
cg14045264	0.004752164	0.001747845	0.001306402	0.008197927	0.006956147	37	2	208103396	208103396	Sea	FALSE	intergenic	NA
cg14413862	0.002292226	0.000840041	0.000636141	0.003948311	0.006958886	37	1	247582066	247582066	Sea	TRUE	promoters	NLRP3
cg18892808	-0.002009765	0.000735466	-0.003459688	-0.000559841	0.006959058	37	10	11207969	11207969	Island	TRUE	promoters	CELF2
cg26578923	0.002665221	0.000978015	0.000737128	0.004593314	0.006962546	37	6	42928546	42928546	Island	TRUE	promoters	GNMT;PEX6
cg03140410	-0.007915212	0.002913713	-0.013659407	-0.002171017	0.006964528	37	17	30594811	30594811	S_Shore	FALSE	promoters	RHBDL3
cg22055479	0.007572545	0.002787564	0.002077044	0.013068045	0.006966419	37	7	110082468	110082468	Sea	FALSE	intergenic	NA
cg04403277	0.002300471	0.000843219	0.00063812	0.003962822	0.006967227	37	8	9145046	9145046	Sea	FALSE	promoters	NA
ch.3.3822654R	-0.001998043	0.000731237	-0.003439629	-0.000556458	0.006967557	36	3	194136354	194136354	Sea	TRUE	introns	ATP13A3
cg26901521	0.004844804	0.001782575	0.001330574	0.008359033	0.006974235	37	3	46277685	46277685	Sea	FALSE	introns	CCR3
cg12415514	0.002639396	0.000968787	0.000729496	0.004549295	0.006980494	37	17	654012	654012	N_Shore	FALSE	promoters	GEMIN4;DBIL5P
cg27447795	-0.006051767	0.002227778	-0.010443685	-0.001659848	0.006980926	37	1	46309093	46309093	Sea	FALSE	introns	MAST2
cg13783924	0.005138743	0.001891192	0.001410381	0.008867105	0.006981379	37	9	103278557	103278557	Sea	FALSE	introns	MSANTD3-TMEFF1;TMEFF1
cg00065935	0.004795131	0.00176449	0.001316554	0.008273709	0.006981497	37	3	120627088	120627088	Island	TRUE	promoters	STXBP5L
cg23211176	0.004469107	0.001644277	0.001227521	0.007710692	0.006982373	37	1	38481364	38481364	S_Shelf	FALSE	introns	UTP11
cg26637901	-0.006398295	0.002355804	-0.011042608	-0.001753981	0.006987843	37	12	14518526	14518526	Island	TRUE	promoters	ATF7IP
cg10225781	0.002426883	0.000890351	0.000671614	0.004182151	0.006989999	37	2	233083367	233083367	Sea	FALSE	introns	DIS3L2
cg08953518	-0.00540424	0.001989443	-0.009326296	-0.001482183	0.006991444	37	17	5964746	5964746	Sea	FALSE	intergenic	NA
cg17227031	0.004568465	0.001681267	0.001253957	0.007882973	0.00699371	37	21	33465139	33465139	Sea	FALSE	intergenic	NA
cg03415617	0.011558374	0.004258284	0.003163445	0.019953302	0.006998039	37	16	34726856	34726856	Sea	TRUE	intergenic	NA
cg22971038	0.007738251	0.002850247	0.002119176	0.013357326	0.006998221	37	6	39289004	39289004	Sea	TRUE	introns	KCNK16
cg08279213	0.010367811	0.003819506	0.002837906	0.017897717	0.006998275	37	6	138684185	138684185	Sea	FALSE	intergenic	NA
cg17918944	0.003177459	0.001167959	0.000874903	0.005480014	0.006998344	37	7	44229914	44229914	Sea	TRUE	promoters	GCK
cg05800683	0.000689732	0.000240515	0.000215573	0.001163891	0.007003105	37	18	24129677	24129677	Island	TRUE	promoters	KCTD1
cg07057744	0.006876076	0.002532878	0.001882674	0.011869479	0.007008738	37	17	4545074	4545074	S_Shore	TRUE	promoters	ALOX15
cg09607047	0.004682003	0.001723706	0.001283829	0.008080176	0.007011662	37	16	14402157	14402157	Sea	TRUE	promoters	MIR193B;MIR365A
cg11878955	0.007993957	0.002945355	0.002187383	0.013800532	0.007014228	37	19	6663896	6663896	S_Shelf	TRUE	exons	TNFSF14
cg21644009	-0.00744376	0.002742577	-0.012850571	-0.002036949	0.007016354	37	6	28494863	28494863	Sea	TRUE	introns	GPX5
cg23673761	0.002391683	0.000877789	0.00066118	0.004122187	0.007019121	37	1	196865686	196865686	Sea	TRUE	introns	CFHR4
cg00897276	0.00438965	0.001616231	0.001203356	0.007575944	0.007025777	37	3	9258573	9258573	Sea	TRUE	promoters	SRGAP3;SRGAP3-AS3
cg04466022	0.001629705	0.000595172	0.000456363	0.002803047	0.007026151	37	6	37618123	37618123	Island	TRUE	exons	MDGA1
cg09663691	-0.001665205	0.000608387	-0.002864601	-0.000465809	0.007026738	37	3	19188414	19188414	Island	TRUE	intergenic	KCNH8
cg22569523	-0.001305745	0.000474351	-0.002240898	-0.000370592	0.007030179	37	19	10812817	10812817	S_Shore	TRUE	promoters	QTRT1
cg25345738	-0.017409141	0.006418557	-0.030062906	-0.004755375	0.007033621	37	12	108078835	108078835	N_Shore	TRUE	promoters	PWP1
cg15974931	0.003078079	0.001131989	0.000846438	0.005309721	0.007034786	37	8	110374294	110374294	N_Shore	TRUE	promoters	PKHD1L1
cg03147312	0.002237741	0.00082102	0.000619153	0.003856328	0.007035549	37	16	5078131	5078131	Sea	TRUE	promoters	NAGPA
cg25061001	0.005819588	0.002144336	0.001592171	0.010047006	0.007036684	37	3	194561884	194561884	Sea	FALSE	intergenic	NA
cg26989531	-0.005676222	0.0020918	-0.009800069	-0.001552375	0.007046544	37	12	4383117	4383117	N_Shore	TRUE	promoters	CCND2
cg07553761	0.009257223	0.003413174	0.002528373	0.015986072	0.007047537	37	3	160167977	160167977	Island	TRUE	promoters	IFT80;TRIM59
cg19682249	-0.002712372	0.000996969	-0.004677831	-0.000746912	0.007047604	37	12	93962487	93962487	N_Shore	TRUE	introns	SOCS2-AS1;SOCS2
cg16130257	0.00152148	0.000555086	0.000427164	0.002615796	0.00704787	37	3	194897437	194897437	Sea	FALSE	introns	XXYLT1
cg15382580	-0.000978284	0.000351319	-0.001670887	-0.000285682	0.00704891	37	19	13263769	13263769	Island	TRUE	promoters	STX10;IER2
cg01569346	0.012486722	0.004604636	0.003408982	0.021564462	0.007049141	37	6	32064148	32064148	Island	TRUE	exons	TNXB;ATF6B
cg01953591	-0.003335767	0.001227578	-0.005755857	-0.000915677	0.007050311	37	1	169555805	169555805	Sea	TRUE	promoters	F5;SELP
cg24163658	-0.005226408	0.001925909	-0.009023212	-0.001429603	0.007050663	37	3	58182370	58182370	Sea	TRUE	introns	DNASE1L3
cg11169255	0.004211979	0.001551375	0.001153544	0.007270415	0.007052182	37	11	75249027	75249027	Sea	FALSE	intergenic	NA
cg01434938	0.004733099	0.001743952	0.001295011	0.008171188	0.007056236	37	14	50833146	50833146	Sea	FALSE	introns	CDKL1
cg21886367	0.009137652	0.003369665	0.002494578	0.015780726	0.007057556	37	14	24780825	24780825	Island	TRUE	promoters	CIDEB;LTB4R2;LTB4R
cg17082568	-0.010157012	0.003746006	-0.017542018	-0.002772006	0.007060885	37	17	42027295	42027295	N_Shelf	TRUE	intergenic	PYY
cg01525366	0.001581671	0.000577682	0.000442808	0.002720534	0.007063492	37	5	34657458	34657458	S_Shore	FALSE	promoters	RAI14
cg10142837	0.00920121	0.003393594	0.002510961	0.01589146	0.007065443	37	4	111758936	111758936	Sea	TRUE	intergenic	NA
cg27059840	0.006566369	0.002421358	0.001792819	0.011339918	0.007070823	37	13	112849220	112849220	Island	TRUE	intergenic	NA
cg17878425	-0.001794582	0.000657027	-0.003089868	-0.000499297	0.007072054	37	12	7342771	7342771	Island	TRUE	promoters	PEX5
cg11518570	0.008183603	0.003018613	0.002232604	0.014134601	0.00707599	37	2	20060804	20060804	Sea	TRUE	intergenic	NA
cg15799663	0.007178709	0.002647745	0.001958853	0.012398564	0.007077937	37	1	231819412	231819412	Sea	FALSE	introns	TSNAX-DISC1;DISC1
cg26898077	0.003301514	0.001215535	0.000905165	0.005697863	0.007078789	37	11	67811114	67811114	Sea	TRUE	promoters	TCIRG1
cg27508148	0.002275961	0.00083585	0.000628137	0.003923784	0.007079918	37	7	5238686	5238686	Sea	FALSE	introns	WIPI2
cg14634743	0.006244848	0.002303173	0.001704294	0.010785403	0.007083389	37	2	235042028	235042028	Sea	FALSE	intergenic	NA
cg08138245	-0.041381632	0.015272423	-0.071490216	-0.011273049	0.00708669	37	17	78231489	78231489	N_Shelf	FALSE	intergenic	SLC26A11;RNF213
ch.6.115952F	-0.001475909	0.000538486	-0.002537499	-0.000414319	0.00708826	36	6	4060315	4060315	Sea	TRUE	introns	PRPF4B;FAM217A
cg08168737	0.008873952	0.003274237	0.002419007	0.015328896	0.007089711	37	11	134582466	134582466	Island	TRUE	intergenic	NA
cg13323416	-0.006379526	0.002353183	-0.011018672	-0.00174038	0.007089993	37	6	45609367	45609367	Sea	TRUE	intergenic	NA
cg02781708	-0.005095047	0.00187889	-0.008799156	-0.001390938	0.007094721	37	11	1848691	1848691	S_Shore	FALSE	promoters	SYT8
cg23093058	0.005743485	0.002118733	0.001566541	0.009920429	0.007102356	37	5	1662987	1662987	N_Shore	TRUE	intergenic	NA
cg24567151	-0.002077556	0.000762573	-0.003580919	-0.000574194	0.007103721	37	18	48721827	48721827	N_Shore	FALSE	introns	MEX3C
cg02555228	0.013652675	0.005040106	0.003716435	0.023588914	0.007109134	37	9	111601	111601	N_Shore	FALSE	intergenic	FOXD4
cg06000345	0.002655508	0.000977016	0.000729385	0.00458163	0.007109971	37	17	17613292	17613292	Sea	TRUE	introns	RAI1
cg25544149	-0.002335271	0.000858324	-0.0040274	-0.000643142	0.007111394	37	2	231833778	231833778	Sea	FALSE	intergenic	NA
cg04306926	0.007652931	0.002824661	0.002084296	0.013221566	0.007114691	37	20	30126382	30126382	Sea	TRUE	exons	HM13
cg21986937	0.004774706	0.001761238	0.001302541	0.008246872	0.007117495	37	15	99931308	99931308	Sea	FALSE	intergenic	LRRC28
cg27006243	-0.012111857	0.004472031	-0.020928175	-0.00329554	0.00712054	37	14	32598641	32598641	Sea	FALSE	introns	ARHGAP5
cg03195116	0.002156425	0.000792118	0.000594817	0.003718033	0.007122433	37	6	31963912	31963912	Sea	TRUE	introns	C4B_2
cg09560549	0.006839887	0.002524778	0.001862453	0.011817321	0.007125333	37	16	89573369	89573369	N_Shore	TRUE	intergenic	SPG7
cg26888530	0.00455484	0.001680252	0.001242333	0.007867347	0.007127442	37	4	7941792	7941792	Island	TRUE	promoters	AFAP1
cg04738270	-0.001206753	0.000438076	-0.002070391	-0.000343114	0.00713101	37	10	104261507	104261507	N_Shore	TRUE	introns	ACTR1A;SUFU
cg17747974	0.004701256	0.001734694	0.001281421	0.008121092	0.007137273	37	14	21558313	21558313	N_Shore	FALSE	exons	ARHGEF40;ZNF219
cg00885904	0.002816151	0.0010371	0.000771576	0.004860726	0.007141053	37	21	43786656	43786656	Sea	FALSE	promoters	TFF1
cg12759523	0.015058871	0.005563269	0.004091251	0.026026492	0.007148866	37	15	22923501	22923501	Sea	TRUE	introns	CYFIP1
cg03102881	0.004867337	0.001796702	0.001325257	0.008409417	0.007155878	37	16	81130802	81130802	S_Shore	FALSE	promoters	GCSH;PKD1L2
cg13935634	-0.006325323	0.002336107	-0.010930806	-0.00171984	0.007161106	37	6	10583769	10583769	Sea	FALSE	introns	GCNT2
cg02222103	-0.001159154	0.000420424	-0.001987992	-0.000330316	0.007163253	37	17	5389592	5389592	Island	TRUE	promoters	DERL2;MIS12
cg21409873	0.013067798	0.004828828	0.003548078	0.022587517	0.00716417	37	8	2586582	2586582	Sea	FALSE	promoters	NA
cg19231602	0.005229309	0.001930997	0.001422475	0.009036142	0.007167857	37	22	35019831	35019831	Sea	TRUE	intergenic	NA
cg00630991	0.007466232	0.002758359	0.002028308	0.012904156	0.007169371	37	12	12252249	12252249	Sea	TRUE	exons	ETV6;BCL2L14
cg07416865	0.001833696	0.000672753	0.000507408	0.003159984	0.007170041	37	9	97936512	97936512	Sea	FALSE	introns	FANCC
cg15849060	0.002469584	0.000909106	0.000677341	0.004261826	0.007171639	37	17	19649004	19649004	S_Shore	TRUE	promoters	ALDH3A1
cg12617242	0.001777429	0.000651818	0.000492412	0.003062447	0.007171931	37	16	81484592	81484592	Sea	FALSE	introns	CMIP
cg16168321	-0.001641076	0.000600991	-0.002825891	-0.000456262	0.00717242	37	11	65406140	65406140	N_Shelf	TRUE	promoters	PCNX3;MIR4690;SIPA1
cg20075700	-0.003947993	0.001457123	-0.006820617	-0.00107537	0.00717826	37	22	49376401	49376401	Island	TRUE	intergenic	NA
cg05556526	0.002118143	0.000778735	0.000582918	0.003653368	0.007182337	37	9	74756620	74756620	Sea	FALSE	introns	GDA
cg25798632	0.00870454	0.003217052	0.002362333	0.015046748	0.007184005	37	17	77924774	77924774	S_Shore	FALSE	promoters	TBC1D16
cg02971322	0.007358031	0.002719116	0.001997471	0.012718591	0.007185396	37	10	102997782	102997782	S_Shore	TRUE	exons	LBX1-AS1
cg07137170	-0.001368786	0.000499383	-0.002353286	-0.000384286	0.007190692	37	22	32343451	32343451	S_Shelf	FALSE	promoters	C22orf24;YWHAH
[truncated: 813,634 more rows]
