# Supplementary material for: Enrichment of genomic pathways based on differential DNA methylation profiles associated with knee osteoarthritis pain
Source: Neurobiol Pain. 2022 Nov 3;12:100107. doi: 10.1016/j.ynpai.2022.100107 (PMC9755025; doi:10.1016/j.ynpai.2022.100107)
Supplement: Supplementary data 2 [file mmc2.csv]

chr	start	end	value	area	cluster	indexStart	indexEnd	L	clusterL	p.value	fwer	p.valueArea	fwerArea	symbol	q.value
6	30039132	30039524	-0.017510832	0.262662476	390774	279286	279300	15	31	1.56E-05	0.111	3.76E-05	0.255	PPP1R11;RNF39	0.02305491
6	29648161	29648628	-0.015598248	0.265170218	390606	278503	278519	17	22	1.61E-05	0.112	3.66E-05	0.25	ZFP57	0.02305491
5	1594330	1594863	0.021398354	0.192585183	359017	226272	226280	9	10	1.79E-05	0.129	0.000106477	0.565	SDHAP3;LOC728613	0.02305491
8	216578	216788	0.02843251	0.113730041	438316	365038	365041	4	4	2.55E-05	0.176	0.000497661	0.96	NA	0.024626836
11	17791761	17791761	0.047499949	0.047499949	75810	477670	477670	1	1	8.04E-05	0.439	0.006267357	1	KCNC1	0.056813885
8	7320532	7320532	-0.046226875	0.046226875	439823	367767	367767	1	2	9.90E-05	0.513	0.006715916	1	SPAG11B	0.056813885
11	134608598	134608598	0.046039315	0.046039315	97011	514843	514843	1	4	0.00010295	0.524	0.006788484	1	NA	0.056813885
14	24779959	24780825	0.012088787	0.145065441	135551	581412	581423	12	15	0.000126552	0.622	0.000231265	0.813	CIDEB;LTB4R2;LTB4R	0.057491726
12	130821962	130822605	0.015275547	0.122204377	120180	554956	554963	8	10	0.000155443	0.686	0.000392676	0.935	PIWIL1	0.057491726
9	124989294	124990276	0.013943034	0.125487307	472449	417953	417961	9	26	0.000180536	0.74	0.000362836	0.928	LHX6	0.057491726
14	33407059	33407370	0.023432072	0.070296215	136365	582768	582770	3	4	0.000200068	0.746	0.002122351	1	NPAS3	0.057491726
8	58055591	58056175	0.018524074	0.092620372	447914	380893	380897	5	5	0.000210241	0.788	0.000943101	0.999	NA	0.057491726
1	202172778	202172912	0.018325025	0.091625127	36743	63854	63858	5	6	0.000225297	0.809	0.000975112	0.999	LGR6	0.057491726
7	4244250	4244643	0.022888918	0.068666755	413708	323849	323851	3	3	0.000232215	0.796	0.002268027	1	SDK1	0.057491726
17	78231489	78231489	-0.041381632	0.041381632	207966	709857	709857	1	2	0.000245236	0.812	0.008982994	1	SLC26A11;RNF213	0.057491726
2	105275601	105276153	0.016221665	0.09732999	255484	107291	107296	6	6	0.000250526	0.837	0.00080719	0.994	NA	0.057491726
8	2585666	2586008	0.017720871	0.088604353	439393	367094	367098	5	6	0.000268973	0.852	0.001075892	1	NA	0.057491726
8	599963	600233	-0.022295981	0.066887944	438425	365229	365231	3	5	0.000276569	0.855	0.002448563	1	NA	0.057491726
5	171057072	171057339	0.017414422	0.087072111	381212	261827	261831	5	7	0.00029488	0.873	0.00113693	1	NA	0.057491726
11	128693961	128694679	0.015570019	0.093420115	95763	512763	512768	6	11	0.000312785	0.889	0.000920721	0.998	NA	0.057491726
6	31650735	31651029	0.011015679	0.099141112	391497	282984	282992	9	20	0.00034154	0.906	0.000764871	0.99	LY6G5C;ABHD16A	0.057491726
2	3704501	3704773	0.016899972	0.08449986	239267	81397	81401	5	6	0.000347915	0.911	0.001244221	1	ALLC	0.057491726
5	150618948	150619039	-0.024696865	0.049393729	378565	257764	257765	2	2	0.000357953	0.905	0.005685192	1	NA	0.057491726
6	74104388	74104877	0.013748313	0.096238193	398258	297818	297824	7	18	0.000370567	0.915	0.000839337	0.996	OOEP;DDX43	0.057491726
11	1463541	1463670	0.016612916	0.083064579	71611	469812	469816	5	6	0.000378027	0.925	0.001307022	1	BRSK2	0.057491726
18	72917101	72917390	0.016487515	0.082437577	218181	726507	726511	5	6	0.000393219	0.933	0.001335642	1	ZADH2	0.057491726
6	27730016	27730563	0.016352971	0.081764857	389999	276458	276462	5	5	0.000411801	0.942	0.001373485	1	LOC100131289	0.057491726
1	59042931	59043280	0.011492323	0.091938582	18246	32399	32406	8	14	0.00046036	0.958	0.000962498	0.999	TACSTD2	0.057491726
6	32063835	32064148	0.011411358	0.091290864	391773	284789	284796	8	54	0.000469177	0.96	0.000987862	0.999	TNXB;ATF6B	0.057491726
6	28058789	28059208	0.011332983	0.090663866	390077	276711	276718	8	10	0.000477044	0.961	0.001006987	0.999	ZNF165;ZSCAN16-AS1;ZSCAN12P1	0.057491726
6	29942706	29942706	0.037741209	0.037741209	390701	278976	278976	1	43	0.000478129	0.958	0.011511449	1	HLA-G;HLA-H;HLA-J;HCG9	0.057491726
6	37617864	37618009	0.020150899	0.060452698	393826	290641	290643	3	4	0.000504579	0.961	0.003282475	1	MDGA1	0.057491726
6	25882463	25882633	0.017842627	0.071370506	389471	275129	275132	4	6	0.000515566	0.972	0.002033914	1	NA	0.057491726
1	223747670	223747670	-0.037274654	0.037274654	41101	70785	70785	1	1	0.000518278	0.968	0.011881338	1	CAPN8	0.057491726
21	47604654	47605174	0.013989134	0.083934802	296155	797466	797471	6	6	0.000528451	0.962	0.001268229	1	SPATC1L;LSS	0.057491726
2	128453260	128453484	0.017708064	0.070832254	258968	112752	112755	4	5	0.000535776	0.977	0.002075826	1	NA	0.057491726
6	49681233	49681391	-0.011746051	0.082222357	396380	294934	294940	7	12	0.00066721	0.982	0.0013469	1	CRISP2	0.067730035
11	1413093	1413282	-0.019142177	0.057426531	71586	469747	469749	3	4	0.000670059	0.983	0.003774032	1	BRSK2	0.067730035
6	32064212	32064258	0.014768453	0.073842267	391773	284798	284802	5	54	0.000695559	0.988	0.001840627	1	TNXB;ATF6B	0.067730035
13	112986154	112986575	0.018909677	0.05672903	132984	575879	575881	3	7	0.000716176	0.986	0.003898685	1	NA	0.067730035
11	1457119	1457346	0.0188364	0.056509199	71606	469802	469804	3	4	0.00073286	0.986	0.003945345	1	BRSK2	0.067730035
2	629121	629121	0.035286923	0.035286923	238279	79597	79597	1	5	0.000736387	0.989	0.013689548	1	NA	0.067730035
22	45809793	45810043	0.018699376	0.056098128	304934	812392	812394	3	15	0.000766499	0.989	0.004025237	1	SMC1B;RIBC2	0.068855108
6	37616410	37616598	0.018626997	0.05588099	393825	290638	290640	3	3	0.000784267	0.992	0.004069862	1	MDGA1	0.068855108
2	27665128	27665543	0.012408126	0.074448757	243694	88483	88488	6	11	0.000878808	0.994	0.00179668	1	NRBP1;KRTCAP3;IFT172	0.075440788
8	144120106	144120635	0.010024588	0.070172114	460002	399279	399285	7	9	0.000927096	0.999	0.002133202	1	C8orf31	0.077855884
15	55133091	55133091	0.033716371	0.033716371	156327	616749	616749	1	2	0.000965753	0.995	0.015381514	1	NA	0.079376672
17	48585216	48585465	0.015690637	0.062762549	200672	697254	697257	4	14	0.000987998	0.998	0.00295165	1	MYCBPAP	0.07951324
4	675137	675264	0.020516409	0.041032819	336540	189374	189375	2	2	0.00103832	0.999	0.009191337	1	MYL5;SLC49A3	0.080440676
18	77917459	77917647	0.017696073	0.05308822	219462	728444	728446	3	3	0.001041168	0.999	0.004690819	1	PARD6G-AS1;PARD6G	0.080440676
16	70298926	70298926	0.033140795	0.033140795	180679	659953	659953	1	5	0.001073586	0.996	0.016104066	1	AARS	0.0813189
13	112985463	112985677	0.013376557	0.066882784	132983	575874	575878	5	5	0.001121603	1	0.002449377	1	NA	0.081880485
2	3827356	3827356	0.032759741	0.032759741	239306	81465	81465	1	1	0.001145475	0.997	0.016601049	1	NA	0.081880485
6	139012860	139013146	-0.015167382	0.06066953	405462	309266	309269	4	5	0.001165007	0.999	0.003249514	1	FLJ46906	0.081880485
7	155284062	155284448	0.015138365	0.06055346	436590	361836	361839	4	7	0.001175316	0.999	0.003267148	1	NA	0.081880485
11	6592066	6592745	0.013200303	0.066001516	73323	473580	473584	5	5	0.001186981	1	0.002548394	1	DNHD1	0.081880485
21	48081242	48081257	0.019868674	0.039737347	296378	797863	797864	2	3	0.00124829	1	0.010036506	1	PRMT2	0.083023874
2	115419537	115420107	0.011103248	0.066619487	257317	110187	110192	6	8	0.001283421	0.999	0.002478811	1	DPP10	0.083023874
19	50119633	50119633	-0.032097363	0.032097363	234912	758909	758909	1	4	0.001283556	0.998	0.017550796	1	PRR12	0.083023874
4	153448438	153448438	0.03207079	0.03207079	353767	217334	217334	1	1	0.001289524	0.998	0.017589725	1	FBXW7	0.083023874
10	43846281	43846574	0.014550618	0.058202474	53700	439274	439277	4	6	0.001430318	1	0.003637308	1	NA	0.084367189
11	18477153	18477680	0.010570796	0.063424776	75992	477981	477986	6	6	0.001448358	1	0.002855075	1	LDHC;LDHAL6A	0.084367189
5	1178695	1179328	-0.012520252	0.062601258	358720	225634	225638	5	5	0.001498002	1	0.002974438	1	NA	0.084367189
5	178548229	178548373	0.019218496	0.038436993	383468	265692	265693	2	2	0.001503021	1	0.010960753	1	ADAMTS2	0.084367189
1	108735312	108735713	-0.010388276	0.062329659	23809	41263	41268	6	8	0.001504106	1	0.003012145	1	SLC25A24	0.084367189
15	31516111	31516481	0.012502205	0.062511025	152124	609518	609522	5	9	0.001506954	1	0.002987459	1	LOC283710	0.084367189
21	46976175	46976175	-0.031111134	0.031111134	295865	797019	797019	1	3	0.001528521	0.998	0.019103597	1	NA	0.084367189
17	33842255	33842301	0.019143855	0.038287711	195531	687166	687167	2	3	0.001533947	1	0.011078624	1	SLFN12L	0.084367189
20	5485144	5485294	0.010188118	0.061128709	278348	768488	768493	6	8	0.001556191	1	0.003180745	1	LINC00654	0.084367189
2	111576437	111576437	-0.030934235	0.030934235	256542	108954	108954	1	1	0.001572468	0.999	0.019404038	1	ACOXL	0.084367189
5	163723620	163723934	0.010091078	0.060546471	380252	260424	260429	6	11	0.001581285	1	0.003268233	1	NA	0.084367189
21	34405553	34405733	0.016357656	0.049072969	292118	790765	790767	3	4	0.001581692	1	0.005783938	1	OLIG2	0.084367189
17	21477738	21477761	0.016331576	0.048994727	193416	683539	683541	3	3	0.001594306	1	0.005807268	1	C17orf51	0.084367189
12	10563981	10564015	0.018961729	0.037923459	100174	520473	520474	2	2	0.001617636	1	0.011368079	1	KLRC4-KLRK1;KLRC4;KLRC3	0.08444498
10	70974027	70974085	-0.018836676	0.037673352	56912	444283	444284	2	2	0.00167569	1	0.011565977	1	NA	0.086309199
13	112984728	112984976	0.015860471	0.047581412	132982	575871	575873	3	5	0.001849715	1	0.006238737	1	NA	0.094019081
20	30225541	30225681	0.013665032	0.054660129	281243	773087	773090	4	11	0.001932591	1	0.004325814	1	COX4I2	0.094721621
6	110720918	110721349	0.01365255	0.0546102	401776	303560	303563	4	5	0.001940051	1	0.004335037	1	METTL24;DDO	0.094721621
6	29648756	29649084	-0.013623772	0.054495086	390606	278521	278524	4	22	0.001956735	1	0.004359045	1	ZFP57	0.094721621
10	50649650	50650248	0.011692886	0.058464428	54857	441128	441132	5	5	0.001961618	1	0.003592275	1	NA	0.094721621
7	158789503	158790115	0.013394022	0.053576088	438176	364811	364814	4	4	0.002126148	1	0.004573491	1	NA	0.100561084
14	106539730	106540119	0.011372036	0.056860182	150350	606487	606491	5	6	0.002168197	1	0.003871421	1	NA	0.100561084
6	33048469	33048555	0.011330535	0.056652676	392200	286679	286683	5	19	0.002196138	1	0.003915097	1	HLA-DPA1;HLA-DPB1	0.100561084
10	99912042	99912042	-0.029039118	0.029039118	62947	453745	453745	1	1	0.0022135	1	0.023125849	1	R3HCC1L	0.100561084
8	11407354	11407354	-0.029032781	0.029032781	440803	369273	369273	1	1	0.002216213	1	0.023138464	1	BLK	0.100561084
16	49564354	49564370	0.017874865	0.03574973	176641	652644	652645	2	3	0.002259889	1	0.013236512	1	ZNF423	0.100561084
3	127056837	127057149	0.011222854	0.056114269	324879	170507	170511	5	5	0.002264772	1	0.004021167	1	NA	0.100561084
10	135278901	135279147	0.013092022	0.05236809	70702	467620	467623	4	4	0.002357549	1	0.00486498	1	SCART1	0.101411987
16	87682036	87682142	-0.017708414	0.035416828	185202	667534	667535	2	2	0.002380879	1	0.013555129	1	JPH3	0.101411987
2	130694084	130694084	0.028573443	0.028573443	259367	113344	113344	1	1	0.002410313	1	0.024151962	1	PLAC9P1	0.101411987
12	25454990	25454990	0.028565427	0.028565427	102091	523627	523627	1	1	0.002413704	1	0.024169324	1	NA	0.101411987
7	157405965	157406096	0.015049399	0.045148196	437369	363293	363295	3	3	0.002415196	1	0.007142774	1	PTPRN2	0.101411987
13	23412250	23412409	0.01483812	0.044514361	122379	559345	559347	3	4	0.002592341	1	0.00741351	1	NA	0.105795361
17	79459563	79459563	0.028145822	0.028145822	208753	711548	711548	1	4	0.002597767	1	0.025116358	1	NA	0.105795361
18	34908626	34908626	0.028050175	0.028050175	213886	720480	720480	1	1	0.002643342	1	0.025336094	1	CELF4	0.105795361
19	664591	664591	0.028048754	0.028048754	219770	729004	729004	1	1	0.002644427	1	0.025341113	1	RNF126	0.105795361
15	101093778	101093900	0.014739476	0.044218429	166571	633652	633654	3	3	0.002681999	1	0.007541147	1	PRKXP1	0.105795361
6	55774999	55774999	-0.027934952	0.027934952	397190	296162	296162	1	2	0.002700989	1	0.025616597	1	NA	0.105795361
8	144371537	144371965	0.012684863	0.050739453	460155	399573	399576	4	5	0.002711297	1	0.005295907	1	ZNF696	0.105795361
9	45733081	45733081	0.027836111	0.027836111	465087	407701	407701	1	1	0.002750633	1	0.025848947	1	NA	0.106256936
18	77905663	77905751	0.012579796	0.050319183	219457	728435	728438	4	10	0.002813841	1	0.005415812	1	PARD6G-AS1	0.107622436
5	135418206	135418308	-0.017130458	0.034260916	375006	251306	251307	2	2	0.002859958	1	0.014760693	1	VTRNA2-1	0.108129432
8	105342365	105342650	0.01453059	0.043591771	453715	390080	390082	3	5	0.002887628	1	0.007828974	1	NA	0.108129432
8	58055024	58055024	0.027452556	0.027452556	447913	380892	380892	1	1	0.00294948	1	0.026771567	1	NA	0.108129432
9	140311919	140312446	0.014432092	0.043296277	478096	426712	426714	3	3	0.002981762	1	0.007968004	1	EXD3	0.108129432
12	108078821	108078835	-0.016963667	0.033927334	114405	544743	544744	2	16	0.003029779	1	0.015141433	1	PWP1	0.108129432
2	131797438	131798087	0.00996791	0.04983955	259632	113830	113834	5	5	0.003057449	1	0.00555525	1	ARHGEF4	0.108129432
11	1769382	1769462	0.009936122	0.049680608	71772	470148	470152	5	8	0.003073454	1	0.005600689	1	MOB2;IFITM10;CTSD	0.108129432
8	143580823	143581070	0.014343084	0.043029253	459790	398855	398857	3	4	0.003076303	1	0.008091979	1	ADGRB1	0.108129432
10	135342936	135343248	0.0143407	0.043022101	70718	467664	467666	3	3	0.003079016	1	0.008095641	1	CYP2E1	0.108129432
7	6616423	6616677	0.016831277	0.033662554	414631	325640	325641	2	7	0.003169352	1	0.015449741	1	ZDHHC4	0.108870923
3	127348611	127348828	0.014257249	0.042771746	324990	170693	170695	3	3	0.003170572	1	0.008223006	1	PODXL2	0.108870923
10	530805	531152	0.00969222	0.048461098	46462	427611	427615	5	12	0.003184679	1	0.005961354	1	DIP2C	0.108870923
8	23178986	23179283	0.016695643	0.033391285	442898	372744	372745	2	2	0.003315978	1	0.015785449	1	LOXL2	0.112365108
5	172675282	172675282	0.026778779	0.026778779	381769	262730	262730	1	2	0.003355042	1	0.028482387	1	NA	0.112700236
2	241975756	241976080	0.014004536	0.042013609	276302	140452	140454	3	4	0.003472777	1	0.008625042	1	SNED1	0.113552916
5	218452	218452	0.026564922	0.026564922	358120	224428	224428	1	8	0.003495836	1	0.029052615	1	CCDC127;SDHA	0.113552916
16	832942	832942	0.026561299	0.026561299	167611	635728	635728	1	11	0.003497192	1	0.029063331	1	RPUSD1	0.113552916
15	31515750	31515852	0.013983054	0.041949163	152124	609514	609516	3	9	0.003498006	1	0.008656646	1	LOC283710	0.113552916
17	8414418	8414418	-0.026401347	0.026401347	190400	678490	678490	1	3	0.003608823	1	0.029482728	1	MYH10	0.113770105
19	36265700	36265818	-0.016388926	0.032777853	229991	748853	748854	2	4	0.003664029	1	0.016578397	1	ARHGAP33	0.113770105
19	47507409	47507691	0.013859115	0.041577345	233811	756615	756617	3	4	0.003664571	1	0.008869328	1	ARHGAP35	0.113770105
7	151411526	151411526	0.026239451	0.026239451	435868	360632	360632	1	1	0.003721269	1	0.029905109	1	PRKAG2	0.113770105
10	129947807	129947858	0.01632422	0.032648439	68839	463601	463602	2	4	0.003746226	1	0.016761239	1	NA	0.113770105
8	49427275	49427684	0.011707124	0.046828496	446878	379226	379229	4	4	0.00376074	1	0.006496316	1	NA	0.113770105
6	31237013	31237199	-0.011705961	0.046823843	391311	281905	281908	4	4	0.003762096	1	0.006497537	1	HLA-C;HLA-B	0.113770105
8	637813	638208	-0.013774817	0.041324452	438459	365290	365292	3	4	0.003782306	1	0.009013784	1	ERICH1	0.113770105
13	111465457	111465540	0.016277602	0.032555204	132444	574855	574856	2	3	0.003804958	1	0.01688874	1	NA	0.113770105
2	3828216	3828286	0.016269599	0.032539199	239307	81466	81467	2	3	0.003813096	1	0.016910171	1	NA	0.113770105
1	118427435	118427435	0.026063685	0.026063685	25963	45161	45161	1	1	0.003846599	1	0.030390834	1	GDAP2	0.113770105
3	8671361	8671361	0.026037001	0.026037001	307699	142764	142764	1	1	0.00386803	1	0.030468556	1	SSUH2	0.113770105
18	712894	713085	0.013697539	0.041092618	209944	714375	714377	3	9	0.003887562	1	0.00914861	1	ENOSF1	0.113770105
12	1909916	1909963	0.016067453	0.032134906	97641	515866	515867	2	2	0.004070676	1	0.017497354	1	CACNA2D4	0.115478937
17	1508432	1508471	-0.011456992	0.045827967	187675	672654	672657	4	8	0.004085732	1	0.006872037	1	SLC43A2	0.115478937
11	10293815	10293815	-0.025728042	0.025728042	74231	475134	475134	1	1	0.004110554	1	0.031320914	1	SBF2	0.115478937
6	109767807	109767843	-0.013534243	0.040602728	401641	303327	303329	3	3	0.004121405	1	0.009459767	1	SMPD2;MICAL1	0.115478937
6	33048086	33048291	0.011410421	0.045641683	392200	286674	286677	4	19	0.004149618	1	0.00694474	1	HLA-DPA1;HLA-DPB1	0.115478937
17	19628012	19628421	0.011394143	0.045576573	192974	682756	682759	4	5	0.004173762	1	0.006969427	1	NA	0.115478937
1	115825602	115825641	0.015972716	0.031945433	25396	44256	44257	2	2	0.004201025	1	0.017776636	1	NGF	0.115478937
14	71389824	71389824	-0.025612103	0.025612103	142070	592123	592123	1	1	0.004202517	1	0.031647941	1	PCNX1	0.115478937
6	32489555	32489750	-0.015963176	0.031926352	392005	285768	285769	2	4	0.004214996	1	0.017805934	1	HLA-DRB5;HLA-DRB1	0.115478937
4	1580377	1580377	-0.025509927	0.025509927	337157	190800	190800	1	4	0.0042858	1	0.031940108	1	NA	0.11597074
10	115468777	115468777	-0.025501723	0.025501723	65850	458693	458693	1	7	0.004292989	1	0.031963302	1	CASP7	0.11597074
9	100398470	100398470	0.025284407	0.025284407	469121	413295	413295	1	2	0.004485868	1	0.032590364	1	TSTD2;NCBP1	0.120339643
3	22412746	22412963	0.015736306	0.031472612	310572	147379	147380	2	2	0.004552331	1	0.018511259	1	ZNF385D	0.121280389
8	1321333	1321375	0.015667601	0.031335203	438847	366032	366033	2	2	0.004662606	1	0.018733301	1	NA	0.122033478
6	170055155	170055332	0.01566192	0.031323839	411251	318553	318554	2	2	0.004673593	1	0.018754325	1	WDR27	0.122033478
19	17905589	17905626	0.013197577	0.039592732	227074	743463	743465	3	8	0.004680375	1	0.010132539	1	B3GNT3	0.122033478
2	239553380	239553406	0.015641816	0.031283632	275291	138624	138625	2	2	0.00470696	1	0.018821195	1	NA	0.122033478
17	45949743	45949878	0.010998802	0.043995206	199629	694999	695002	4	5	0.004746703	1	0.007639621	1	NA	0.12224342
11	316247	316456	0.013088242	0.039264725	70847	467942	467944	3	6	0.004875018	1	0.010361634	1	IFITM1;IFITM3	0.124716513
4	60001000	60001000	0.024791357	0.024791357	344845	203499	203499	1	1	0.004937412	1	0.034093656	1	NA	0.125481724
1	145382477	145382559	-0.013024485	0.039073456	26546	46138	46140	3	6	0.004996822	1	0.010498223	1	NBPF20;NBPF10	0.125656648
7	32109831	32109997	0.015453271	0.030906541	418360	331825	331826	2	8	0.005012149	1	0.019456124	1	PDE1C	0.125656648
1	161349006	161349116	-0.015432825	0.03086565	30663	54470	54471	2	2	0.005049179	1	0.019524215	1	NA	0.125656648
11	8986840	8986840	-0.02464759	0.02464759	73932	474679	474679	1	20	0.005074408	1	0.03455266	1	TMEM9B;TMEM9B-AS1	0.125656648
6	34482482	34482493	0.015381952	0.030763905	392848	289020	289021	2	10	0.005138836	1	0.019709498	1	PACSIN1	0.126441563
5	65891188	65891188	0.024461912	0.024461912	366429	237761	237761	1	3	0.005265524	1	0.035175109	1	MAST4	0.12781761
6	31651151	31651249	0.01286407	0.038592211	391497	282995	282997	3	20	0.005302282	1	0.010841391	1	LY6G5C;ABHD16A	0.12781761
6	41207397	41207615	0.01285875	0.03857625	394515	291684	291686	3	4	0.00531354	1	0.010854548	1	TREML4	0.12781761
21	48081619	48081686	0.015280204	0.030560407	296379	797865	797866	2	2	0.005329952	1	0.020068807	1	PRMT2	0.12781761
1	62660356	62660435	0.010594022	0.04237609	18791	33222	33225	4	14	0.0053602	1	0.008432163	1	L1TD1	0.12781761
19	50204707	50204862	0.015241742	0.030483484	234969	759054	759055	2	2	0.00540374	1	0.020217468	1	CPT1C	0.128065331
4	56023751	56024045	0.010466618	0.041866473	344402	202715	202718	4	4	0.005546162	1	0.008701407	1	NA	0.130615029
5	322546	322735	0.010441247	0.041764989	358182	224548	224551	4	8	0.005587803	1	0.008764615	1	AHRR	0.130615029
22	24348549	24348715	0.015135239	0.030270478	298633	801726	801727	2	2	0.005612761	1	0.020624386	1	GSTT4	0.130615029
14	34269416	34269637	0.012673952	0.038021856	136443	582861	582863	3	3	0.005690618	1	0.01128778	1	NPAS3	0.131633871
11	45671015	45671369	0.010301653	0.041206613	79239	483308	483311	4	4	0.005793839	1	0.009081604	1	CHST1	0.133223819
10	35311004	35311004	0.023968309	0.023968309	53034	438175	438175	1	2	0.005828699	1	0.036957819	1	CUL2	0.133232327
5	150992767	150992767	-0.023822928	0.023822928	378671	257919	257919	1	1	0.00600069	1	0.037522486	1	NA	0.136356846
4	132535275	132535275	0.023754914	0.023754914	351591	214089	214089	1	1	0.006090076	1	0.037800004	1	NA	0.137578734
22	42095430	42095536	0.010068042	0.040272169	303600	810158	810161	4	10	0.006149486	1	0.009683572	1	C22orf46;MEI1	0.138113167
7	76221076	76221076	-0.023651295	0.023651295	424769	341831	341831	1	1	0.006219747	1	0.038226997	1	LOC100133091	0.13844389
8	8241752	8241752	0.02363772	0.02363772	439992	367980	367980	1	1	0.006235888	1	0.038284101	1	PRAG1	0.13844389
6	30419543	30419576	0.012393792	0.037181375	390928	280125	280127	3	29	0.006317136	1	0.011957432	1	NA	0.138535613
1	180923076	180923683	0.009925625	0.0397025	33900	59626	59629	4	10	0.006342908	1	0.010059429	1	KIAA1614	0.138535613
4	2404208	2404284	0.014763524	0.029527048	337556	191591	191592	2	2	0.006424699	1	0.022100551	1	ZFYVE28	0.138535613
3	93789237	93789237	0.023432681	0.023432681	320383	163605	163605	1	1	0.00650771	1	0.039150702	1	NSUN3	0.138535613
8	2045798	2045798	0.023428071	0.023428071	439287	366927	366927	1	1	0.006513542	1	0.039170098	1	MYOM2	0.138535613
8	58192502	58192883	0.012311007	0.036933022	447953	380955	380957	3	3	0.006517205	1	0.012163197	1	LINC00588	0.138535613
7	139763542	139763542	0.023414823	0.023414823	433801	356960	356960	1	5	0.006530633	1	0.039228016	1	PARP12	0.138535613
2	11020780	11020780	-0.023412841	0.023412841	240686	83655	83655	1	1	0.006532668	1	0.039236968	1	NA	0.138535613
2	8596908	8597177	0.012291703	0.03687511	239853	82268	82270	3	5	0.00656278	1	0.012215961	1	NA	0.138535613
1	38156462	38156462	-0.023260521	0.023260521	13210	23638	23638	1	13	0.006750505	1	0.03991815	1	C1orf109;CDCA8	0.139360775
2	70312492	70312886	0.00958285	0.038331399	250588	99014	99017	4	12	0.006758507	1	0.011047156	1	PCBP1-AS1;PCBP1	0.139360775
4	37237877	37237877	0.023248425	0.023248425	342243	199206	199206	1	1	0.006766103	1	0.039972134	1	NA	0.139360775
17	8066669	8066671	0.014611988	0.029223976	190236	678118	678119	2	10	0.006796079	1	0.022736428	1	VAMP2	0.139360775
2	236671717	236671717	0.0232231	0.0232231	274326	136979	136979	1	2	0.00680354	1	0.04008797	1	AGAP1	0.139360775
4	144269851	144269851	0.023213226	0.023213226	352658	215677	215677	1	1	0.006818324	1	0.040132867	1	GAB1	0.139360775
2	48569029	48569029	-0.023080199	0.023080199	247610	94422	94422	1	1	0.007003743	1	0.040748534	1	FOXN2	0.141407813
13	21919006	21919170	0.01210856	0.036325681	122189	559047	559049	3	3	0.007022597	1	0.012695039	1	MIPEPP3	0.141407813
2	21266568	21266947	0.009309745	0.037238981	242276	86046	86049	4	13	0.007028294	1	0.011911179	1	APOB	0.141407813
17	8702486	8702816	0.009159323	0.036637291	190470	678596	678599	4	9	0.007138433	1	0.012417521	1	MFSD6L;PIK3R6	0.142879627
10	75571738	75571738	0.022926252	0.022926252	58380	446674	446674	1	7	0.007229312	1	0.041482615	1	NDST2;CAMK2G	0.14395274
7	1198841	1198841	0.022847513	0.022847513	412285	320861	320861	1	7	0.007354507	1	0.04186973	1	ZFAND2A	0.145210644
13	21900392	21900591	-0.00823197	0.032927881	122181	559034	559037	4	6	0.007367664	1	0.016377922	1	MIPEPP3	0.145210644
7	127911866	127912035	0.011947786	0.035843359	431464	353185	353187	3	3	0.007462069	1	0.013145227	1	NA	0.146324736
6	32551749	32551891	0.011905843	0.035717529	392022	285798	285800	3	5	0.007578041	1	0.013268116	1	HLA-DRB5;HLA-DRB1;HLA-DRB6	0.147326114
10	30917263	30917263	-0.022675701	0.022675701	52194	437041	437041	1	1	0.007611137	1	0.042735653	1	LYZL2	0.147326114
13	27295928	27296010	0.011887712	0.035663136	123126	560585	560587	3	3	0.007627549	1	0.013317082	1	NA	0.147326114
19	39056084	39056216	0.011862519	0.035587557	230773	750539	750541	3	3	0.007699031	1	0.013386801	1	RYR1	0.147615753
1	227971215	227971215	0.022610147	0.022610147	42109	72373	72373	1	1	0.00771897	1	0.043080855	1	SNAP47	0.147615753
3	12597714	12597738	0.011816369	0.035449106	308783	144701	144703	3	3	0.007827482	1	0.013522983	1	MKRN2	0.148819238
6	33423156	33423156	0.022526781	0.022526781	392424	288288	288288	1	46	0.00785895	1	0.043519377	1	SYNGAP1;ZBTB9	0.148819238
6	33048732	33048875	0.01176944	0.03530832	392200	286687	286689	3	19	0.007967462	1	0.013666354	1	HLA-DPA1;HLA-DPB1	0.150138071
16	78913085	78913085	0.022415887	0.022415887	182382	662873	662873	1	1	0.008048167	1	0.044120938	1	WWOX	0.150922669
19	7004657	7004657	0.022357652	0.022357652	223220	735648	735648	1	1	0.008158035	1	0.044446473	1	FLJ25758	0.151127307
13	66713559	66713559	-0.02235382	0.02235382	128083	568298	568298	1	1	0.008165495	1	0.044468447	1	NA	0.151127307
11	88089306	88089306	-0.022324895	0.022324895	88997	501680	501680	1	1	0.008222464	1	0.044636097	1	NA	0.151127307
16	85242446	85242503	-0.01410321	0.02820642	183988	665408	665409	2	9	0.008222735	1	0.024980583	1	NA	0.151127307
5	1004150	1004495	0.011665883	0.03499765	358580	225315	225317	3	5	0.00828323	1	0.013978053	1	NKD2	0.151127307
3	189284269	189284269	-0.022285651	0.022285651	334262	185579	185579	1	1	0.00829381	1	0.044852713	1	NA	0.151127307
4	86717940	86718190	0.014064522	0.028129043	347451	207532	207533	2	2	0.00834264	1	0.025151896	1	ARHGAP24	0.151216812
7	157786056	157786056	0.022230198	0.022230198	437669	363878	363878	1	4	0.008397574	1	0.04516916	1	PTPRN2	0.151216812
2	70122167	70122240	0.014041149	0.028082298	250524	98918	98919	2	2	0.008416157	1	0.02525878	1	SNRNP27	0.151216812
7	157406607	157406737	0.011602669	0.034808006	437370	363296	363298	3	3	0.008488724	1	0.014180698	1	PTPRN2	0.151814544
8	19028782	19028782	0.022130252	0.022130252	441845	370964	370964	1	2	0.008588284	1	0.045766109	1	NA	0.152887278
10	1411072	1411072	0.022102203	0.022102203	46914	428487	428487	1	1	0.008638741	1	0.04593376	1	ADARB2	0.153080083
12	129282057	129282057	0.02205624	0.02205624	119888	554464	554464	1	1	0.008732197	1	0.046212363	1	SLC15A4	0.153446144
8	50110978	50110978	-0.022053073	0.022053073	447033	379477	379477	1	1	0.008738843	1	0.04623081	1	NA	0.153446144
2	1817351	1817409	0.013915677	0.027831354	238703	80321	80322	2	2	0.008853187	1	0.025860883	1	MYT1L	0.154750511
19	59085561	59085561	-0.021964013	0.021964013	238053	765853	765853	1	17	0.008908935	1	0.046773639	1	MZF1-AS1;MZF1;CENPBD1P1	0.155023498
16	49562234	49562285	0.01381661	0.02763322	176639	652641	652642	2	2	0.009201781	1	0.026324906	1	ZNF423	0.159401252
18	77905298	77905408	0.011357102	0.034071307	219457	728431	728433	3	10	0.009293202	1	0.014969442	1	PEX2	0.160266243
11	1474841	1475048	0.013678492	0.027356984	71621	469837	469838	2	3	0.009727112	1	0.027011106	1	BRSK2	0.167003712
4	187125958	187126073	0.01366708	0.02733416	357458	223321	223322	2	4	0.009772145	1	0.027069702	1	CYP4V2	0.167034491
6	168147405	168147405	0.021471638	0.021471638	410514	317162	317162	1	3	0.009947391	1	0.050009318	1	NA	0.168876295
2	20871195	20871401	0.011169216	0.033507649	242236	85978	85980	3	6	0.00996733	1	0.015644112	1	GDF7	0.168876295
3	101954626	101954626	-0.021395853	0.021395853	321271	164956	164956	1	1	0.01011911	1	0.050539804	1	ZPLD1	0.17023955
13	67802706	67802884	0.011122644	0.033367931	128157	568382	568384	3	4	0.01013593	1	0.015812034	1	PCDH9	0.17023955
5	75903397	75903476	0.011017484	0.033052453	367832	240017	240019	3	6	0.010532404	1	0.016218546	1	IQGAP2	0.174982988
7	94953956	94954144	-0.011016612	0.033049837	426647	344886	344888	3	9	0.010534303	1	0.016220038	1	PON1	0.174982988
10	135382597	135382599	0.013474093	0.026948186	70731	467689	467690	2	3	0.010554242	1	0.028050511	1	SYCE1;SPRNP1	0.174982988
3	133576657	133576657	0.021115965	0.021115965	326320	172955	172955	1	1	0.010780217	1	0.052560561	1	RAB6B	0.176869274
20	29551622	29551622	0.021106072	0.021106072	281112	772830	772830	1	2	0.01080409	1	0.052638961	1	NA	0.176869274
2	65217528	65217623	-0.010935432	0.032806296	249614	97546	97548	3	3	0.010848037	1	0.016539062	1	SLC1A4	0.176869274
22	50985681	50986031	0.010934559	0.032803677	306857	815418	815420	3	4	0.010851157	1	0.016542046	1	KLHDC7B;SYCE3	0.176869274
8	109955223	109955223	0.020982086	0.020982086	454156	390726	390726	1	1	0.01111389	1	0.053576229	1	NA	0.17986366
7	100343083	100343110	0.013333087	0.026666175	427925	347512	347513	2	2	0.011170045	1	0.028786084	1	ZAN	0.17986366
7	3157722	3157722	0.020938355	0.020938355	413496	323486	323486	1	1	0.011233117	1	0.053920075	1	NA	0.17986366
15	22367243	22367243	-0.020934703	0.020934703	150639	606896	606896	1	1	0.011241256	1	0.053944626	1	LINC02203;OR4M2	0.17986366
1	33160791	33160900	0.01331046	0.02662092	11932	21398	21399	2	2	0.011277471	1	0.028905853	1	SYNC	0.17986366
8	2078112	2078250	0.013302541	0.026605082	439299	366949	366950	2	4	0.01131423	1	0.028950072	1	MYOM2	0.17986366
5	373378	373378	-0.020853897	0.020853897	358210	224588	224588	1	1	0.011449191	1	0.054594475	1	AHRR	0.180874108
20	23531292	23531292	-0.020845715	0.020845715	280618	772046	772046	1	4	0.011471436	1	0.054664736	1	NA	0.180874108
2	43328266	43328536	0.013234343	0.026468687	246306	92413	92414	2	8	0.011624844	1	0.029304227	1	NA	0.181846869
11	5579054	5579054	-0.020775218	0.020775218	73047	473032	473032	1	1	0.011664858	1	0.05522764	1	HBG2	0.181846869
19	30363203	30363343	0.013222812	0.026445624	228667	746526	746527	2	4	0.011674352	1	0.029363772	1	NA	0.181846869
10	99734081	99734154	0.010710044	0.032130131	62917	453685	453687	3	3	0.011756279	1	0.017503322	1	CRTAC1	0.181850841
9	33523364	33523374	-0.013201953	0.026403906	463783	405656	405657	2	4	0.011768758	1	0.029474725	1	ANKRD18B	0.181850841
17	2798136	2798327	-0.013161127	0.026322253	188226	673802	673803	2	3	0.011959195	1	0.029686865	1	RAP1GAP2	0.182950299
1	146549940	146550074	-0.010643501	0.031930504	26703	46493	46495	3	3	0.012034746	1	0.017799288	1	NA	0.182950299
11	68924746	68924853	0.010633275	0.031899824	84969	494985	494987	3	8	0.012078558	1	0.017848254	1	NA	0.182950299
5	83017549	83017553	0.010632846	0.031898538	369009	241832	241834	3	5	0.012081271	1	0.017851102	1	HAPLN1	0.182950299
20	59542578	59542589	0.013119831	0.026239663	288600	784946	784947	2	2	0.012159399	1	0.029904296	1	NA	0.182950299
1	17012568	17012728	0.013107291	0.026214582	6427	12011	12012	2	2	0.012221522	1	0.029970352	1	MIR3675	0.182950299
4	2366555	2366647	0.010599145	0.031797434	337540	191552	191554	3	7	0.012227355	1	0.018003561	1	ZFYVE28	0.182950299
7	158046025	158046222	0.010593605	0.031780814	437806	364130	364132	3	6	0.012250413	1	0.018030146	1	PTPRN2	0.182950299
8	145652383	145652410	0.013098187	0.026196374	460874	401270	401271	2	2	0.012266147	1	0.03002081	1	VPS28;TONSL	0.182950299
21	47604052	47604291	0.010556411	0.031669233	296154	797463	797465	3	3	0.012402736	1	0.01820485	1	SPATC1L;LSS	0.184192348
6	32729498	32729545	0.010546789	0.031640368	392058	285888	285890	3	32	0.012444785	1	0.018250967	1	HLA-DQB2	0.184192348
18	11143	11143	0.020414714	0.020414714	209816	714144	714144	1	9	0.012691513	1	0.058229612	1	NA	0.187127152
8	42037170	42037527	0.010467913	0.031403738	446172	378089	378091	3	5	0.012770455	1	0.018622484	1	PLAT	0.187324086
12	129554566	129554566	0.02036045	0.02036045	119962	554595	554595	1	1	0.012866623	1	0.058723068	1	TMEM132D	0.187324086
6	41195891	41196139	-0.012980758	0.025961517	394512	291679	291680	2	2	0.012869743	1	0.030670116	1	TREML4	0.187324086
8	39380412	39380435	0.012972856	0.025945712	445654	377309	377310	2	3	0.01291057	1	0.030715962	1	ADAM3A	0.187324086
22	38479732	38479732	-0.020333212	0.020333212	302316	807890	807890	1	2	0.012947329	1	0.058968983	1	SLC16A8;BAIAP2L2	0.187324086
8	141359539	141359786	0.010386977	0.031160931	458860	397230	397232	3	3	0.013115657	1	0.01902574	1	TRAPPC9	0.189051434
12	54626768	54626768	-0.020248154	0.020248154	106991	532410	532410	1	1	0.013205044	1	0.059721646	1	CBX5;MIR3198-2	0.189632282
2	233216865	233217079	0.012903924	0.025807849	273321	135346	135347	2	2	0.013269201	1	0.03109209	1	NA	0.189847867
7	150038598	150038898	-0.010333769	0.031001307	435288	359403	359405	3	8	0.013349771	1	0.019292814	1	LRRC61;RARRES2	0.189964135
22	24373322	24373322	-0.020194561	0.020194561	298639	801740	801740	1	10	0.013375678	1	0.060209677	1	LOC391322;GSTT1	0.189964135
8	674434	674560	-0.010303039	0.030909116	438486	365348	365350	3	3	0.013481613	1	0.019450291	1	ERICH1	0.190767287
19	46526483	46526508	0.010274223	0.030822668	233453	755975	755977	3	12	0.013605316	1	0.019602614	1	CCDC61;MIR769;PGLYRP1	0.191533677
22	22090796	22090816	0.010248741	0.030746223	297927	800592	800594	3	3	0.013721423	1	0.019740017	1	YPEL1	0.191533677
6	32552443	32552453	0.0128236	0.0256472	392023	285803	285804	2	3	0.013726442	1	0.031554078	1	HLA-DRB5;HLA-DRB1;HLA-DRB6	0.191533677
1	1108820	1108924	0.012816497	0.025632995	325	724	725	2	4	0.013765235	1	0.03159477	1	MIR429;TTLL10	0.191533677
8	17433625	17433711	-0.010235338	0.030706014	441558	370506	370508	3	19	0.013783682	1	0.019812042	1	PDGFRL	0.191533677
16	57562740	57562841	0.01279232	0.025584641	178356	655584	655585	2	3	0.013897483	1	0.031724441	1	CCDC102A	0.192139113
6	170338591	170338591	0.020020858	0.020020858	411338	318760	318760	1	2	0.013935733	1	0.061794624	1	NA	0.192139113
2	121412005	121412432	0.010184065	0.030552195	258080	111418	111420	3	5	0.014005588	1	0.020083049	1	NA	0.192139113
20	43681878	43682078	-0.012771106	0.025542213	284554	778601	778602	2	2	0.014026205	1	0.031853299	1	STK4	0.192139113
8	28174814	28174928	0.010139455	0.030418365	443874	374420	374422	3	4	0.014208911	1	0.020333304	1	PNOC	0.19395415
19	18888799	18889003	0.012714146	0.025428293	227561	744454	744455	2	2	0.014350655	1	0.032173951	1	CRTC1;COMP	0.195199221
8	144302512	144302544	-0.01270262	0.025405239	460092	399449	399450	2	2	0.014412913	1	0.032235938	1	GPIHBP1	0.195358187
7	39170497	39170763	0.010076387	0.030229162	419519	333548	333550	3	6	0.014501893	1	0.020701565	1	POU6F2	0.195876962
5	1856726	1856932	0.012674659	0.025349318	359157	226582	226583	2	3	0.014578665	1	0.032398705	1	NA	0.196041333
4	190942744	190942744	0.01979074	0.01979074	358017	224236	224236	1	1	0.014735871	1	0.064006225	1	NA	0.196041333
6	29894162	29894197	0.010004142	0.030012427	390691	278900	278902	3	33	0.01481427	1	0.021126795	1	HLA-G;HLA-H;HLA-J;HCG4B	0.196041333
15	101084507	101084565	0.010002165	0.030006495	166563	633634	633636	3	3	0.014822544	1	0.021137782	1	CERS3;PRKXP1	0.196041333
6	32064582	32064613	0.009997277	0.029991831	391773	284806	284808	3	54	0.014843568	1	0.021165995	1	TNXB;ATF6B	0.196041333
8	17533669	17534102	0.00998009	0.029940271	441591	370565	370567	3	3	0.014919526	1	0.021269759	1	MTUS1	0.196041333
1	26327834	26327834	0.019735932	0.019735932	9770	17489	17489	1	2	0.014940008	1	0.064559499	1	PAFAH2	0.196041333
19	853054	853334	0.009970711	0.029912134	219898	729256	729258	3	5	0.014961439	1	0.02132727	1	PRTN3;ELANE	0.196041333
1	205819406	205819492	0.009968559	0.029905678	38069	66048	66050	3	14	0.014970798	1	0.021339342	1	PM20D1	0.196041333
6	42927940	42927975	0.009951513	0.029854539	395088	292688	292690	3	26	0.015039839	1	0.021434018	1	GNMT;PEX6	0.196280057
10	5688470	5688620	0.009885504	0.029656513	47970	430262	430264	3	4	0.015329022	1	0.021835104	1	ASB13	0.198827498
10	11912126	11912410	0.012552967	0.025105934	49088	432093	432094	2	2	0.015337974	1	0.033117323	1	PROSER2;PROSER2-AS1	0.198827498
19	40904691	40904974	0.00985964	0.029578921	231485	751927	751929	3	3	0.015444994	1	0.02199638	1	PRX	0.199545186
6	33560953	33561181	0.009843691	0.029531073	392461	288354	288356	3	8	0.015509965	1	0.022092819	1	GGNBP1;LINC00336	0.19971665
2	20870812	20871002	0.012516752	0.025033504	242236	85975	85976	2	6	0.015563814	1	0.033334482	1	GDF7	0.199744229
10	81967516	81967666	0.00979608	0.029388241	59875	448826	448828	3	9	0.01571885	1	0.022387699	1	ANXA11;LINC00857	0.201065949
3	49236810	49236860	0.012472602	0.024945203	315120	155086	155087	2	10	0.015851505	1	0.033606439	1	CCDC36	0.20155293
16	87705223	87705223	-0.019494246	0.019494246	185220	667567	667567	1	1	0.015861271	1	0.06702027	1	JPH3	0.20155293
10	135341870	135342218	0.009731441	0.029194324	70717	467658	467660	3	6	0.01598606	1	0.022800179	1	SCART1;CYP2E1	0.202472616
4	187125413	187125413	0.019396716	0.019396716	357457	223320	223320	1	1	0.016246759	1	0.068049095	1	CYP4V2	0.204636142
13	29257933	29257933	0.019385084	0.019385084	123590	561381	561381	1	1	0.016292876	1	0.068168322	1	POMP	0.204636142
10	65632259	65632259	-0.019379918	0.019379918	56446	443504	443504	1	1	0.016315799	1	0.068221493	1	NA	0.204636142
1	235805286	235805403	0.012378447	0.024756894	44045	75562	75563	2	6	0.016482907	1	0.034205287	1	GNG4	0.204923172
7	766100	766119	0.009605729	0.028817186	411931	319949	319951	3	7	0.016487926	1	0.02360425	1	PRKAR1B;DNAAF5	0.204923172
17	10634140	10634427	0.009603352	0.028810055	190968	679395	679397	3	4	0.016497827	1	0.023620119	1	TMEM220;TMEM220-AS1	0.204923172
2	159867184	159867184	0.019295352	0.019295352	262636	118164	118164	1	3	0.016659916	1	0.069101793	1	TANC1	0.206273259
10	1505472	1505472	-0.019243107	0.019243107	46951	428558	428558	1	4	0.016876939	1	0.069660492	1	ADARB2	0.207707784
16	967350	967350	-0.019241428	0.019241428	167736	636014	636014	1	10	0.016883315	1	0.069678939	1	LMF1	0.207707784
8	91480109	91480109	0.019226664	0.019226664	451398	386413	386413	1	1	0.016943538	1	0.06983628	1	NA	0.207786949
19	46526168	46526333	0.009459072	0.028377215	233453	755971	755973	3	12	0.017066021	1	0.024600386	1	CCDC61;MIR769;PGLYRP1	0.208609273
14	101618194	101618282	0.012278644	0.024557287	148202	602391	602392	2	3	0.0171942	1	0.034854593	1	NA	0.208609273
2	45397776	45397874	0.009415656	0.028246969	246789	93236	93238	3	8	0.017229602	1	0.024885364	1	LINC01121	0.208609273
1	16374846	16374846	0.019148911	0.019148911	6173	11545	11545	1	8	0.017266903	1	0.070702745	1	CLCNKB	0.208609273
4	4577434	4577473	0.012266915	0.024533831	338416	193209	193210	2	4	0.017280602	1	0.034933671	1	STX18-AS1	0.208609273
1	247802802	247802935	0.012237211	0.024474422	46047	78713	78714	2	9	0.017495862	1	0.035133604	1	NA	0.210549895
4	173647005	173647005	0.019030066	0.019030066	355669	220332	220332	1	2	0.017797796	1	0.072023602	1	GALNTL6	0.213518276
11	46958073	46958091	-0.012149996	0.024299991	79731	484224	484225	2	12	0.018138658	1	0.035734622	1	C11orf49	0.216933854
13	50194322	50194554	0.012142101	0.024284202	126898	566499	566500	2	3	0.018202273	1	0.035791997	1	NA	0.217022775
6	32525813	32525813	0.018901556	0.018901556	392015	285786	285786	1	1	0.01838091	1	0.073479828	1	HLA-DRB5;HLA-DRB1;HLA-DRB6	0.217587439
4	57547507	57547699	-0.009021086	0.027063259	344661	203206	203208	3	9	0.018451442	1	0.02776499	1	HOPX	0.217587439
1	205311965	205311965	0.018867718	0.018867718	37865	65669	65669	1	4	0.018548018	1	0.073875759	1	KLHDC8A	0.217587439
7	127911258	127911367	0.012096312	0.024192625	431463	353183	353184	2	4	0.018555613	1	0.036118075	1	NA	0.217587439
15	71348075	71348075	-0.018856091	0.018856091	160140	622775	622775	1	1	0.018608377	1	0.07401167	1	NA	0.217587439
4	83955429	83955464	-0.008948635	0.026845905	347123	206984	206986	3	6	0.018629808	1	0.028306191	1	COPS4	0.217587439
16	1152511	1152511	-0.018848249	0.018848249	167901	636386	636386	1	2	0.018643915	1	0.074106889	1	NA	0.217587439
1	147994007	147994014	-0.012066093	0.024132185	26902	46875	46876	2	5	0.018794339	1	0.036342151	1	NBPF8;LINC01138	0.217997155
4	146439394	146439394	0.018809812	0.018809812	352860	216026	216026	1	1	0.018825943	1	0.074548395	1	SMAD1	0.217997155
22	28181085	28181085	0.018804002	0.018804002	299626	803274	803274	1	1	0.018854156	1	0.074616079	1	MN1	0.217997155
4	164816619	164816619	-0.018795153	0.018795153	354905	219156	219156	1	1	0.018904749	1	0.074724184	1	1-Mar	0.217997155
11	4976263	4976263	0.018781	0.018781	72899	472820	472820	1	1	0.018972705	1	0.074884645	1	OR51A2	0.218129638
15	66947568	66947617	0.012026493	0.024052985	158900	620866	620867	2	6	0.019109972	1	0.036636489	1	KDM2A	0.218392564
5	19988629	19988678	0.00868209	0.02604627	361778	230647	230649	3	14	0.019151071	1	0.030441428	1	CDH18	0.218392564
11	134582315	134582508	0.008670692	0.026012075	96998	514825	514827	3	5	0.019165177	1	0.030533391	1	NA	0.218392564
13	113585713	113585948	-0.012008548	0.024017096	133312	576569	576570	2	2	0.019256056	1	0.036772806	1	NA	0.218581933
22	24384315	24384525	-0.00855674	0.025670221	298642	801747	801749	3	5	0.019298646	1	0.03149182	1	GSTT1;GSTTP2	0.218581933
1	234508347	234508491	-0.008501258	0.025503774	43686	74965	74967	3	18	0.019351546	1	0.031957334	1	COA6	0.218581933
2	65607991	65607991	0.018680083	0.018680083	249723	97725	97725	1	3	0.019482438	1	0.07607244	1	SPRED2	0.219418826
3	75704824	75705108	0.011958303	0.023916606	319676	162575	162576	2	2	0.019665687	1	0.037155988	1	NA	0.220713205
16	88803931	88804051	0.01195163	0.02390326	185916	668975	668976	2	4	0.019720214	1	0.037206717	1	PIEZO1	0.220713205
10	13259274	13259274	0.018623059	0.018623059	49373	432540	432540	1	3	0.019768773	1	0.076734903	1	UCMA	0.220713205
17	68202566	68202566	0.018579692	0.018579692	204443	703380	703380	1	1	0.019995291	1	0.077256844	1	NA	0.222598869
17	79108139	79108139	-0.018568031	0.018568031	208506	710977	710977	1	4	0.020058906	1	0.077400215	1	AATK;MIR1250	0.222665379
20	57283126	57283126	-0.018540235	0.018540235	288083	784038	784038	1	2	0.02021367	1	0.077742162	1	NPEPL1	0.223740423
1	243264842	243265016	-0.011882461	0.023764921	44993	77021	77022	2	2	0.020313501	1	0.037761618	1	LINC01347	0.22420301
3	194786989	194786989	0.018499602	0.018499602	335340	187188	187188	1	1	0.020430286	1	0.078226937	1	XXYLT1	0.224252515
16	4788808	4788808	0.018486551	0.018486551	170085	641300	641300	1	1	0.020495936	1	0.078381431	1	ANKS3;C16orf71	0.224252515
17	4487125	4487125	-0.018476693	0.018476693	188844	674943	674943	1	8	0.02054992	1	0.078501472	1	SMTNL2	0.224252515
5	64859901	64859901	0.018476568	0.018476568	366288	237526	237526	1	2	0.020550192	1	0.078502421	1	CENPK;PPWD1	0.224252515
1	871441	871546	-0.011847668	0.023695337	103	205	206	2	7	0.020616519	1	0.038051615	1	SAMD11	0.224342575
15	79092743	79092878	0.01183036	0.023660721	162287	626555	626556	2	4	0.020765451	1	0.038190646	1	ADAMTS7	0.225112672
6	167403092	167403092	-0.018431794	0.018431794	410277	316772	316772	1	1	0.020803837	1	0.079057865	1	NA	0.225112672
1	152799942	152799942	-0.01840358	0.01840358	27963	49082	49082	1	2	0.020956703	1	0.079393572	1	LCE1A	0.226093862
15	23035493	23035493	0.018388475	0.018388475	150786	607144	607144	1	2	0.021044055	1	0.079586316	1	NIPA2	0.226093862
15	22923823	22923823	0.018371779	0.018371779	150735	607039	607039	1	1	0.021141987	1	0.079797642	1	CYFIP1	0.226093862
8	57359956	57359970	0.011783078	0.023566155	447843	380799	380800	2	4	0.021178881	1	0.038582644	1	PENK	0.226093862
19	52888958	52888958	0.018363615	0.018363615	235973	761129	761129	1	1	0.021187155	1	0.079898965	1	ZNF880	0.226093862
7	150872035	150872218	0.011733131	0.023466263	435633	360174	360175	2	5	0.021639919	1	0.039003397	1	ASB10	0.23003376
10	106147097	106147097	-0.018278094	0.018278094	64770	457140	457140	1	1	0.021675457	1	0.080955325	1	CFAP58	0.23003376
1	1109486	1109676	0.011706161	0.023412321	326	727	728	2	7	0.021890309	1	0.039239139	1	TTLL10	0.23167744
14	106792021	106792021	-0.018162464	0.018162464	150411	606577	606577	1	2	0.022354739	1	0.082405718	1	NA	0.235946329
18	72916311	72916393	0.011647086	0.023294173	218179	726504	726505	2	3	0.02244399	1	0.039770303	1	ZADH2	0.236242867
15	90345999	90346089	0.011624966	0.023249932	164486	630178	630179	2	3	0.02265613	1	0.039964132	1	ANPEP	0.237707733
2	43202474	43202481	0.011614441	0.023228881	246254	92345	92346	2	2	0.022763828	1	0.040060707	1	NA	0.237707733
2	157912589	157912589	-0.018094242	0.018094242	262336	117736	117736	1	1	0.022767761	1	0.08325672	1	NA	0.237707733
2	204801508	204801510	-0.011580514	0.023161028	268573	127854	127855	2	4	0.023081766	1	0.040363997	1	ICOS	0.24033656
11	132662866	132662963	0.011526642	0.023053285	96540	514023	514024	2	3	0.023626901	1	0.04087495	1	OPCML	0.245336688
1	154238265	154238265	-0.017947542	0.017947542	28413	50018	50018	1	2	0.023692144	1	0.085103451	1	UBAP2L	0.245336688
5	150226278	150226278	0.01793809	0.01793809	378458	257540	257540	1	2	0.023752504	1	0.085223763	1	IRGM	0.245336688
21	45122781	45122994	0.011499583	0.022999167	294887	795299	795300	2	2	0.023894247	1	0.041124934	1	NA	0.246142601
17	31149877	31149877	0.017893295	0.017893295	195050	686404	686404	1	1	0.024045485	1	0.08579467	1	MYO1D	0.247041776
14	101012996	101012996	0.017875082	0.017875082	147849	601533	601533	1	1	0.0241601	1	0.086032852	1	BEGAIN	0.24756092
8	42396618	42396618	0.017820616	0.017820616	446319	378333	378333	1	13	0.024517917	1	0.086733566	1	SLC20A2;SMIM19	0.250294691
13	19448912	19448912	0.017811028	0.017811028	121648	558104	558104	1	4	0.024580311	1	0.086854421	1	ANKRD20A9P	0.250294691
7	75924270	75924270	-0.017804912	0.017804912	424660	341635	341635	1	1	0.024621274	1	0.086934448	1	NA	0.250294691
12	133564113	133564113	-0.017790472	0.017790472	121543	557917	557917	1	1	0.024715679	1	0.087118782	1	ZNF26	0.250331221
7	4855406	4855406	0.017784487	0.017784487	413900	324284	324284	1	1	0.024754472	1	0.087189993	1	RADIL	0.250331221
5	159592696	159592696	-0.017770898	0.017770898	379909	259826	259826	1	1	0.024846165	1	0.087363204	1	NA	0.250496999
1	205819345	205819356	0.011402706	0.022805412	38069	66045	66046	2	14	0.024900556	1	0.042075224	1	PM20D1	0.250496999
3	184043719	184043719	-0.017750663	0.017750663	332979	183588	183588	1	1	0.024990621	1	0.087628244	1	EIF4G1;SNORD66	0.250750044
11	102444955	102444955	0.017716509	0.017716509	90400	503806	503806	1	1	0.025232059	1	0.088068394	1	MMP20	0.252516692
12	131303194	131303247	0.011336703	0.022673406	120361	555318	555319	2	9	0.025614698	1	0.042745283	1	STX2	0.255683662
17	43578911	43578911	-0.017641007	0.017641007	199024	694006	694006	1	2	0.025769869	1	0.089044048	1	LRRC37A4P	0.2565696
17	45402355	45402380	0.011301621	0.022603242	199491	694740	694741	2	2	0.026011036	1	0.043119105	1	ITGB3;EFCAB13	0.258304968
7	158905015	158905063	0.011285801	0.022571602	438244	364940	364941	2	2	0.026180043	1	0.043283365	1	VIPR2	0.259316682
10	135341443	135341463	0.011264406	0.022528811	70716	467655	467656	2	3	0.026411308	1	0.043508797	1	SCART1;CYP2E1	0.259414047
4	175444268	175444341	0.011263909	0.022527819	355936	220822	220823	2	15	0.02641809	1	0.043514359	1	HPGD	0.259414047
11	8632315	8632315	0.017549962	0.017549962	73784	474393	474393	1	1	0.026434774	1	0.09022696	1	TRIM66	0.259414047
7	1896220	1896384	0.011259518	0.022519037	412736	321845	321846	2	2	0.026467599	1	0.04356034	1	MAD1L1	0.259414047
17	48945639	48945639	-0.01753622	0.01753622	200857	697656	697656	1	3	0.026534876	1	0.090402749	1	TOB1;TOB1-AS1	0.259414047
6	1624386	1624442	0.011248257	0.022496514	384799	268068	268069	2	9	0.026592794	1	0.043680924	1	GMDS	0.259414047
2	242988706	242988706	0.017508915	0.017508915	276885	141648	141648	1	1	0.026736843	1	0.090754055	1	NA	0.260162277
4	42174931	42174931	-0.017498477	0.017498477	343340	200957	200957	1	1	0.026812665	1	0.090885083	1	NA	0.260244538
22	16867774	16867774	0.017469101	0.017469101	296428	797926	797926	1	4	0.027035657	1	0.091262703	1	NA	0.261751232
2	219926513	219926513	0.017408689	0.017408689	271065	131704	131704	1	3	0.02749995	1	0.092042359	1	IHH;MIR3131	0.265287486
5	180597642	180597642	-0.017403626	0.017403626	384274	267106	267106	1	4	0.027539964	1	0.092108279	1	NA	0.265287486
7	961841	961841	-0.017387422	0.017387422	412079	320336	320336	1	1	0.027664888	1	0.092311603	1	ADAP1	0.265287486
16	57727230	57727252	0.011153588	0.022307175	178441	655739	655740	2	2	0.027675604	1	0.044732944	1	ADGRG3;DRC7	0.265287486
16	3242639	3242737	0.011137279	0.022274558	169377	639912	639913	2	3	0.027864549	1	0.044913208	1	NA	0.26643751
11	63044978	63044978	-0.017326284	0.017326284	82253	489002	489002	1	1	0.028143017	1	0.093097905	1	SLC22A10	0.266563152
19	14732706	14732706	0.017317402	0.017317402	225985	741387	741387	1	1	0.02821355	1	0.093213198	1	ADGRE3	0.266563152
10	531569	531584	0.011106027	0.022212054	46462	427619	427620	2	12	0.028236066	1	0.045274416	1	DIP2C	0.266563152
17	41738893	41738893	0.017310339	0.017310339	198230	692450	692450	1	5	0.028265907	1	0.09330055	1	MEOX1	0.266563152
17	55962703	55962841	0.011101324	0.022202647	201815	699086	699087	2	5	0.028296018	1	0.045335725	1	CUEDC1	0.266563152
6	44102572	44102572	-0.01730487	0.01730487	395573	293629	293629	1	1	0.028305513	1	0.0933662	1	TMEM63B	0.266563152
13	44887281	44887281	-0.017298463	0.017298463	125947	564968	564968	1	1	0.028360718	1	0.093450567	1	NA	0.266563152
3	96495651	96495651	-0.017287128	0.017287128	320459	163701	163701	1	6	0.028454038	1	0.093601398	1	NA	0.266791142
6	171036378	171036378	0.017272067	0.017272067	411625	319342	319342	1	1	0.028576521	1	0.093790209	1	NA	0.267290799
21	15645969	15645988	-0.011067546	0.022135092	290455	788219	788220	2	8	0.028705107	1	0.045736133	1	ABCC13	0.267844997
3	87138387	87138400	-0.0110349	0.022069799	320201	163294	163295	2	8	0.029109313	1	0.046127588	1	NA	0.270667211
2	130345205	130345205	0.017203756	0.017203756	259317	113268	113268	1	4	0.029147699	1	0.094682309	1	NA	0.270667211
10	23634319	23634319	-0.01718751	0.01718751	50998	435190	435190	1	1	0.029282796	1	0.094896755	1	C10orf67	0.271269638
11	319667	319718	-0.011003831	0.022007662	70851	467951	467952	2	2	0.029501446	1	0.046501004	1	IFITM1;IFITM3	0.272474619
12	96011399	96011399	0.017155229	0.017155229	112531	541693	541693	1	3	0.029553939	1	0.095312897	1	NA	0.272474619
8	128313498	128313498	-0.017137651	0.017137651	456741	394388	394388	1	1	0.029708161	1	0.095538466	1	CASC8	0.273244346
6	30755968	30755968	0.017101644	0.017101644	391101	281151	281151	1	1	0.030028541	1	0.095997605	1	NA	0.275535047
15	86683313	86683313	-0.017068244	0.017068244	163844	629067	629067	1	1	0.030314741	1	0.096419308	1	AGBL1	0.277309242
2	44471180	44471180	0.017062577	0.017062577	246572	92850	92850	1	1	0.03036547	1	0.096494724	1	PPM1B	0.277309242
4	175444482	175444627	0.01092094	0.021841881	355936	220825	220826	2	15	0.030558892	1	0.047538374	1	HPGD	0.278417448
6	36930021	36930062	0.010907891	0.021815783	393565	290255	290256	2	4	0.030724236	1	0.04770711	1	PI16	0.279042636
6	30135113	30135162	-0.01090431	0.02180862	390836	279621	279622	2	7	0.030771981	1	0.047749701	1	TRIM15	0.279042636
14	60554440	60554440	0.016986046	0.016986046	139571	588151	588151	1	1	0.031030646	1	0.097452067	1	PCNX4	0.280729236
3	165555260	165555262	0.010867924	0.021735848	330383	179534	179535	2	4	0.031255943	1	0.048221183	1	BCHE	0.282106791
7	158854447	158854564	0.010858238	0.021716476	438217	364892	364893	2	2	0.031373813	1	0.048340682	1	VIPR2	0.282510585
11	1078956	1079219	0.010850582	0.021701164	71402	469329	469330	2	2	0.031475136	1	0.048443225	1	MUC2	0.282704692
7	1209495	1209495	-0.016930304	0.016930304	412290	320877	320877	1	3	0.031541735	1	0.098157121	1	NA	0.282704692
8	105343122	105343122	0.016913089	0.016913089	453716	390083	390083	1	1	0.031692159	1	0.098368312	1	NA	0.283395396
14	104686088	104686119	0.010800263	0.021600525	149384	604577	604578	2	2	0.032155775	1	0.04911776	1	NA	0.286740008
5	1857306	1857477	0.010795924	0.021591848	359158	226584	226585	2	2	0.032214642	1	0.049176085	1	NA	0.286740008
1	26527909	26527928	0.010776984	0.021553968	9864	17676	17677	2	2	0.032478325	1	0.049439361	1	CATSPER4	0.287804208
2	236672749	236672749	0.016828672	0.016828672	274327	136982	136982	1	2	0.032483209	1	0.099410158	1	AGAP1	0.287804208
17	40700314	40700509	0.010766496	0.021532992	197840	691520	691521	2	5	0.032621968	1	0.049584767	1	NAGLU;HSD17B1	0.288372222
8	145164473	145164473	0.01680603	0.01680603	460714	400923	400923	1	3	0.032707285	1	0.099699342	1	MAF1;WDR97	0.288466305
21	44089014	44089014	-0.016795362	0.016795362	294463	794613	794613	1	6	0.032807929	1	0.099829827	1	PDE9A	0.288547201
4	121569769	121569769	0.016788638	0.016788638	350677	212637	212637	1	1	0.032865847	1	0.099906599	1	NA	0.288547201
17	53800225	53800372	0.010741572	0.021483145	201333	698360	698361	2	5	0.032967577	1	0.049925765	1	TMEM100	0.288784014
14	104808516	104808652	0.010726024	0.021452048	149442	604675	604676	2	3	0.033183244	1	0.050141567	1	NA	0.290015544
4	139840467	139840514	0.010713703	0.021427406	351994	214628	214629	2	2	0.033356048	1	0.050316135	1	NA	0.29024451
2	196933718	196933852	0.010713442	0.021426884	267266	125605	125606	2	10	0.033359711	1	0.050320068	1	DNAH7	0.29024451
1	200880981	200880981	0.016718408	0.016718408	36198	62948	62948	1	2	0.033568867	1	0.100793409	1	INAVA	0.290809766
12	114393323	114393323	-0.016715755	0.016715755	116257	548020	548020	1	1	0.033596537	1	0.100827591	1	RBM19	0.290809766
11	76903134	76903183	-0.010692923	0.021385847	87645	499604	499605	2	3	0.033650522	1	0.050609794	1	MYO7A	0.290809766
10	123070327	123070392	-0.010685645	0.021371291	67223	460963	460964	2	2	0.033748453	1	0.05070759	1	NA	0.291005079
20	32972071	32972071	0.016679679	0.016679679	282105	774510	774510	1	1	0.033950014	1	0.101265163	1	ITCH	0.292091097
1	159791473	159791473	0.016671093	0.016671093	30072	53280	53280	1	1	0.034038179	1	0.101373539	1	NA	0.292198859
16	34726852	34726856	0.010651728	0.021303457	176011	651635	651636	2	6	0.034239197	1	0.051200911	1	NA	0.293272767
14	46241576	46241576	0.016634417	0.016634417	137452	584681	584681	1	1	0.034402914	1	0.101801753	1	NA	0.294023132
9	36276879	36276951	-0.010616967	0.021233935	464428	406799	406800	2	7	0.034746217	1	0.051703727	1	GNE	0.296301627
10	45359611	45359715	0.01060133	0.021202661	54025	439802	439803	2	3	0.034968395	1	0.051925904	1	TMEM72-AS1	0.296844979
15	41695430	41695430	0.016565629	0.016565629	154019	612688	612688	1	3	0.035110409	1	0.102624	1	NDUFAF1	0.296844979
1	154839813	154839909	0.010576765	0.02115353	28634	50406	50407	2	3	0.035320108	1	0.052280194	1	KCNN3	0.296844979
3	125709523	125709740	-0.010574954	0.021149908	324435	169792	169793	2	7	0.035345879	1	0.052306508	1	NA	0.296844979
5	159626770	159626772	0.010569321	0.021138642	379925	259850	259851	2	3	0.035432689	1	0.052395895	1	FABP6	0.296844979
2	121498521	121498812	0.010569068	0.021138136	258117	111480	111481	2	2	0.035435537	1	0.05239915	1	GLI2	0.296844979
4	41348910	41348910	-0.016534676	0.016534676	343189	200656	200656	1	1	0.035441641	1	0.102996737	1	NA	0.296844979
6	164051684	164051738	0.010560123	0.021120247	409645	315661	315662	2	3	0.035562902	1	0.052527465	1	NA	0.296844979
5	180015452	180015452	-0.016523083	0.016523083	384059	266698	266698	1	1	0.035564937	1	0.103134818	1	SCGB3A1	0.296844979
17	69085963	69085963	-0.016521691	0.016521691	204500	703441	703441	1	1	0.035578365	1	0.103149738	1	NA	0.296844979
21	47581405	47581558	-0.010539346	0.021078692	296146	797451	797452	2	2	0.035868091	1	0.052844319	1	SPATC1L	0.297734866
17	37024020	37024042	-0.010537471	0.021074941	196399	688701	688702	2	8	0.035895897	1	0.052872667	1	LASP1	0.297734866
6	47624117	47624117	0.016488675	0.016488675	396228	294708	294708	1	5	0.035916243	1	0.103524239	1	ADGRF2	0.297734866
7	73183394	73183394	0.01646562	0.01646562	423929	340447	340447	1	1	0.036170838	1	0.103800401	1	CLDN3	0.299203317
4	2820428	2820468	-0.010499231	0.020998461	337708	191857	191858	2	3	0.036461649	1	0.053456188	1	SH3BP2	0.30002977
10	1410596	1410596	0.01643631	0.01643631	46913	428485	428485	1	3	0.036496237	1	0.104146552	1	ADARB2	0.30002977
21	44864361	44864600	0.01049379	0.020987581	294789	795136	795137	2	2	0.036538964	1	0.053538115	1	NA	0.30002977
4	4136918	4136918	-0.016429002	0.016429002	338272	192945	192945	1	4	0.036581419	1	0.104235125	1	NA	0.30002977
1	152189054	152189054	-0.016392386	0.016392386	27829	48845	48845	1	3	0.036986438	1	0.104650046	1	HRNR	0.302708924
6	164421076	164421076	-0.016384991	0.016384991	409721	315770	315770	1	1	0.037067958	1	0.104733736	1	NA	0.302734717
6	170571686	170571697	-0.010448797	0.020897594	411486	319063	319064	2	7	0.03722218	1	0.05423815	1	LOC154449	0.303020939
6	152130207	152130332	0.010446501	0.020893002	407498	312444	312445	2	3	0.037259888	1	0.054273959	1	ESR1	0.303020939
19	47017048	47017050	-0.010438794	0.020877588	233609	756260	756261	2	4	0.037389559	1	0.054405936	1	PPP5D1	0.303436694
3	121714668	121714668	-0.016344097	0.016344097	323435	168261	168261	1	1	0.037519366	1	0.105191926	1	ILDR1	0.303851804
2	241459227	241459502	0.010425198	0.020850396	276042	139954	139955	2	5	0.037598308	1	0.054627164	1	ANKMY1	0.303854109
11	62037191	62037191	-0.016325483	0.016325483	81892	488152	488152	1	6	0.037736932	1	0.10540488	1	SCGB2A2	0.303943836
11	30046617	30046617	-0.016322588	0.016322588	77097	479792	479792	1	1	0.037766772	1	0.105435806	1	NA	0.303943836
20	642673	642782	0.010397228	0.020794456	277079	766183	766184	2	4	0.038028285	1	0.055068535	1	SRXN1;SCRT2	0.305412195
9	137426436	137426436	0.016283374	0.016283374	476514	424138	424138	1	2	0.038216688	1	0.105876227	1	NA	0.306288521
11	44014474	44014474	-0.016268349	0.016268349	78754	482532	482532	1	1	0.038386645	1	0.106038316	1	NA	0.307013681
1	149514388	149514395	-0.010363777	0.020727554	27049	47147	47148	2	3	0.038558364	1	0.055625063	1	NA	0.307749919
11	89225002	89225014	0.010351954	0.020703908	89078	501794	501795	2	17	0.038749073	1	0.055817943	1	NOX4	0.3081039
19	49522954	49523046	0.01035107	0.020702139	234627	758259	758260	2	4	0.03876223	1	0.055830421	1	RUVBL2;LHB;LOC101059948;CGB3	0.3081039
6	24646780	24646782	-0.010339676	0.020679351	389187	274654	274655	2	16	0.038932187	1	0.056007702	1	KIAA0319;TDP2	0.308628907
3	30820620	30820664	0.010333471	0.020666942	311444	148677	148678	2	2	0.039029847	1	0.056108482	1	GADL1	0.308628907
2	62892060	62892060	0.01621103	0.01621103	249154	96787	96787	1	1	0.039067962	1	0.106676093	1	NA	0.308628907
4	68928706	68928706	0.016163298	0.016163298	345167	203928	203928	1	3	0.03962327	1	0.107173211	1	UBA6-AS1;TMPRSS11F;LOC550113;SYT14P1	0.312376919
10	530635	530635	0.016123939	0.016123939	46462	427609	427609	1	12	0.040105197	1	0.107604952	1	DIP2C	0.315314871
11	58667960	58667964	0.010263012	0.020526023	80904	486281	486282	2	6	0.040159181	1	0.057293564	1	NA	0.315314871
20	62328014	62328084	0.010241386	0.020482771	289943	787285	787286	2	7	0.040500857	1	0.05765423	1	RTEL1-TNFRSF6B;RTEL1;TNFRSF6B;ARFRP1	0.316951025
1	110254662	110254679	-0.010234902	0.020469803	24170	42026	42027	2	11	0.04061086	1	0.057767353	1	GSTM5	0.316951025
11	73668626	73668757	0.010234734	0.020469468	86675	498016	498017	2	4	0.040613709	1	0.057770066	1	DNAJB13	0.316951025
7	1198977	1198977	0.016057713	0.016057713	412285	320864	320864	1	7	0.040939244	1	0.108351376	1	ZFAND2A	0.318343941
13	37681255	37681255	-0.016056368	0.016056368	124881	563419	563419	1	1	0.040957012	1	0.10836711	1	CSNK1A1L	0.318343941
2	233216150	233216220	0.01020554	0.02041108	273320	135343	135344	2	4	0.041076782	1	0.058263386	1	NA	0.318633753
20	1757570	1757570	-0.016022757	0.016022757	277380	766723	766723	1	4	0.041362981	1	0.108731302	1	LOC100289473	0.320210815
1	207842927	207843084	0.010178927	0.020357854	38513	66815	66816	2	9	0.041525342	1	0.05874667	1	CR1L	0.320590379
1	158369334	158369334	-0.016003332	0.016003332	29862	52958	52958	1	3	0.04161093	1	0.108950631	1	OR10T2	0.320590379
20	62573077	62573077	0.015999113	0.015999113	290101	787597	787597	1	3	0.041660981	1	0.108995799	1	UCKL1;MIR1914;MIR647	0.320590379
10	21799314	21799395	0.010163973	0.020327945	50620	434562	434563	2	4	0.041783192	1	0.059014286	1	SKIDA1	0.320891594
6	125855124	125855365	0.010134049	0.020268099	403410	306094	306095	2	4	0.042284787	1	0.059544365	1	NA	0.323623699
11	125972462	125972625	0.010132682	0.020265364	95226	511943	511944	2	3	0.042306489	1	0.059568238	1	NA	0.323623699
17	34757572	34757572	0.015928076	0.015928076	195740	687543	687543	1	2	0.042574648	1	0.109807058	1	TBC1D3H	0.324558728
2	241417278	241417278	-0.015926354	0.015926354	276023	139929	139929	1	1	0.042596758	1	0.109827675	1	ANKMY1	0.324558728
3	164659583	164659583	0.015914778	0.015914778	330352	179483	179483	1	1	0.042743113	1	0.109958703	1	NA	0.325032765
22	25172126	25172126	-0.01586861	0.01586861	298906	802204	802204	1	1	0.043377498	1	0.110522421	1	PIWIL3	0.329208795
15	93157567	93157567	0.015856246	0.015856246	165227	631453	631453	1	1	0.04354854	1	0.110672845	1	FAM174B	0.329858842
10	43250800	43250800	0.01584865	0.01584865	53514	438956	438956	1	2	0.043654745	1	0.110766436	1	NA	0.330016207
21	37451803	37451803	-0.015813705	0.015813705	292827	791935	791935	1	4	0.044122159	1	0.111182035	1	SETD4;LOC100133286	0.331466323
6	87832318	87832609	0.010018906	0.020037812	399328	299603	299604	2	4	0.044244099	1	0.061646777	1	NA	0.331466323
7	100330872	100330872	0.01580254	0.01580254	427923	347508	347508	1	2	0.044282756	1	0.111324321	1	ZAN	0.331466323
7	55225082	55225133	0.010012986	0.020025973	422051	337439	337440	2	7	0.044336741	1	0.061749592	1	EGFR	0.331466323
15	85951725	85951812	0.010011836	0.020023672	163659	628796	628797	2	3	0.044355595	1	0.061770751	1	AKAP13	0.331466323
6	158069542	158069542	-0.015793066	0.015793066	408436	313772	313772	1	1	0.044417582	1	0.11144599	1	ZDHHC14	0.331466323
2	31806352	31806551	0.010006085	0.020012169	244554	89836	89837	2	14	0.044449593	1	0.061871803	1	SRD5A2	0.331466323
6	126344877	126344877	0.015784243	0.015784243	403514	306276	306276	1	1	0.044533011	1	0.111550297	1	TRMT11	0.331466323
11	55431152	55431152	-0.015771127	0.015771127	80338	485289	485289	1	1	0.044710834	1	0.111707367	1	OR4C6	0.331855308
5	178435888	178435888	0.015763029	0.015763029	383446	265646	265646	1	1	0.044824093	1	0.111808147	1	NA	0.331855308
10	32554847	32554847	0.01575153	0.01575153	52525	437505	437505	1	2	0.044981028	1	0.111945821	1	EPC1	0.331855308
14	79177567	79177567	0.015751475	0.015751475	144130	595521	595521	1	3	0.044981571	1	0.111946093	1	NRXN3	0.331855308
6	13873924	13874001	0.009973179	0.019946358	387472	272235	272236	2	5	0.045014802	1	0.062506189	1	NA	0.331855308
7	21209725	21209781	0.009944179	0.019888359	416161	328002	328003	2	7	0.045519924	1	0.063070856	1	NA	0.334385676
2	88469730	88469736	0.009942006	0.019884012	253194	103562	103563	2	4	0.045556546	1	0.063109784	1	THNSL2	0.334385676
15	79576432	79576432	0.015706487	0.015706487	162430	626813	626813	1	9	0.04561772	1	0.112515371	1	ANKRD34C-AS1;ANKRD34C	0.334385676
14	106551017	106551017	0.015698274	0.015698274	150352	606493	606493	1	1	0.045736269	1	0.112621848	1	NA	0.334619708
9	140473680	140473704	0.009924819	0.019849639	478193	426893	426894	2	8	0.045858073	1	0.063434912	1	DPH7;ZMYND19	0.334876626
10	99330076	99330076	-0.015672802	0.015672802	62768	453406	453406	1	5	0.046108735	1	0.11294996	1	UBTD1;ANKRD2	0.335421951
17	57401781	57401781	-0.015670929	0.015670929	202166	699743	699743	1	1	0.046137897	1	0.112976139	1	NA	0.335421951
10	133449580	133449638	0.009904763	0.019809525	69562	464981	464982	2	3	0.046193238	1	0.063816873	1	NA	0.335421951
1	155659882	155659882	-0.015636812	0.015636812	28976	51265	51265	1	2	0.046636101	1	0.11341873	1	YY1AP1;DAP3	0.338002359
2	44467937	44467994	0.009870677	0.019741354	246571	92848	92849	2	2	0.04681528	1	0.064506464	1	PPM1B	0.338665597
5	133135701	133135701	0.015611741	0.015611741	374300	250075	250075	1	1	0.046996088	1	0.113742366	1	NA	0.338904837
18	29304111	29304253	0.009854054	0.019708109	213254	719438	719439	2	3	0.047105413	1	0.064837017	1	NA	0.338904837
16	53407594	53407678	-0.009851934	0.019703869	177361	653809	653810	2	9	0.047144342	1	0.064882727	1	LOC643802	0.338904837
2	121496875	121496875	0.01559854	0.01559854	258114	111476	111476	1	1	0.047199276	1	0.113924258	1	GLI2	0.338904837
1	871033	871057	-0.009842325	0.019684649	103	202	203	2	7	0.047306024	1	0.065068825	1	SAMD11	0.339041133
13	111464554	111464743	0.009820279	0.019640559	132443	574852	574853	2	3	0.047700871	1	0.065513994	1	NA	0.341237894
10	123688279	123688279	0.015538201	0.015538201	67345	461165	461165	1	17	0.048118504	1	0.114746505	1	ATE1	0.342670287
11	26087609	26087609	-0.015528739	0.015528739	76669	479139	479139	1	1	0.048266894	1	0.114881195	1	NA	0.342670287
16	3096477	3096477	-0.015526565	0.015526565	169261	639625	639625	1	7	0.048301618	1	0.114911442	1	MMP25	0.342670287
9	72027409	72027409	0.015520053	0.015520053	465395	408107	408107	1	1	0.048400499	1	0.114997573	1	NA	0.342670287
10	108751940	108751940	0.015508721	0.015508721	64921	457337	457337	1	1	0.04857154	1	0.115148811	1	SORCS1	0.342670287
7	92238207	92238207	0.015507011	0.015507011	426269	344194	344194	1	6	0.048599753	1	0.115175261	1	CDK6	0.342670287
3	350789	350892	0.009767635	0.01953527	306995	141736	141737	2	5	0.048632985	1	0.066585274	1	CHL1	0.342670287
1	155663085	155663085	-0.015502633	0.015502633	28977	51266	51266	1	1	0.048674219	1	0.115243216	1	YY1AP1;DAP3	0.342670287
1	44031756	44031826	0.009763399	0.019526797	15012	26796	26797	2	2	0.048708265	1	0.066674932	1	PTPRF	0.342670287
17	4691020	4691107	0.009755324	0.019510648	188956	675187	675188	2	8	0.048852992	1	0.066843938	1	TM4SF5;VMO1;GLTPD2	0.342670287
5	96512854	96512854	-0.015489087	0.015489087	370443	244053	244053	1	1	0.048876865	1	0.115423753	1	RIOK2	0.342670287
1	29460936	29461070	0.009749103	0.019498205	10855	19636	19637	2	3	0.048974932	1	0.066978086	1	NA	0.342735801
15	66965995	66965995	0.015472386	0.015472386	158905	620872	620872	1	1	0.049136885	1	0.115654068	1	NA	0.343247357
19	6721955	6721965	-0.009731909	0.019463819	223152	735515	735516	2	3	0.049286631	1	0.067343092	1	C3	0.343671944
10	32662501	32662501	-0.015448048	0.015448048	52554	437555	437555	1	1	0.04951749	1	0.115992624	1	EPC1	0.34431569
12	27959783	27959878	0.009713329	0.019426657	102604	524409	524410	2	2	0.04961732	1	0.067735225	1	KLHL42	0.34431569
17	61572345	61572345	-0.015440211	0.015440211	202983	701073	701073	1	2	0.049646347	1	0.116106697	1	ACE	0.34431569
8	125702239	125702239	-0.015418131	0.015418131	456155	393620	393620	1	1	0.050010539	1	0.116430333	1	MTSS1	0.345758267
17	57976723	57976723	0.015416178	0.015416178	202306	699974	699974	1	1	0.050039973	1	0.116456647	1	RPS6KB1	0.345758267
2	19768771	19768929	-0.009680602	0.019361204	241914	85469	85470	2	2	0.050185514	1	0.068409489	1	NA	0.345758267
1	27852173	27852173	-0.0154052	0.0154052	10370	18678	18678	1	6	0.050212371	1	0.116611819	1	NA	0.345758267
2	179275173	179275173	-0.015397625	0.015397625	265603	123034	123034	1	1	0.050336481	1	0.116722093	1	MIR548N	0.34599613
15	59469479	59469479	0.015382374	0.015382374	157048	617919	617919	1	1	0.050598265	1	0.11695675	1	MYO1E	0.347023462
6	34482411	34482460	0.009639754	0.019279509	392848	289017	289018	2	10	0.05090576	1	0.069273241	1	PACSIN1	0.347023462
12	8380286	8380296	0.00963958	0.019279161	99658	519631	519632	2	7	0.050908744	1	0.069276903	1	FAM90A1;FAM86FP	0.347023462
18	19904701	19904701	0.015356936	0.015356936	212342	718056	718056	1	2	0.051032989	1	0.11734495	1	NA	0.347023462
11	45672100	45672248	0.009631872	0.019263744	79240	483312	483313	2	8	0.051043162	1	0.069441434	1	CHST1	0.347023462
17	84469	84469	-0.015332377	0.015332377	186933	671178	671178	1	1	0.051442892	1	0.117709006	1	RPH3AL	0.347023462
1	223566646	223566669	0.009609894	0.019219788	41071	70749	70750	2	11	0.051447639	1	0.069909119	1	CCDC185	0.347023462
15	56299380	56299382	0.009607547	0.019215093	156473	617031	617032	2	3	0.05149552	1	0.069965545	1	NA	0.347023462
2	91777292	91777482	0.009607214	0.019214428	253455	103959	103960	2	4	0.051503658	1	0.069974361	1	NA	0.347023462
1	232941706	232941775	0.009604483	0.019208967	43429	74607	74608	2	7	0.051550861	1	0.070030381	1	MAP10	0.347023462
17	41843967	41843967	0.015318935	0.015318935	198272	692523	692523	1	4	0.051658287	1	0.117897681	1	DUSP3	0.347023462
3	196694856	196694932	0.00958573	0.019171459	336006	188357	188358	2	2	0.051907321	1	0.070448286	1	PIGZ	0.347023462
7	55073022	55073022	0.015298813	0.015298813	421982	337345	337345	1	3	0.052005253	1	0.11820721	1	NA	0.347023462
13	73632435	73632435	-0.015298351	0.015298351	128396	568737	568737	1	14	0.052013663	1	0.118214263	1	KLF5	0.347023462
10	135342560	135342620	0.009575836	0.019151672	70717	467662	467663	2	6	0.052096267	1	0.070673583	1	CYP2E1	0.347023462
8	11619866	11619866	0.01529153	0.01529153	440911	369466	369466	1	2	0.052130177	1	0.118316264	1	GATA4	0.347023462
3	113417803	113417997	0.009564457	0.019128914	322457	166705	166706	2	4	0.052293487	1	0.07091258	1	USF3	0.347023462
9	130854132	130854132	0.015278328	0.015278328	474035	420363	420363	1	2	0.052345437	1	0.118508601	1	SLC25A25	0.347023462
9	38488083	38488083	0.015266423	0.015266423	464940	407510	407510	1	4	0.05254754	1	0.118687509	1	NA	0.347023462
16	32452725	32452725	0.01526563	0.01526563	175809	651299	651299	1	2	0.052561782	1	0.118700666	1	NA	0.347023462
2	3772172	3772192	0.009545796	0.019091593	239290	81438	81439	2	3	0.05263991	1	0.071336724	1	NA	0.347023462
6	30860175	30860237	0.009540549	0.019081099	391147	281284	281285	2	14	0.052731738	1	0.071450526	1	DDR1;MIR4640	0.347023462
22	50322930	50322930	0.015253774	0.015253774	306476	814640	814640	1	3	0.052757781	1	0.118871843	1	CRELD2	0.347023462
10	1416791	1416920	0.009538999	0.019077999	46920	428499	428500	2	5	0.052759408	1	0.071484029	1	ADARB2	0.347023462
10	134898881	134898887	0.009537604	0.019075208	70412	466881	466882	2	3	0.052784095	1	0.071514819	1	ADGRA1	0.347023462
1	6296630	6296630	0.015248268	0.015248268	2765	5790	5790	1	10	0.052846625	1	0.118952277	1	ICMT	0.347023462
5	179588551	179588838	0.00952576	0.01905152	383921	266481	266482	2	3	0.052995692	1	0.071778231	1	RASGEF1C	0.347023462
22	51016646	51016703	0.009525449	0.019050898	306875	815457	815458	2	17	0.053001254	1	0.071785962	1	CHKB-CPT1B;CPT1B;CHKB;CHKB-DT	0.347023462
11	74394337	74394411	0.009502115	0.019004231	86846	498315	498316	2	5	0.053425534	1	0.072316584	1	NA	0.348935902
22	17901078	17901078	-0.015205359	0.015205359	296621	798267	798267	1	1	0.053582062	1	0.119606467	1	CECR2	0.348935902
2	241564827	241564943	0.009488646	0.018977292	276099	140103	140104	2	7	0.053684741	1	0.072620145	1	GPR35	0.348935902
19	50553699	50553708	0.009484596	0.018969193	235127	759391	759392	2	13	0.053759614	1	0.072710074	1	ZNF473;LOC400710	0.348935902
7	152600590	152600590	-0.015191908	0.015191908	436179	361141	361141	1	2	0.053824721	1	0.119823897	1	NA	0.348935902
3	53700195	53700263	-0.009479191	0.018958382	316493	157900	157901	2	3	0.053858766	1	0.072833912	1	CACNA1D	0.348935902
2	3750539	3750565	0.009475487	0.018950973	239285	81426	81427	2	4	0.053925636	1	0.072915025	1	ALLC	0.348935902
6	31846956	31846970	0.009468325	0.018936651	391637	283846	283847	2	8	0.054059784	1	0.073077792	1	SLC44A4;EHMT2	0.349218972
2	12317357	12317357	-0.015167565	0.015167565	241082	84293	84293	1	1	0.05425402	1	0.120205043	1	NA	0.349559591
8	1113662	1113662	0.015165284	0.015165284	438728	365803	365803	1	4	0.054293491	1	0.120240717	1	NA	0.349559591
6	106475062	106475062	0.015148899	0.015148899	400896	302140	302140	1	1	0.054580504	1	0.12049382	1	NA	0.350822772
4	9557805	9557805	0.015112669	0.015112669	339954	195854	195854	1	3	0.055237813	1	0.121079918	1	MIR548I2	0.354457924
1	911995	912055	-0.009388928	0.018777856	145	306	307	2	2	0.055500546	1	0.074923845	1	PLEKHN1;PERM1	0.354829205
4	6344361	6344449	-0.009361005	0.018722011	338792	193879	193880	2	3	0.056001327	1	0.07557288	1	PPP2R2C	0.354829205
7	62859493	62859493	0.015069426	0.015069426	422562	338267	338267	1	2	0.056038492	1	0.121787142	1	LOC100287834	0.354829205
20	44657796	44657798	0.009358505	0.01871701	284879	779335	779336	2	7	0.056044867	1	0.075632426	1	SLC12A5	0.354829205
2	121497334	121497334	0.015068051	0.015068051	258115	111477	111477	1	2	0.056062094	1	0.121808166	1	GLI2	0.354829205
1	214535988	214535988	-0.015063498	0.015063498	39812	68858	68858	1	1	0.056151887	1	0.121887787	1	PTPN14	0.354829205
10	27235598	27235598	0.015062833	0.015062833	51478	435908	435908	1	4	0.056162874	1	0.12189701	1	FAM238C	0.354829205
15	41100233	41100308	0.009350083	0.018700166	153852	612341	612342	2	2	0.056194749	1	0.075833715	1	DNAJC17;ZFYVE19	0.354829205
5	128301328	128301488	0.009348815	0.01869763	373549	248765	248766	2	13	0.056218893	1	0.075866133	1	SLC27A6	0.354829205
15	22923501	22923501	0.015058871	0.015058871	150734	607038	607038	1	1	0.056236255	1	0.12196171	1	CYFIP1	0.354829205
17	5291644	5291644	-0.015054254	0.015054254	189186	675681	675681	1	1	0.05631791	1	0.122033192	1	RABEP1;NUP88	0.354829205
5	177398429	177398433	0.009333994	0.018667988	383076	265005	265006	2	2	0.056478507	1	0.076210928	1	NA	0.354829205
22	50987294	50987453	0.009333209	0.018666419	306860	815425	815426	2	3	0.056489765	1	0.07622734	1	KLHDC7B;SYCE3	0.354829205
4	183060943	183060943	-0.015018403	0.015018403	356415	221501	221501	1	1	0.057008993	1	0.122648995	1	TENM3-AS1;TENM3	0.357356198
5	126408756	126408806	-0.009300746	0.018601493	373338	248429	248430	2	13	0.057077084	1	0.076998586	1	C5orf63	0.357356198
3	191781581	191781655	0.009290899	0.018581798	334638	186098	186099	2	2	0.057255856	1	0.077234056	1	NA	0.357895426
17	77924582	77924665	0.009284527	0.018569053	207794	709467	709468	2	9	0.05736898	1	0.077388414	1	TBC1D16	0.358023213
3	87138640	87138700	-0.009260718	0.018521436	320201	163297	163298	2	8	0.057781188	1	0.07796122	1	NA	0.359108901
20	57678279	57678279	-0.014974677	0.014974677	288236	784445	784445	1	1	0.057834223	1	0.123379956	1	NA	0.359108901
3	75445502	75445610	0.009255249	0.018510497	319634	162510	162511	2	3	0.057876543	1	0.078095367	1	NA	0.359108901
7	102134668	102134668	0.014970192	0.014970192	428604	348786	348786	1	1	0.057914793	1	0.12345171	1	RASA4B	0.359108901
2	183732357	183732607	0.009242834	0.018485667	266149	123874	123875	2	12	0.058095872	1	0.078389569	1	FRZB	0.35965441
14	74319300	74319300	0.014945772	0.014945772	142761	593216	593216	1	1	0.058384648	1	0.123868936	1	PTGR2;ZNF410	0.36026634
17	1040653	1040653	-0.014945332	0.014945332	187418	672164	672164	1	5	0.058392108	1	0.123875176	1	ABR	0.36026634
10	57902114	57902114	-0.014939484	0.014939484	55473	442071	442071	1	1	0.058501434	1	0.123970802	1	NA	0.36026634
7	98335180	98335180	0.014936264	0.014936264	427145	345837	345837	1	5	0.058567761	1	0.124030076	1	NA	0.36026634
6	26018084	26018127	0.009202889	0.018405778	389509	275202	275203	2	7	0.058807029	1	0.079368208	1	HIST1H1A;HIST1H3A;HIST1H4A	0.360524848
16	88706389	88706426	0.009200388	0.018400775	185835	668762	668763	2	4	0.058850298	1	0.079427346	1	IL17C;CYBA	0.360524848
8	12549925	12549925	-0.014919589	0.014919589	441091	369803	369803	1	1	0.058889769	1	0.124316004	1	NA	0.360524848
13	112986927	112986978	0.009188682	0.018377364	132984	575884	575885	2	7	0.059061082	1	0.079730772	1	NA	0.361001518
12	7948517	7948517	-0.014883988	0.014883988	99540	519411	519411	1	2	0.059600927	1	0.12495256	1	NANOG	0.362314267
14	103599029	103599029	-0.014881647	0.014881647	148936	603720	603720	1	4	0.059644332	1	0.124990675	1	TNFAIP2	0.362314267
2	28780488	28780488	0.014878628	0.014878628	243967	88982	88982	1	1	0.059702114	1	0.125041268	1	PLB1	0.362314267
8	20647436	20647436	0.014870874	0.014870874	442177	371455	371455	1	1	0.059853895	1	0.125175958	1	NA	0.362314267
4	170703951	170703951	0.014865915	0.014865915	355528	220109	220109	1	2	0.059949114	1	0.12526114	1	NA	0.362314267
2	20870211	20870362	0.009130405	0.018260811	242235	85973	85974	2	3	0.060080819	1	0.08116855	1	GDF7	0.362314267
16	18967439	18967439	0.014858029	0.014858029	172538	645182	645182	1	1	0.060104285	1	0.12539583	1	NA	0.362314267
1	43143010	43143010	0.01485511	0.01485511	14672	26142	26142	1	2	0.060165187	1	0.125450357	1	PPIH	0.362314267
18	72916776	72916776	0.014850318	0.014850318	218180	726506	726506	1	1	0.060262034	1	0.12553581	1	ZADH2	0.362314267
4	78118066	78118316	0.009114524	0.018229047	346433	205887	205888	2	2	0.060368104	1	0.081573705	1	NA	0.362314267
11	55371077	55371077	-0.014841256	0.014841256	80329	485275	485275	1	1	0.060449216	1	0.125704545	1	OR4C11	0.362314267
3	28070171	28070171	-0.014838608	0.014838608	311182	148329	148329	1	5	0.060509847	1	0.125759751	1	NA	0.362314267
5	79487759	79487997	-0.009102139	0.018204278	368522	241095	241096	2	2	0.060584856	1	0.081885133	1	SERINC5	0.362314267
4	116877727	116877727	-0.01483491	0.01483491	350341	212112	212112	1	1	0.060588925	1	0.125828791	1	NA	0.362314267
15	25100974	25100974	0.014825021	0.014825021	150968	607472	607472	1	1	0.060794961	1	0.126011497	1	SNRPN	0.362984444
1	227505854	227505854	0.014812676	0.014812676	42009	72194	72194	1	8	0.061038977	1	0.12622635	1	CDC42BPA	0.363000361
7	37888154	37888154	0.014811307	0.014811307	419305	333221	333221	1	9	0.061066918	1	0.126252122	1	NME8	0.363000361
11	259533	259533	-0.014810682	0.014810682	70805	467833	467833	1	2	0.061079533	1	0.12626338	1	NA	0.363000361
17	75543046	75543046	0.014805239	0.014805239	206731	707503	707503	1	1	0.061185874	1	0.126355886	1	LOC100507351	0.363073781
6	32526414	32526414	0.014793847	0.014793847	392016	285790	285790	1	5	0.061421209	1	0.12656043	1	HLA-DRB5;HLA-DRB1;HLA-DRB6	0.36391124
11	111411348	111411348	0.01478862	0.01478862	91453	505510	505510	1	9	0.061523888	1	0.126651444	1	C11orf88;LAYN	0.363961375
17	44249866	44249866	0.014765353	0.014765353	199237	694315	694315	1	5	0.062009884	1	0.127085897	1	KANSL1	0.366275506
3	21792195	21792248	-0.009010705	0.018021409	310536	147323	147324	2	14	0.062122058	1	0.084160078	1	ZNF385D	0.36636092
12	78710064	78710064	0.014755665	0.014755665	110611	538843	538843	1	1	0.062214021	1	0.127268061	1	NA	0.36636092
2	121499644	121499710	0.008992591	0.017985182	258118	111484	111485	2	4	0.062413547	1	0.084616912	1	GLI2	0.366976456
13	112063695	112063695	0.014732109	0.014732109	132655	575219	575219	1	1	0.062717108	1	0.127715671	1	NA	0.367274972
6	159347728	159347728	-0.014731715	0.014731715	408841	314408	314408	1	4	0.062723483	1	0.127720961	1	NA	0.367274972
8	109096299	109096301	0.008968942	0.017937884	454084	390613	390614	2	15	0.062804053	1	0.085225255	1	RSPO2	0.367274972
7	158785291	158785469	0.008964136	0.017928272	438174	364805	364806	2	4	0.062883131	1	0.085348687	1	NA	0.367274972
12	8211214	8211391	0.008960638	0.017921275	99615	519543	519544	2	2	0.062939692	1	0.085436446	1	FOXJ2;C3AR1	0.367274972
1	38349487	38349487	0.014704246	0.014704246	13297	23814	23814	1	3	0.063306733	1	0.128237341	1	INPP5B	0.368852243
19	1796207	1796207	0.014698285	0.014698285	220573	730650	730650	1	3	0.063434505	1	0.128352634	1	ATP8B3	0.368852243
4	3043019	3043199	0.008917428	0.017834857	337809	192067	192068	2	2	0.063654919	1	0.086549232	1	GRK4	0.368852243
6	29759947	29759949	-0.008912956	0.017825913	390653	278729	278730	2	37	0.063727758	1	0.086666967	1	HCG4	0.368852243
1	17004633	17004633	-0.01468269	0.01468269	6425	12006	12006	1	7	0.063774417	1	0.128654297	1	MIR3675	0.368852243
7	56894018	56894018	-0.014679305	0.014679305	422391	338022	338022	1	1	0.063850104	1	0.128721845	1	NA	0.368852243
17	20744547	20744682	0.008899545	0.01779909	193185	683110	683111	2	2	0.06394044	1	0.087006066	1	NA	0.368852243
8	58193246	58193246	0.014662654	0.014662654	447954	380958	380958	1	2	0.06422569	1	0.129056196	1	LINC00588	0.368852243
22	50753042	50753046	0.008871466	0.017742932	306733	815169	815170	2	3	0.064382354	1	0.087727125	1	DENND6B	0.368852243
11	638404	638507	-0.008869161	0.017738323	71082	468576	468577	2	2	0.064417484	1	0.087782059	1	DRD4	0.368852243
14	34270090	34270113	0.008862244	0.017724489	136444	582864	582865	2	2	0.064523554	1	0.087966935	1	NPAS3	0.368852243
3	42727489	42727489	0.014647712	0.014647712	313315	151708	151708	1	9	0.064554887	1	0.129348228	1	KLHL40	0.368852243
10	125425034	125425262	0.00885889	0.01771778	67753	461910	461911	2	3	0.064574826	1	0.088052795	1	GPR26	0.368852243
19	30941858	30942040	0.008858362	0.017716724	228801	746715	746716	2	3	0.064581879	1	0.088065545	1	ZNF536	0.368852243
8	832917	833012	0.008854445	0.017708891	438567	365499	365500	2	5	0.064642239	1	0.088162663	1	NA	0.368852243
3	169530867	169530875	-0.008841429	0.017682858	330756	180113	180114	2	14	0.064842307	1	0.088501219	1	LRRC34	0.369346207
15	23810664	23810843	-0.008810157	0.017620314	150857	607277	607278	2	11	0.065306465	1	0.089312208	1	MIR4508;MKRN3	0.369346207
10	695859	695877	-0.008802287	0.017604574	46576	427852	427853	2	7	0.065420402	1	0.089512954	1	DIP2C;PRR26	0.369346207
4	4398407	4398407	-0.014607365	0.014607365	338364	193127	193127	1	4	0.065446716	1	0.130136429	1	NSG1	0.369346207
9	96623480	96623674	0.008798759	0.017597518	468274	412047	412048	2	3	0.065470318	1	0.089598	1	NA	0.369346207
1	163498722	163498722	-0.014599069	0.014599069	31119	55217	55217	1	1	0.065632271	1	0.130300824	1	NA	0.369346207
8	74446094	74446094	-0.014596368	0.014596368	449978	384165	384165	1	1	0.065696429	1	0.130358471	1	STAU2	0.369346207
22	31090071	31090071	0.014594232	0.014594232	300390	804623	804623	1	5	0.06574553	1	0.130402282	1	OSBP2	0.369346207
17	46682394	46682410	-0.008778807	0.017557614	199888	695613	695614	2	6	0.06576981	1	0.090124688	1	HOXB-AS3;HOXB6;HOXB7	0.369346207
21	47420733	47420733	0.014588222	0.014588222	296049	797286	797286	1	1	0.065888223	1	0.130526392	1	COL6A1	0.369346207
6	31238036	31238036	-0.014584321	0.014584321	391312	281911	281911	1	3	0.065970556	1	0.130599638	1	HLA-C;HLA-B	0.369346207
1	245605309	245605309	-0.014575143	0.014575143	45494	77821	77821	1	1	0.06617822	1	0.130782751	1	KIF26B	0.369346207
11	133789708	133789946	0.008735961	0.017471922	96701	514280	514281	2	2	0.066373676	1	0.091231099	1	IGSF9B	0.369346207
14	23623756	23623823	0.008733424	0.017466848	135123	580376	580377	2	6	0.066406094	1	0.091290238	1	SLC7A8	0.369346207
9	126101872	126102037	0.008710902	0.017421804	472670	418320	418321	2	4	0.066720235	1	0.091872945	1	NA	0.369346207
8	111214984	111214984	0.014551819	0.014551819	454286	390983	390983	1	1	0.066724169	1	0.131270375	1	NA	0.369346207
17	782910	783036	0.008710121	0.017420241	187255	671851	671852	2	4	0.066732985	1	0.091895054	1	NXN	0.369346207
1	173025669	173025669	0.014549586	0.014549586	32659	57673	57673	1	1	0.06677639	1	0.131316628	1	NA	0.369346207
4	582172	582447	0.008699913	0.017399827	336494	189231	189232	2	7	0.066870252	1	0.092155482	1	NA	0.369346207
10	124638983	124638991	0.008691663	0.017383325	67590	461589	461590	2	17	0.066977815	1	0.092363553	1	FAM24B-CUZD1;FAM24B;LOC399815	0.369346207
5	131827807	131827918	-0.008690984	0.017381968	373957	249475	249476	2	2	0.066986631	1	0.092380101	1	IRF1	0.369346207
1	16863293	16863293	0.014534517	0.014534517	6382	11929	11929	1	4	0.067126611	1	0.131628192	1	NA	0.369346207
17	62829976	62829976	-0.014530026	0.014530026	203362	701774	701774	1	1	0.067234173	1	0.131724903	1	PLEKHM1P1	0.369346207
20	373784	373784	0.014528742	0.014528742	276984	766019	766019	1	1	0.067264963	1	0.131751895	1	TRIB3	0.369346207
8	24800824	24800883	0.008663172	0.017326343	443165	373213	373214	2	2	0.067354078	1	0.093097634	1	NA	0.369346207
2	45398036	45398104	0.008662756	0.017325512	246789	93240	93241	2	8	0.067358826	1	0.093108349	1	LINC01121	0.369346207
11	76747513	76747513	0.014524102	0.014524102	87567	499467	499467	1	1	0.067371169	1	0.13184847	1	B3GNT6	0.369346207
5	148620091	148620091	0.014522002	0.014522002	377849	256514	256514	1	1	0.067417965	1	0.131888891	1	ABLIM3	0.369346207
18	10702425	10702719	-0.008650881	0.017301762	211296	716437	716438	2	6	0.067511827	1	0.093406349	1	PIEZO2	0.369346207
18	77918142	77918142	0.014514126	0.014514126	219463	728447	728447	1	1	0.067597144	1	0.132049623	1	PARD6G-AS1;PARD6G	0.369346207
1	110254828	110254835	0.00862892	0.017257841	24170	42030	42031	2	11	0.067787175	1	0.093981325	1	GSTM5	0.369843049
12	14518548	14518548	-0.014498116	0.014498116	100953	521741	521741	1	12	0.0679631	1	0.132377193	1	ATF7IP	0.369843049
19	2302401	2302474	0.008576137	0.017152275	220934	731360	731361	2	2	0.068426715	1	0.095353046	1	SPPL2B;LINGO3	0.369843049
16	65635834	65636127	0.008570389	0.017140778	179124	656858	656859	2	5	0.068490194	1	0.095499808	1	NA	0.369843049
9	34318827	34318827	-0.014474782	0.014474782	463924	405861	405861	1	2	0.06852207	1	0.132876617	1	KIF24	0.369843049
5	134467867	134467867	0.014471299	0.014471299	374696	250792	250792	1	2	0.068602233	1	0.132948235	1	C5orf66	0.369843049
22	49076091	49076091	0.014466403	0.014466403	306013	813993	813993	1	1	0.068719696	1	0.133052542	1	FAM19A5	0.369843049
5	140798758	140798758	0.014466319	0.014466319	376433	254274	254274	1	2	0.068721324	1	0.133054169	1	PCDHGA1;PCDHGA2;PCDHGA3;PCDHGB1;PCDHGA4;PCDHGB2;PCDHGA5;PCDHGB3;PCDHGA6;PCDHGA7;PCDHGB4;PCDHGA8;PCDHGB5;PCDHGA9;PCDHGB6;PCDHGA10;PCDHGB7;PCDHGA11	0.369843049
19	49540333	49540333	-0.014464574	0.014464574	234638	758288	758288	1	4	0.068762287	1	0.133089571	1	CGB2;CGB1;SNAR-G1	0.369843049
11	118986860	118986860	0.014462294	0.014462294	93351	508836	508836	1	3	0.068817764	1	0.133138266	1	C2CD2L	0.369843049
6	66804631	66804631	-0.014460356	0.014460356	397743	296951	296951	1	3	0.068861304	1	0.133176652	1	NA	0.369843049
2	233284661	233284934	-0.008523422	0.017046845	273357	135406	135407	2	2	0.069005218	1	0.096697912	1	NA	0.369843049
3	195384694	195384730	0.008523154	0.017046309	335540	187482	187483	2	4	0.069008337	1	0.096704965	1	SDHAP2	0.369843049
7	5112572	5112572	0.014452677	0.014452677	413999	324483	324483	1	3	0.069049843	1	0.133344845	1	RBAK-RBAKDN;RBAK;RBAKDN	0.369843049
3	43794375	43794375	0.014449679	0.014449679	313573	152144	152144	1	1	0.069124173	1	0.133412122	1	NA	0.369843049
6	14884128	14884128	0.014436218	0.014436218	387723	272560	272560	1	2	0.06945432	1	0.133705103	1	NA	0.37020289
1	146555624	146555624	-0.014433974	0.014433974	26710	46507	46507	1	2	0.069507897	1	0.133752577	1	NA	0.37020289
12	87738766	87738766	-0.014431221	0.014431221	111230	539762	539762	1	1	0.069577073	1	0.133813343	1	NA	0.37020289
2	108905173	108905468	0.008447571	0.016895142	256062	108240	108241	2	2	0.069753133	1	0.098585742	1	SULT1C2	0.37020289
1	183623675	183623675	-0.014423852	0.014423852	34495	60545	60545	1	1	0.069755304	1	0.133968379	1	RGL1;APOBEC4	0.37020289
10	81967272	81967281	0.008446275	0.016892549	59875	448823	448824	2	9	0.069766426	1	0.098619923	1	ANXA11;LINC00857	0.37020289
21	47581042	47581042	-0.014393983	0.014393983	296145	797450	797450	1	1	0.070495217	1	0.134627587	1	SPATC1L	0.372684008
1	21880024	21880024	-0.01439349	0.01439349	8115	14738	14738	1	3	0.070506882	1	0.134637896	1	ALPL	0.372684008
11	20384886	20384886	0.014392755	0.014392755	76392	478654	478654	1	18	0.07052343	1	0.134653087	1	HTATIP2	0.372684008
17	26173312	26173312	0.014387455	0.014387455	193736	684024	684024	1	3	0.070652559	1	0.134766617	1	NOS2	0.372843564
17	8067016	8067016	0.014378052	0.014378052	190237	678120	678120	1	1	0.070885994	1	0.134972111	1	VAMP2	0.372843564
7	960411	960452	-0.008283249	0.016566497	412077	320326	320327	2	13	0.070953543	1	0.102614234	1	ADAP1	0.372843564
21	40361611	40361754	0.008262388	0.016524776	293531	793037	793038	2	3	0.071055272	1	0.103110538	1	NA	0.372843564
22	32599511	32599516	0.008262106	0.016524211	300851	805464	805465	2	4	0.0710569	1	0.103118405	1	RFPL2	0.372843564
4	40267141	40267141	0.014368083	0.014368083	342904	200244	200244	1	3	0.071132722	1	0.135191033	1	NA	0.372843564
5	92276437	92276437	-0.014357323	0.014357323	369753	242969	242969	1	2	0.071391251	1	0.135419314	1	NA	0.373691604
15	35086890	35086890	0.014344578	0.014344578	152729	610464	610464	1	4	0.07171977	1	0.135710804	1	ACTC1	0.374764782
1	71172486	71172486	0.014341681	0.014341681	20071	35248	35248	1	1	0.071790302	1	0.135773198	1	NA	0.374764782
18	35001518	35001518	0.01431677	0.01431677	213915	720518	720518	1	1	0.072424688	1	0.136332575	1	CELF4	0.377566222
7	120659	120659	-0.014299264	0.014299264	411665	319404	319404	1	4	0.072863075	1	0.136722267	1	NA	0.379339702
2	21023387	21023387	0.014292303	0.014292303	242255	86013	86013	1	1	0.073040898	1	0.136879744	1	LDAH	0.379753688
7	12521687	12521687	0.014285325	0.014285325	415228	326585	326585	1	1	0.073216009	1	0.137033831	1	NA	0.380152476
17	46179355	46179355	0.014269176	0.014269176	199723	695204	695204	1	3	0.073636898	1	0.137407653	1	CBX1	0.381232308
16	1094653	1094653	0.01426826	0.01426826	167842	636254	636254	1	3	0.073660635	1	0.137429084	1	NA	0.381232308
14	66257998	66257998	-0.014266051	0.014266051	140833	590210	590210	1	1	0.073720045	1	0.137482255	1	NA	0.381232308
3	190414881	190414881	0.014256412	0.014256412	334494	185895	185895	1	1	0.073969079	1	0.13770077	1	NA	0.38200876
11	33081126	33081126	-0.014248989	0.014248989	77488	480575	480575	1	1	0.074165756	1	0.137876966	1	TCP11L1	0.382137925
19	55587193	55587193	0.014248052	0.014248052	236901	763107	763107	1	8	0.074191935	1	0.13790016	1	EPS8L1	0.382137925
5	121415023	121415023	0.014240206	0.014240206	372576	247301	247301	1	1	0.074390104	1	0.13807622	1	LOX	0.382236442
10	75413165	75413165	0.014239397	0.014239397	58309	446514	446514	1	3	0.074408958	1	0.138093718	1	SYNPO2L	0.382236442
6	90533057	90533057	0.014235315	0.014235315	399783	300357	300357	1	1	0.074510823	1	0.138183782	1	MDN1	0.382251407
4	130761026	130761026	-0.014227272	0.014227272	351548	214040	214040	1	1	0.074723641	1	0.138373542	1	NA	0.382834783
9	7319206	7319206	-0.014202834	0.014202834	462111	403300	403300	1	1	0.075375118	1	0.138952587	1	NA	0.385661033
10	48807341	48807341	0.014193701	0.014193701	54490	440570	440570	1	1	0.075618862	1	0.139168389	1	PTPN20	0.38639638
15	28752121	28752121	-0.014172452	0.014172452	151680	608819	608819	1	1	0.076188548	1	0.13967758	1	NA	0.388647404
8	91681699	91681699	-0.014168446	0.014168446	451431	386458	386458	1	1	0.076292583	1	0.139769272	1	TMEM64	0.388647404
9	114428306	114428306	-0.014165831	0.014165831	470795	415629	415629	1	1	0.076361217	1	0.139830852	1	DNAJC25-GNG10;GNG10	0.388647404
7	72813978	72813978	0.014159869	0.014159869	423789	340158	340158	1	3	0.076521271	1	0.139972188	1	NA	0.388949566
2	24625812	24625812	0.014150066	0.014150066	242717	86724	86724	1	1	0.076787531	1	0.1402101	1	NA	0.389260713
22	22555410	22555410	-0.014149276	0.014149276	298075	800805	800805	1	1	0.076810997	1	0.140229768	1	NA	0.389260713
10	105343920	105343920	0.014146543	0.014146543	64458	456630	456630	1	2	0.076884785	1	0.140296638	1	NEURL1;SH3PXD2A	0.389260713
10	135105487	135105487	-0.014138808	0.014138808	70580	467325	467325	1	1	0.07709272	1	0.140479073	1	TUBGCP2	0.389802589
5	52839242	52839242	-0.014128792	0.014128792	364688	235131	235131	1	1	0.07737268	1	0.140725801	1	NA	0.390171626
5	159595643	159595643	-0.01412754	0.01412754	379910	259827	259827	1	1	0.077407404	1	0.140755913	1	NA	0.390171626
9	124988720	124988720	0.01412517	0.01412517	472448	417950	417950	1	1	0.077468713	1	0.14081139	1	LHX6	0.390171626
4	2819614	2819614	-0.014105266	0.014105266	337707	191852	191852	1	6	0.078012763	1	0.141292232	1	SH3BP2	0.392094743
9	36036514	36036514	0.014101605	0.014101605	464375	406703	406703	1	7	0.078112186	1	0.141380669	1	RECK	0.392094743
20	58396863	58396863	0.014100011	0.014100011	288447	784732	784732	1	1	0.078155048	1	0.141418512	1	PHACTR3	0.392094743
19	9326357	9326357	0.014083347	0.014083347	223989	737126	737126	1	3	0.078622191	1	0.141832212	1	OR7D4	0.393926748
11	133789110	133789110	0.014035576	0.014035576	96700	514279	514279	1	2	0.079987402	1	0.143048898	1	IGSF9B	0.399964591
2	38744309	38744309	0.014034002	0.014034002	245510	91276	91276	1	1	0.080034333	1	0.143090404	1	NA	0.399964591
5	175223225	175223225	-0.014022835	0.014022835	382330	263573	263573	1	7	0.080352408	1	0.143370906	1	CPLX2	0.400547998
10	134917911	134917911	-0.014021812	0.014021812	70430	466930	466930	1	1	0.080380485	1	0.14339505	1	ADGRA1	0.400547998
1	154717993	154717993	-0.014018776	0.014018776	28590	50339	50339	1	1	0.08046214	1	0.143466803	1	KCNN3	0.400547998
13	45563400	45563400	-0.014010167	0.014010167	126088	565177	565177	1	17	0.080708732	1	0.143686675	1	NUFIP1;GPALPP1	0.401258473
5	159609112	159609112	-0.014000415	0.014000415	379915	259833	259833	1	1	0.080996695	1	0.143938015	1	NA	0.402172536
9	25677628	25677628	0.013992107	0.013992107	463281	404937	404937	1	1	0.081244101	1	0.144154902	1	TUSC1	0.402845704
1	59612508	59612508	-0.013987116	0.013987116	18380	32621	32621	1	4	0.081395882	1	0.144289999	1	HSD52	0.402845704
7	130066820	130066820	0.013985407	0.013985407	432081	354275	354275	1	2	0.081445119	1	0.144333811	1	CEP41	0.402845704
2	65217211	65217211	-0.013977174	0.013977174	249613	97545	97545	1	1	0.081686422	1	0.144545273	1	SLC1A4	0.403522566
1	37720957	37720957	0.013972429	0.013972429	13082	23409	23409	1	2	0.081823418	1	0.144664364	1	NA	0.403683093
7	6747037	6747037	0.013965563	0.013965563	414699	325778	325778	1	11	0.082030675	1	0.144848427	1	ZNF12;PMS2CL	0.404189408
11	103210371	103210371	0.013961115	0.013961115	90521	504009	504009	1	1	0.082160075	1	0.144964534	1	DYNC2H1	0.404311297
5	1180364	1180364	-0.013948106	0.013948106	358721	225639	225639	1	1	0.082542442	1	0.145299971	1	NA	0.405676151
10	131669461	131669461	0.013943766	0.013943766	69188	464302	464302	1	3	0.082664789	1	0.145407397	1	EBF3	0.40576122
1	3819818	3819818	-0.01392743	0.01392743	2160	4811	4811	1	1	0.083151735	1	0.145835611	1	C1orf174;LINC01134	0.407633441
22	45809454	45809454	0.013916152	0.013916152	304934	812385	812385	1	15	0.083486086	1	0.146130762	1	SMC1B;RIBC2	0.408510319
11	66839085	66839085	0.013914301	0.013914301	84071	493149	493149	1	5	0.083542105	1	0.146179321	1	RHOD	0.408510319
15	40398007	40398007	0.013906861	0.013906861	153572	611724	611724	1	5	0.083764961	1	0.146378033	1	BMF	0.409082229
10	27945903	27945903	-0.013899372	0.013899372	51585	436117	436117	1	1	0.08400138	1	0.146586375	1	NA	0.409718853
22	21505345	21505345	0.01389382	0.01389382	297801	800379	800379	1	1	0.0841731	1	0.146736664	1	NA	0.409761147
2	182543706	182543706	0.013890669	0.013890669	266010	123642	123642	1	1	0.084267641	1	0.146821845	1	CERKL;NEUROD1	0.409761147
3	53069292	53069292	-0.013888642	0.013888642	316336	157653	157653	1	1	0.084328271	1	0.146875287	1	SFMBT1	0.409761147
16	85216169	85216169	0.01386729	0.01386729	183971	665385	665385	1	1	0.084972559	1	0.147449042	1	NA	0.412373109
9	36277313	36277313	0.013858009	0.013858009	464428	406804	406804	1	7	0.085273407	1	0.147715303	1	GNE	0.412862929
17	10014080	10014080	0.013857628	0.013857628	190835	679192	679192	1	1	0.085287242	1	0.147727103	1	GAS7	0.412862929
14	65380736	65380736	0.013853901	0.013853901	140622	589896	589896	1	16	0.085402129	1	0.147826663	1	CHURC1-FNTB;CHURC1	0.412901657
16	21609904	21609904	0.013828727	0.013828727	173093	646142	646142	1	2	0.086185447	1	0.148521815	1	METTL9	0.416167976
22	27598809	27598809	0.013823005	0.013823005	299483	803091	803091	1	1	0.086369645	1	0.148686481	1	NA	0.416349929
18	74735220	74735220	0.013820722	0.013820722	218524	726996	726996	1	1	0.086438686	1	0.148748333	1	MBP	0.416349929
5	121412184	121412184	0.013815312	0.013815312	372574	247274	247274	1	12	0.08661678	1	0.148904996	1	LOX	0.416688197
1	17026258	17026258	0.013811418	0.013811418	6436	12030	12030	1	2	0.086740755	1	0.149015678	1	ESPNP	0.416765592
15	58353849	58353849	-0.013804093	0.013804093	156815	617538	617538	1	1	0.086975275	1	0.149221307	1	ALDH1A2	0.417373278
1	76518896	76518896	-0.01379255	0.01379255	20388	35787	35787	1	1	0.087352489	1	0.149554981	1	NA	0.418663355
5	79513269	79513269	-0.013786391	0.013786391	368529	241105	241105	1	1	0.087543198	1	0.149722224	1	SERINC5	0.419057463
22	18737348	18737348	0.013770698	0.013770698	296860	798683	798683	1	1	0.088038689	1	0.150161018	1	NA	0.420515053
13	114808856	114808856	0.013769766	0.013769766	133881	577868	577868	1	3	0.08806541	1	0.150184076	1	RASA3	0.420515053
4	187422114	187422114	0.013758603	0.013758603	357505	223393	223393	1	8	0.088414003	1	0.15049347	1	F11-AS1	0.421658388
10	105899154	105899154	-0.013751985	0.013751985	64691	456960	456960	1	1	0.088632383	1	0.150684857	1	CFAP43	0.42186652
4	20884431	20884431	0.0137507	0.0137507	341127	197651	197651	1	3	0.088676059	1	0.150723108	1	KCNIP4	0.42186652
12	55350219	55350219	0.013719408	0.013719408	107192	532797	532797	1	1	0.089680604	1	0.151608291	1	TESPA1	0.426120756
16	89766324	89766324	0.013708441	0.013708441	186647	670560	670560	1	4	0.090037879	1	0.151923652	1	CDK10;SPATA2L	0.426849096
21	36060640	36060640	-0.013706032	0.013706032	292557	791550	791550	1	1	0.090124688	1	0.152002188	1	CLIC6	0.426849096
8	120084349	120084349	-0.013704878	0.013704878	455109	392072	392072	1	1	0.09016538	1	0.152038946	1	COLEC10	0.426849096
5	176797920	176797920	-0.013694185	0.013694185	382856	264552	264552	1	5	0.090529707	1	0.152356071	1	RGS14	0.428049277
17	54305680	54305680	0.013689302	0.013689302	201396	698460	698460	1	1	0.090688541	1	0.152496186	1	ANKFN1	0.428163891
18	35118703	35118703	-0.013686628	0.013686628	213959	720570	720570	1	1	0.090775622	1	0.152574993	1	CELF4	0.428163891
9	111601	111601	0.013652675	0.013652675	461194	401967	401967	1	1	0.091914722	1	0.15358293	1	FOXD4	0.433008013
8	39306637	39306637	0.013643319	0.013643319	445652	377306	377306	1	1	0.092229812	1	0.153859363	1	ADAM3A	0.433674914
11	379455	379455	0.013641848	0.013641848	70884	468047	468047	1	2	0.092280813	1	0.153903988	1	B4GALNT4	0.433674914
6	1684468	1684468	0.013628525	0.013628525	384822	268109	268109	1	3	0.092734527	1	0.154306566	1	GMDS	0.435277615
19	18225728	18225728	0.013615226	0.013615226	227218	743763	743763	1	2	0.093186477	1	0.154707652	1	MAST3	0.436030486
16	30686562	30686562	0.013614755	0.013614755	175275	650115	650115	1	1	0.093200313	1	0.154720402	1	FBRS	0.436030486
22	47010079	47010079	0.0136138	0.0136138	305447	813238	813238	1	3	0.093233544	1	0.154749836	1	NA	0.436030486
12	21716715	21716715	0.01359952	0.01359952	101674	522922	522922	1	1	0.093735275	1	0.155187545	1	GYS2	0.437478811
9	94476689	94476689	0.013598501	0.013598501	467749	411292	411292	1	1	0.093769727	1	0.155217657	1	ROR2	0.437478811
12	75374516	75374516	0.013593587	0.013593587	110145	538161	538161	1	1	0.09394009	1	0.155366182	1	NA	0.437744956
6	28866178	28866178	0.013582975	0.013582975	390342	277634	277634	1	1	0.094315676	1	0.155699448	1	TRIM27	0.43896561
6	157962824	157962824	-0.013577437	0.013577437	408401	313711	313711	1	1	0.094493364	1	0.155857468	1	ZDHHC14	0.439263374
6	655849	655849	-0.013571089	0.013571089	384525	267599	267599	1	1	0.094714592	1	0.156055501	1	EXOC2;HUS1B	0.439762581
3	195416142	195416142	0.01356343	0.01356343	335548	187493	187493	1	1	0.094981937	1	0.156292599	1	SDHAP2	0.439922068
12	132990937	132990937	0.013561395	0.013561395	121172	556999	556999	1	6	0.09505586	1	0.156357842	1	NA	0.439922068
16	67143304	67143304	0.013560498	0.013560498	179543	657587	657587	1	13	0.095090584	1	0.156389853	1	C16orf70	0.439922068
18	77449259	77449259	0.013553787	0.013553787	219232	728060	728060	1	2	0.095323477	1	0.156596839	1	CTDP1	0.440472
6	31868133	31868133	0.013533346	0.013533346	391653	284039	284039	1	50	0.096064611	1	0.157251028	1	EHMT2;C2;ZBTB12	0.442926661
8	1764618	1764618	-0.013530602	0.013530602	439091	366486	366486	1	15	0.096162271	1	0.157338244	1	MIR596	0.442926661
14	71635288	71635288	0.013526642	0.013526642	142114	592173	592173	1	2	0.096297775	1	0.157454622	1	NA	0.442926661
6	33038032	33038032	0.013525794	0.013525794	392190	286639	286639	1	1	0.096326531	1	0.157478902	1	HLA-DPA1	0.442926661
13	114991864	114991864	0.013523002	0.013523002	134011	578165	578165	1	3	0.096427989	1	0.157569238	1	NA	0.442926661
17	36457564	36457564	0.013518893	0.013518893	196155	688264	688264	1	1	0.096578142	1	0.157703385	1	MRPL45	0.443089504
2	24397871	24397871	0.01350556	0.01350556	242663	86648	86648	1	14	0.097062104	1	0.158133769	1	FAM228B;FAM228A	0.444781621
6	159268249	159268249	0.013500799	0.013500799	408811	314357	314357	1	1	0.097245759	1	0.158293688	1	OSTCP1	0.445095224
9	214268	214268	0.01349578	0.01349578	461209	401987	401987	1	1	0.097424125	1	0.158452658	1	C9orf66;DOCK8	0.445383901
14	95027379	95027379	0.013488734	0.013488734	146367	599132	599132	1	8	0.097670989	1	0.158672258	1	SERPINA4	0.44598467
8	144152376	144152376	0.01345915	0.01345915	460012	399302	399302	1	1	0.098740913	1	0.159622548	1	NA	0.450086066
2	11629300	11629300	0.013457466	0.013457466	240861	83942	83942	1	1	0.098802222	1	0.159676126	1	NA	0.450086066
6	119253338	119253338	0.013451515	0.013451515	402918	305348	305348	1	1	0.099031046	1	0.159878907	1	MCM9	0.450597091
2	241638367	241638367	-0.01343386	0.01343386	276140	140174	140174	1	1	0.099674384	1	0.160446015	1	AQP12A	0.452990759
19	17599784	17599784	0.01342714	0.01342714	226944	743210	743210	1	1	0.099928165	1	0.160673889	1	SLC27A1	0.453610461
1	209329226	209329226	0.013423411	0.013423411	38779	67183	67183	1	1	0.100072621	1	0.160801662	1	NA	0.453695666
12	9393068	9393068	0.013418206	0.013418206	99895	520021	520021	1	4	0.100269027	1	0.160973381	1	MIR1244-1;LINC00987	0.453695666
14	19613134	19613134	0.013417404	0.013417404	134085	578280	578280	1	1	0.100299275	1	0.160999967	1	NA	0.453695666
2	130986902	130986902	0.013397458	0.013397458	259436	113472	113472	1	4	0.101061976	1	0.161671653	1	NA	0.456611008
22	45135965	45135965	0.013389979	0.013389979	304710	812004	812004	1	1	0.101340443	1	0.161921637	1	PRR5;PRR5-ARHGAP8	0.457334267
4	38467865	38467865	0.013368458	0.013368458	342500	199565	199565	1	1	0.102169336	1	0.16265721	1	NA	0.460536926
11	87776411	87776411	-0.013362628	0.013362628	88950	501609	501609	1	1	0.102394905	1	0.162854972	1	NA	0.460554702
1	7916683	7916683	-0.013362238	0.013362238	3416	6928	6928	1	1	0.102411724	1	0.162870028	1	UTS2	0.460554702
5	43603786	43603786	0.013355872	0.013355872	364271	234483	234483	1	21	0.102657909	1	0.163083524	1	NNT-AS1;NNT	0.461125005
10	73282381	73282381	-0.01333633	0.01333633	57703	445507	445507	1	1	0.103425357	1	0.16376674	1	CDH23	0.464032701
8	7880083	7880083	-0.013328103	0.013328103	439910	367869	367869	1	2	0.103738685	1	0.164039918	1	NA	0.464841918
1	151746047	151746047	0.01332545	0.01332545	27669	48555	48555	1	1	0.103846382	1	0.164133102	1	OAZ3;TDRKH	0.464841918
19	39651288	39651288	0.013315387	0.013315387	231007	750992	750992	1	1	0.104237702	1	0.164477762	1	PAK4	0.466053523
6	30419135	30419135	0.013296452	0.013296452	390928	280119	280119	1	29	0.104997419	1	0.165153789	1	NA	0.468907548
6	119256775	119256775	-0.013282109	0.013282109	402921	305359	305359	1	1	0.105568325	1	0.165659453	1	MCM9	0.470749579
10	134756610	134756610	0.013278274	0.013278274	70294	466606	466606	1	4	0.105715358	1	0.165788311	1	CFAP46	0.470749579
7	98627840	98627840	0.013276125	0.013276125	427240	346024	346024	1	1	0.105800133	1	0.165865083	1	SMURF1	0.470749579
9	6716417	6716417	0.013270935	0.013270935	462043	403208	403208	1	1	0.106004135	1	0.166045619	1	KDM4C	0.470749579
14	41636464	41636464	0.013270545	0.013270545	137254	584347	584347	1	1	0.106019191	1	0.166059047	1	NA	0.470749579
1	113285940	113285940	-0.013261887	0.013261887	24976	43498	43498	1	1	0.106368734	1	0.166367627	1	NA	0.471759378
6	31929046	31929046	0.013238319	0.013238319	391692	284211	284211	1	8	0.107312513	1	0.167202352	1	NELFE;MIR1236;SKIV2L	0.475065468
5	179038561	179038561	0.013237104	0.013237104	383680	266037	266037	1	1	0.107360122	1	0.167244672	1	RUFY1;HNRNPH1	0.475065468
6	159220343	159220343	-0.013217119	0.013217119	408796	314324	314324	1	1	0.108152121	1	0.16794959	1	EZR	0.478022477
3	46706562	46706562	0.013212974	0.013212974	314302	153395	153395	1	1	0.108323163	1	0.168100285	1	ALS2CL	0.478231288
7	44079036	44079036	0.013203506	0.013203506	420273	334670	334670	1	3	0.108709464	1	0.168444538	1	RASA4CP;LINC00957	0.478866528
5	218153	218153	0.013201976	0.013201976	358120	224426	224426	1	8	0.108774028	1	0.168501778	1	CCDC127;SDHA	0.478866528
17	74500335	74500335	0.01318996	0.01318996	206263	706619	706619	1	1	0.109260838	1	0.168937859	1	RHBDF2	0.478866528
15	30861172	30861172	-0.013188466	0.013188466	151967	609264	609264	1	1	0.109324453	1	0.1689932	1	ULK4P1	0.478866528
19	49891574	49891574	0.013186959	0.013186959	234787	758588	758588	1	4	0.109384406	1	0.169044472	1	CCDC155	0.478866528
12	25228220	25228220	0.013186821	0.013186821	102055	523546	523546	1	1	0.109389831	1	0.169049219	1	LRMP	0.478866528
14	106377516	106377516	-0.013184718	0.013184718	150304	606406	606406	1	1	0.109479896	1	0.169128297	1	FAM30A	0.478866528
7	24367826	24367826	0.013182797	0.013182797	416703	328877	328877	1	1	0.109556939	1	0.169195845	1	NA	0.478866528
11	27386010	27386010	0.013182172	0.013182172	76792	479322	479322	1	2	0.109582711	1	0.169217005	1	CCDC34;LGR4	0.478866528
5	140808068	140808068	-0.01317646	0.01317646	376440	254312	254312	1	7	0.109824556	1	0.169431451	1	PCDHGA1;PCDHGA2;PCDHGA3;PCDHGB1;PCDHGA4;PCDHGB2;PCDHGA5;PCDHGB3;PCDHGA6;PCDHGA7;PCDHGB4;PCDHGA8;PCDHGB5;PCDHGA9;PCDHGB6;PCDHGA10;PCDHGB7;PCDHGA11;PCDHGB8P;PCDHGA12	0.479381084
2	89054046	89054046	-0.013162269	0.013162269	253317	103767	103767	1	1	0.110416622	1	0.169960038	1	RPIA	0.481171115
1	248738226	248738226	-0.01316075	0.01316075	46188	78965	78965	1	3	0.110483764	1	0.170018905	1	OR2T34	0.481171115
5	140563400	140563400	0.013156552	0.013156552	376278	253788	253788	1	7	0.11065806	1	0.170172585	1	PCDHB8;PCDHB16	0.481387485
17	54037217	54037217	0.013139891	0.013139891	201371	698425	698425	1	1	0.111356197	1	0.170789066	1	NA	0.483477237
1	2360074	2360074	0.013139138	0.013139138	1257	2887	2887	1	4	0.11138875	1	0.170817957	1	NA	0.483477237
15	27811039	27811039	-0.013130452	0.013130452	151520	608550	608550	1	1	0.11175579	1	0.171144306	1	NA	0.484525946
20	15125595	15125595	-0.013123117	0.013123117	279360	769982	769982	1	1	0.112083088	1	0.171436473	1	MACROD2	0.485400191
11	47863126	47863126	-0.013115634	0.013115634	80046	484868	484868	1	1	0.11239845	1	0.171713314	1	NUP160	0.486220843
5	64921640	64921640	0.013103324	0.013103324	366300	237566	237566	1	4	0.112925952	1	0.172181405	1	TRIM23;TRAPPC13	0.487956323
3	13812331	13812331	0.013096594	0.013096594	309244	145445	145445	1	1	0.113215135	1	0.17243695	1	NA	0.488659293
7	50545625	50545625	0.013074707	0.013074707	421514	336627	336627	1	1	0.114170308	1	0.173279271	1	DDC	0.491828179
5	80716159	80716159	-0.013071615	0.013071615	368713	241421	241421	1	2	0.114307575	1	0.173402025	1	RNU5E-1;SSBP2	0.491828179
7	107201750	107201750	0.013068083	0.013068083	429374	349953	349953	1	1	0.11446017	1	0.17353563	1	COG5;DUS4L	0.491828179
8	2586582	2586582	0.013067798	0.013067798	439394	367100	367100	1	1	0.114472377	1	0.173546074	1	NA	0.491828179
7	101961796	101961796	0.013065082	0.013065082	428537	348652	348652	1	1	0.114585908	1	0.173645498	1	SH2B2	0.491828179
1	246592123	246592123	0.013058511	0.013058511	45731	78136	78136	1	2	0.114865867	1	0.173894125	1	SMYD3	0.492482626
10	72487317	72487317	0.01305189	0.01305189	57446	445148	445148	1	1	0.115157492	1	0.17414872	1	ADAMTS14	0.49318558
8	6876155	6876155	0.013046326	0.013046326	439764	367673	367673	1	2	0.115406255	1	0.174366557	1	DEFA1B	0.493626973
17	3315105	3315105	0.013043721	0.013043721	188338	673986	673986	1	1	0.115516123	1	0.174464353	1	NA	0.493626973
20	2730488	2730488	0.013033488	0.013033488	277661	767244	767244	1	3	0.115967124	1	0.174863269	1	EBF4	0.495006631
20	55904856	55904856	0.013027609	0.013027609	287580	783266	783266	1	12	0.116227959	1	0.175093584	1	SPO11	0.495478366
8	143859990	143859990	0.013025326	0.013025326	459918	399125	399125	1	14	0.116334165	1	0.175187447	1	LYNX1	0.495478366
15	62929234	62929234	-0.013014575	0.013014575	157709	618912	618912	1	1	0.116823281	1	0.175621493	1	MGC15885	0.496696232
1	20497323	20497323	0.01301341	0.01301341	7685	13991	13991	1	1	0.116877265	1	0.175669781	1	PLA2G2C	0.496696232
14	100429004	100429004	0.013002853	0.013002853	147571	601063	601063	1	1	0.117346171	1	0.176085516	1	NA	0.497464368
5	421317	421317	0.013002041	0.013002041	358244	224644	224644	1	1	0.117383607	1	0.176118476	1	AHRR	0.497464368
6	170452270	170452270	0.012994519	0.012994519	411407	318883	318883	1	1	0.117724333	1	0.176422715	1	NA	0.497464368
13	33837178	33837178	0.012993616	0.012993616	124433	562659	562659	1	1	0.117765025	1	0.176459067	1	STARD13	0.497464368
10	70824840	70824840	-0.012993208	0.012993208	56881	444220	444220	1	1	0.117781031	1	0.17647358	1	NA	0.497464368
2	42055612	42055612	0.0129921	0.0129921	245959	91907	91907	1	1	0.117830675	1	0.17651807	1	NA	0.497464368
22	45001155	45001155	0.012982161	0.012982161	304644	811896	811896	1	1	0.118270282	1	0.176903964	1	LINC00229	0.498775219
9	16131302	16131302	-0.01295822	0.01295822	462597	403961	403961	1	1	0.119342377	1	0.177853169	1	NA	0.502747656
20	15177509	15177509	-0.012949341	0.012949341	279362	769989	769989	1	5	0.119767606	1	0.178231196	1	MACROD2	0.503989393
1	11760856	11760856	0.012933985	0.012933985	4937	9448	9448	1	7	0.120465471	1	0.17885134	1	DRAXIN	0.505835782
6	52751797	52751797	0.012931184	0.012931184	396767	295545	295545	1	1	0.120597855	1	0.17897016	1	NA	0.505835782
1	152414848	152414848	0.012931165	0.012931165	27866	48901	48901	1	1	0.120599212	1	0.178971517	1	NA	0.505835782
6	164255524	164255524	0.012927065	0.012927065	409695	315732	315732	1	1	0.120790056	1	0.179140116	1	NA	0.506086755
2	175854938	175854938	-0.01292291	0.01292291	265049	121939	121939	1	1	0.120986191	1	0.179314956	1	CHN1	0.506359324
19	5396750	5396750	0.012913372	0.012913372	222599	734493	734493	1	2	0.121428918	1	0.179708446	1	NA	0.507662242
10	57170612	57170612	0.012901603	0.012901603	55454	442028	442028	1	1	0.121990601	1	0.180205564	1	PCDH15	0.508714586
17	60585111	60585111	0.012898744	0.012898744	202755	700721	700721	1	1	0.12212502	1	0.180323706	1	TLK2	0.508714586
19	54850582	54850582	0.012896736	0.012896736	236647	762600	762600	1	5	0.122217526	1	0.180404683	1	LILRA4	0.508714586
1	47900630	47900630	0.012892268	0.012892268	16133	28975	28975	1	1	0.12243048	1	0.180594443	1	FOXD2-AS1;FOXD2	0.508714586
4	169799624	169799624	0.01289214	0.01289214	355353	219856	219856	1	1	0.122436719	1	0.180599868	1	PALLD;CBR4	0.508714586
2	29548577	29548577	0.012891447	0.012891447	244190	89319	89319	1	1	0.122470765	1	0.180628352	1	ALK	0.508714586
14	79163770	79163770	0.012877093	0.012877093	144126	595512	595512	1	1	0.123165103	1	0.181242392	1	NRXN3	0.51030357
3	111697575	111697575	-0.01287565	0.01287565	322101	166114	166114	1	14	0.123238077	1	0.18130438	1	PHLDB2;ABHD10	0.51030357
13	51565237	51565237	0.012875402	0.012875402	127164	566919	566919	1	2	0.123249607	1	0.181314146	1	GUCY1B2	0.51030357
2	231134080	231134080	0.012868534	0.012868534	272718	134397	134397	1	1	0.123585314	1	0.181609568	1	SP140	0.511145685
11	116087630	116087630	-0.012856038	0.012856038	92395	507073	507073	1	1	0.12419325	1	0.182146022	1	NA	0.513110723
1	154192162	154192162	0.012843111	0.012843111	28401	49979	49979	1	14	0.124826822	1	0.182704586	1	C1orf43;UBAP2L	0.515177366
6	47444699	47444699	-0.012828182	0.012828182	396203	294672	294672	1	10	0.12555697	1	0.18335145	1	CD2AP	0.517637752
5	2129767	2129767	-0.012823449	0.012823449	359273	226858	226858	1	4	0.125789049	1	0.183557758	1	NA	0.517845828
2	31806275	31806275	0.012818936	0.012818936	244554	89834	89834	1	14	0.126007157	1	0.183751315	1	SRD5A2	0.517845828
17	65505	65505	-0.012818879	0.012818879	186927	671171	671171	1	1	0.126009598	1	0.183753486	1	RPH3AL	0.517845828
19	42081255	42081255	0.012814567	0.012814567	231924	752826	752826	1	2	0.126219704	1	0.183941482	1	CEACAM21	0.518158041
1	114576186	114576186	0.01279467	0.01279467	25199	43908	43908	1	1	0.127217061	1	0.184830327	1	NA	0.521468699
4	10035262	10035262	-0.012793112	0.012793112	340026	195964	195964	1	1	0.127296139	1	0.18489991	1	SLC2A9	0.521468699
16	70901240	70901240	0.012786363	0.012786363	180907	660383	660383	1	1	0.127629676	1	0.185191806	1	HYDIN	0.522281185
12	32455325	32455325	-0.012771034	0.012771034	103263	525438	525438	1	2	0.128404584	1	0.185873802	1	BICD1	0.524076477
19	18888081	18888081	0.012770237	0.012770237	227560	744453	744453	1	1	0.128445276	1	0.185909882	1	CRTC1	0.524076477
1	178456093	178456093	0.012769549	0.012769549	33396	58781	58781	1	5	0.128475388	1	0.185938095	1	NA	0.524076477
6	160405392	160405392	0.012746701	0.012746701	409090	314825	314825	1	2	0.129599975	1	0.186932468	1	IGF2R	0.528106227
5	170960986	170960986	0.012737039	0.012737039	381191	261803	261803	1	1	0.130088819	1	0.187371532	1	NA	0.529539631
9	71860657	71860657	0.012724942	0.012724942	465366	408067	408067	1	4	0.130697841	1	0.1879088	1	TJP2	0.531458693
5	178956838	178956838	-0.012720812	0.012720812	383649	265964	265964	1	4	0.130905912	1	0.188092321	1	NA	0.531745043
2	70359089	70359089	0.012697383	0.012697383	250612	99075	99075	1	1	0.132114459	1	0.189169298	1	NA	0.536090499
16	23076342	23076342	0.012691506	0.012691506	173380	646629	646629	1	2	0.132417071	1	0.189434202	1	USP31	0.536754611
19	23186208	23186208	0.012678273	0.012678273	228295	745898	745898	1	7	0.133104763	1	0.190046614	1	ZNF728	0.538966067
6	1554605	1554605	-0.012675596	0.012675596	384756	267972	267972	1	1	0.133251932	1	0.190175064	1	NA	0.538966067
10	65148353	65148353	-0.012673187	0.012673187	56362	443377	443377	1	1	0.133381196	1	0.190290765	1	JMJD1C	0.538966067
14	73766212	73766212	0.012668313	0.012668313	142587	592887	592887	1	2	0.133636198	1	0.190514163	1	NUMB	0.539432219
6	115311039	115311039	0.012663181	0.012663181	402485	304638	304638	1	1	0.133900559	1	0.190747599	1	NA	0.539935137
11	128477400	128477400	0.01265241	0.01265241	95674	512612	512612	1	1	0.134477163	1	0.191259773	1	NA	0.541282763
3	53714168	53714168	0.012649988	0.012649988	316497	157906	157906	1	1	0.134609004	1	0.191377779	1	CACNA1D	0.541282763
1	30859106	30859106	0.012649175	0.012649175	11167	20043	20043	1	2	0.134655122	1	0.191418336	1	NA	0.541282763
14	55583319	55583319	0.012640375	0.012640375	138752	586811	586811	1	2	0.135140711	1	0.191848313	1	NA	0.542355164
18	27037507	27037507	0.012639163	0.012639163	213100	719205	719205	1	1	0.135202698	1	0.191903247	1	NA	0.542355164
13	31480942	31480942	0.012628513	0.012628513	124035	562055	562055	1	3	0.135764381	1	0.1924024	1	TEX26-AS1;MEDAG	0.543020207
4	190983569	190983569	0.012626071	0.012626071	358029	224252	224252	1	1	0.135890255	1	0.192512675	1	NA	0.543020207
4	100142073	100142073	0.012624738	0.012624738	348677	209430	209430	1	2	0.135956718	1	0.192572221	1	LOC100507053;ADH6	0.543020207
16	1116106	1116106	0.012623936	0.012623936	167861	636292	636292	1	4	0.135993748	1	0.192604774	1	SSTR5-AS1	0.543020207
3	185826590	185826590	0.01262248	0.01262248	333489	184423	184423	1	5	0.136071333	1	0.192673408	1	ETV5	0.543020207
17	57297772	57297772	-0.012618676	0.012618676	202154	699725	699725	1	13	0.136274386	1	0.192852045	1	GDPD1	0.543024694
17	71756141	71756141	0.012617117	0.012617117	205077	704241	704241	1	1	0.136353599	1	0.192920814	1	LINC00469	0.543024694
5	114514899	114514899	0.012611568	0.012611568	371916	246240	246240	1	4	0.136648615	1	0.193181242	1	TRIM36	0.54312296
2	157621435	157621435	-0.012611351	0.012611351	262318	117714	117714	1	1	0.136659466	1	0.193191279	1	NA	0.54312296
8	67454546	67454546	0.012605127	0.012605127	449104	382717	382717	1	6	0.136988663	1	0.193484532	1	NA	0.543871742
8	96614915	96614915	0.012593086	0.012593086	452121	387567	387567	1	1	0.137655873	1	0.194072393	1	C8orf37-AS1	0.54534493
2	1156774	1156774	-0.012590799	0.012590799	238453	79896	79896	1	1	0.137778356	1	0.194179548	1	SNTG2	0.54534493
22	34382180	34382180	0.012590709	0.012590709	301164	805941	805941	1	1	0.137783239	1	0.194184024	1	NA	0.54534493
4	4142417	4142417	-0.01258231	0.01258231	338275	192953	192953	1	1	0.138245498	1	0.19459352	1	NA	0.546124696
9	125281227	125281227	0.012582013	0.012582013	472516	418082	418082	1	1	0.138262996	1	0.194608304	1	OR1J4	0.546124696
14	68067294	68067294	-0.01257454	0.01257454	141103	590627	590627	1	9	0.138674119	1	0.194968698	1	PIGH	0.54709964
12	132433838	132433838	0.012572276	0.012572276	120865	556259	556259	1	7	0.138793075	1	0.195075447	1	EP400	0.54709964
21	45874614	45874614	0.012549765	0.012549765	295298	796016	796016	1	4	0.140018984	1	0.19615907	1	LRRC3-DT;LRRC3	0.551369353
5	92832939	92832939	0.012542548	0.012542548	369807	243036	243036	1	1	0.140421698	1	0.196516209	1	NR2F1-AS1	0.551376638
6	25341389	25341389	-0.01254079	0.01254079	389370	274977	274977	1	1	0.140515289	1	0.196598949	1	CARMIL1	0.551376638
2	9956256	9956256	0.012538589	0.012538589	240308	82981	82981	1	1	0.140636144	1	0.196708546	1	NA	0.551376638
1	11046185	11046185	-0.01253845	0.01253845	4676	8970	8970	1	1	0.140643875	1	0.196715328	1	C1orf127	0.551376638
2	130956119	130956119	-0.012532623	0.012532623	259426	113452	113452	1	9	0.140974564	1	0.19700953	1	TUBA3E	0.551376638
16	11484923	11484923	0.012530762	0.012530762	171198	643148	643148	1	1	0.1410786	1	0.197100679	1	NA	0.551376638
2	108904812	108904812	0.012530004	0.012530004	256061	108239	108239	1	1	0.141118478	1	0.197136217	1	SULT1C2	0.551376638
21	47010818	47010818	0.012529228	0.012529228	295880	797038	797038	1	4	0.141162696	1	0.197175824	1	NA	0.551376638
2	3854812	3854812	0.012516701	0.012516701	239314	81476	81476	1	1	0.141854864	1	0.197786879	1	NA	0.553520546
10	1981436	1981436	-0.012507322	0.012507322	47090	428823	428823	1	3	0.142373549	1	0.198244934	1	NA	0.554482811
7	130700001	130700001	0.012506686	0.012506686	432196	354546	354546	1	1	0.142408273	1	0.198274232	1	LINC-PINT	0.554482811
2	231855524	231855524	0.012503236	0.012503236	272926	134702	134702	1	1	0.142596812	1	0.198437678	1	SPATA3-AS1	0.554482811
1	120165303	120165303	-0.012501963	0.012501963	26142	45491	45491	1	2	0.142675619	1	0.198507261	1	ZNF697	0.554482811
17	13086394	13086394	0.012493062	0.012493062	191231	679817	679817	1	1	0.143172737	1	0.198946597	1	NA	0.555261413
5	68344202	68344202	0.012490887	0.012490887	366799	238267	238267	1	1	0.143294134	1	0.199055922	1	NA	0.555261413
8	140583084	140583084	-0.012488658	0.012488658	458580	396798	396798	1	1	0.143421636	1	0.199169181	1	NA	0.555261413
17	184833	184833	0.012487602	0.012487602	187001	671324	671324	1	1	0.143476841	1	0.199219232	1	RPH3AL;LOC100506388	0.555261413
14	28141425	28141425	-0.012481742	0.012481742	135850	581936	581936	1	1	0.143804003	1	0.199510721	1	NA	0.555261413
16	29278515	29278515	-0.012481398	0.012481398	174735	648849	648849	1	1	0.143825163	1	0.199529847	1	NA	0.555261413
6	33096303	33096303	0.012480394	0.012480394	392226	286775	286775	1	5	0.143882131	1	0.199579626	1	HLA-DPB2	0.555261413
11	2235030	2235030	0.012476481	0.012476481	72047	470911	470911	1	5	0.144103631	1	0.199774133	1	NA	0.555561203
1	108733564	108733564	-0.012472138	0.012472138	23808	41262	41262	1	1	0.144348731	1	0.199991428	1	SLC25A24	0.555951295
16	3017902	3017902	0.012462007	0.012462007	169189	639430	639430	1	6	0.144925335	1	0.200498584	1	KREMEN2;PAQR4;PKMYT1	0.557616103
20	58983676	58983676	0.012454951	0.012454951	288560	784902	784902	1	2	0.145335508	1	0.200864946	1	MIR646HG	0.558637879
2	113190197	113190197	0.012451787	0.012451787	256840	109378	109378	1	2	0.145512925	1	0.201019032	1	RGPD8	0.558763845
5	139088813	139088813	-0.012444703	0.012444703	375775	252631	252631	1	1	0.145929745	1	0.201392719	1	NA	0.559807948
19	675678	675678	0.01243588	0.01243588	219776	729015	729015	1	8	0.146436629	1	0.20183938	1	FSTL3	0.560896003
3	126422536	126422536	0.012434727	0.012434727	324678	170236	170236	1	18	0.146503771	1	0.201899332	1	CHCHD6	0.560896003
19	53361448	53361448	-0.012417422	0.012417422	236085	761373	761373	1	8	0.147522152	1	0.202799436	1	ZNF468	0.563860052
12	9559693	9559693	-0.012416566	0.012416566	99942	520081	520081	1	2	0.147569897	1	0.202842433	1	NA	0.563860052
4	62707027	62707027	0.012408889	0.012408889	344928	203608	203608	1	1	0.14802022	1	0.203242841	1	ADGRL3	0.564362655
6	57038227	57038227	0.012407959	0.012407959	397442	296512	296512	1	3	0.14807529	1	0.203291536	1	ZNF451;BAG2	0.564362655
8	83353753	83353753	0.01240693	0.01240693	450877	385593	385593	1	2	0.148139718	1	0.203349047	1	NA	0.564362655
8	817044	817044	0.012399828	0.012399828	438559	365489	365489	1	3	0.148557895	1	0.203717443	1	NA	0.565398175
3	112851921	112851921	0.012390252	0.012390252	322332	166502	166502	1	1	0.149131378	1	0.204224192	1	NA	0.56702216
9	140336654	140336654	0.012375972	0.012375972	478117	426753	426753	1	2	0.149977362	1	0.204972787	1	ENTPD8	0.569553347
2	159726218	159726218	-0.012374089	0.012374089	262601	118111	118111	1	1	0.150091977	1	0.205075466	1	NA	0.569553347
10	81003657	81003657	0.012370325	0.012370325	59628	448409	448409	1	1	0.150324328	1	0.205278111	1	ZMIZ1	0.569875247
7	149411652	149411652	0.01236689	0.01236689	435125	359122	359122	1	4	0.150533619	1	0.2054657	1	KRBA1	0.570109187
19	17600122	17600122	0.012362678	0.012362678	226945	743211	743211	1	1	0.150786858	1	0.205688963	1	LAP3	0.570508945
10	122610486	122610486	-0.012351227	0.012351227	67166	460881	460881	1	12	0.151471566	1	0.20629283	1	WDR11-AS1;WDR11	0.571843226
13	46728581	46728581	-0.012351064	0.012351064	126333	565597	565597	1	1	0.151483367	1	0.206303681	1	LCP1	0.571843226
13	113634805	113634805	-0.012349459	0.012349459	133345	576652	576652	1	1	0.151583604	1	0.206393203	1	MCF2L	0.571843226
7	100330109	100330109	0.012345123	0.012345123	427922	347506	347506	1	1	0.151845931	1	0.206625825	1	ZAN	0.571944211
14	97212118	97212118	-0.012343787	0.012343787	146976	600153	600153	1	2	0.151924195	1	0.206695815	1	NA	0.571944211
2	103089081	103089081	-0.012341609	0.012341609	255293	107034	107034	1	1	0.152054544	1	0.206810973	1	SLC9A4	0.571944211
17	7477935	7477935	-0.012336261	0.012336261	189912	677348	677348	1	3	0.152374518	1	0.207094052	1	SENP3-EIF4A1;SENP3;SNORA48;SNORD10;SNORA67;CD68	0.572362222
8	1321727	1321727	0.012334794	0.012334794	438848	366034	366034	1	3	0.152462005	1	0.207171638	1	NA	0.572362222
6	29629758	29629758	0.012325485	0.012325485	390587	278466	278466	1	4	0.153065058	1	0.207705786	1	MOG	0.573622765
3	125710226	125710226	-0.012324962	0.012324962	324436	169794	169794	1	1	0.153094763	1	0.2077321	1	NA	0.573622765
6	160030530	160030530	0.012321916	0.012321916	408980	314616	314616	1	1	0.153276927	1	0.207893104	1	NA	0.573748808
4	4139916	4139916	-0.012318997	0.012318997	338274	192952	192952	1	5	0.153453394	1	0.208046512	1	NA	0.573853303
5	23012826	23012826	-0.012305698	0.012305698	361893	230809	230809	1	1	0.154267502	1	0.208767436	1	NA	0.576143127
17	72667279	72667279	0.012303024	0.012303024	205387	704786	704786	1	8	0.154435966	1	0.208916911	1	RAB37	0.576143127
11	119211646	119211646	-0.012301767	0.012301767	93446	509046	509046	1	6	0.154513145	1	0.208985137	1	RNF26;MFRP	0.576143127
21	45223524	45223524	0.012295535	0.012295535	294953	795415	795415	1	2	0.154902702	1	0.209332646	1	RRP1;AATBC	0.576609999
1	223901187	223901187	0.012295042	0.012295042	41134	70841	70841	1	2	0.154936883	1	0.209361808	1	CAPN2	0.576609999
9	4575020	4575020	0.012282596	0.012282596	461712	402704	402704	1	1	0.155710977	1	0.210041362	1	SLC1A1;SPATA6L	0.578474664
4	129605243	129605243	0.012280167	0.012280167	351453	213881	213881	1	1	0.155867505	1	0.210179714	1	NA	0.578474664
19	2555791	2555791	0.012279063	0.012279063	221077	731658	731658	1	5	0.155934511	1	0.210239396	1	GNG7	0.578474664
6	42695332	42695332	0.01227598	0.01227598	395017	292528	292528	1	5	0.156118031	1	0.210401485	1	PRPH2;ATP6V0CP3	0.578474664
3	10068804	10068804	0.012272115	0.012272115	308095	143562	143562	1	1	0.156364217	1	0.210618915	1	CIDEC;CIDECP1;FANCD2	0.578474664
19	16453259	16453259	-0.012271005	0.012271005	226495	742350	742350	1	1	0.156434342	1	0.21068158	1	NA	0.578474664
22	24261966	24261966	0.012270232	0.012270232	298620	801711	801711	1	1	0.156486157	1	0.21072607	1	NA	0.578474664
2	130986931	130986931	0.012266583	0.012266583	259436	113474	113474	1	4	0.15671376	1	0.210926952	1	NA	0.578762193
12	40493429	40493429	0.012261555	0.012261555	103738	526175	526175	1	1	0.157035361	1	0.211214914	1	SLC2A13	0.579395988
9	139889616	139889616	0.012257771	0.012257771	477771	426114	426114	1	2	0.157277749	1	0.211428547	1	PAXX;CLIC3	0.579736587
13	31315063	31315063	0.012253299	0.012253299	123984	561983	561983	1	2	0.157562456	1	0.21168165	1	ALOX5AP	0.580100668
11	134605124	134605124	0.012248018	0.012248018	97007	514838	514838	1	1	0.157904132	1	0.211985347	1	NA	0.580100668
7	128765077	128765077	0.012247095	0.012247095	431726	353674	353674	1	1	0.157969646	1	0.212043807	1	LOC407835	0.580100668
3	158431192	158431192	0.012246145	0.012246145	329886	178721	178721	1	2	0.15803204	1	0.21210064	1	RARRES1	0.580100668
20	14356409	14356409	0.012241412	0.012241412	279299	769913	769913	1	1	0.158328819	1	0.212362153	1	MACROD2	0.580100668
17	80785338	80785338	-0.01223998	0.01223998	209575	713575	713575	1	1	0.158422003	1	0.212443672	1	TBCD;ZNF750	0.580100668
10	28271425	28271425	0.012239898	0.012239898	51622	436193	436193	1	1	0.1584277	1	0.212448555	1	ARMC4	0.580100668
10	103050437	103050437	-0.012237403	0.012237403	63761	455299	455299	1	2	0.158587076	1	0.212588671	1	NA	0.580134352
11	93681423	93681423	-0.012227182	0.012227182	89478	502412	502412	1	1	0.15922214	1	0.213153609	1	NA	0.58190646
11	102447295	102447295	-0.012216668	0.012216668	90401	503807	503807	1	1	0.159905492	1	0.213754763	1	MMP20	0.583851526
1	161569954	161569954	0.012205373	0.012205373	30725	54576	54576	1	1	0.1606294	1	0.214403798	1	FCGR2C	0.58580824
3	13245693	13245693	0.012200907	0.012200907	309033	145112	145112	1	1	0.160915463	1	0.214659207	1	NA	0.58580824
5	140800495	140800495	0.012199136	0.012199136	376435	254283	254283	1	10	0.161028044	1	0.214757953	1	PCDHGA1;PCDHGA2;PCDHGA3;PCDHGB1;PCDHGA4;PCDHGB2;PCDHGA5;PCDHGB3;PCDHGA6;PCDHGA7;PCDHGB4;PCDHGA8;PCDHGB5;PCDHGA9;PCDHGB6;PCDHGA10;PCDHGB7;PCDHGA11	0.58580824
1	25594523	25594523	0.01219637	0.01219637	9486	17017	17017	1	5	0.161199357	1	0.214911497	1	RSRP1;RHD	0.58580824
9	139582585	139582585	0.012195547	0.012195547	477578	425722	425722	1	4	0.161254562	1	0.214959649	1	AGPAT2	0.58580824
4	147564613	147564613	0.012194075	0.012194075	353061	216350	216350	1	1	0.161351273	1	0.215044559	1	POU4F2	0.58580824
20	17859537	17859537	-0.012183047	0.012183047	279649	770423	770423	1	1	0.16208237	1	0.215691695	1	NA	0.587910041
11	12107626	12107626	0.012175755	0.012175755	74688	475889	475889	1	1	0.162564432	1	0.216118688	1	NA	0.589105442
11	134401666	134401666	0.012165229	0.012165229	96966	514783	514783	1	1	0.163263382	1	0.216735305	1	NA	0.590266399
6	450086	450086	0.012162948	0.012162948	384460	267497	267497	1	2	0.163405397	1	0.216861585	1	NA	0.590266399
16	86379872	86379872	-0.012162597	0.012162597	184571	666441	666441	1	2	0.163429812	1	0.21688288	1	LINC00917	0.590266399
2	201600636	201600636	-0.012158798	0.012158798	267916	126703	126703	1	2	0.163687527	1	0.217110348	1	AOX2P;LINC01792	0.590266399
2	152147383	152147383	-0.012157716	0.012157716	261803	116925	116925	1	1	0.163755482	1	0.217169894	1	NMI	0.590266399
4	189139691	189139691	0.012157009	0.012157009	357794	223900	223900	1	1	0.1638016	1	0.217210857	1	NA	0.590266399
14	88470085	88470085	0.012152832	0.012152832	144712	596359	596359	1	2	0.164091054	1	0.217469792	1	GPR65	0.590758381
18	76751616	76751616	0.01214119	0.01214119	218933	727598	727598	1	1	0.164878984	1	0.218164673	1	SALL3	0.592578447
3	42387524	42387524	-0.012140843	0.012140843	313214	151492	151492	1	1	0.164903399	1	0.218185562	1	NA	0.592578447
12	133086067	133086067	-0.012135607	0.012135607	121240	557176	557176	1	2	0.165251585	1	0.218497261	1	FBRSL1	0.592947472
10	35504007	35504007	0.012133251	0.012133251	53088	438288	438288	1	4	0.165407164	1	0.218635207	1	CREM	0.592947472
6	103780364	103780364	0.012132375	0.012132375	400624	301759	301759	1	2	0.165466574	1	0.218689191	1	NA	0.592947472
18	18679576	18679576	0.012117625	0.012117625	212145	717749	717749	1	1	0.166451588	1	0.219560675	1	ROCK1	0.595924452
7	1251338	1251338	0.012113746	0.012113746	412310	320932	320932	1	13	0.166722053	1	0.219799807	1	NA	0.596227145
14	32598641	32598641	-0.012111857	0.012111857	136267	582623	582623	1	1	0.166857692	1	0.219918898	1	ARHGAP5	0.596227145
5	140796892	140796892	0.012109714	0.012109714	376431	254259	254259	1	12	0.166999164	1	0.22004328	1	PCDHGA1;PCDHGA2;PCDHGA3;PCDHGB1;PCDHGA4;PCDHGB2;PCDHGA5;PCDHGB3;PCDHGA6;PCDHGA7;PCDHGB4;PCDHGA8;PCDHGB5;PCDHGA9;PCDHGB6;PCDHGA10;PCDHGB7;PCDHGA11	0.596227145
2	74780229	74780229	0.012105296	0.012105296	251751	101199	101199	1	9	0.167303403	1	0.220313202	1	LOXL3;DOK1;M1AP	0.596761817
9	71320464	71320464	0.012098417	0.012098417	465259	407909	407909	1	7	0.167769325	1	0.220726089	1	PIP5K1B	0.597871681
1	62941874	62941874	0.012094128	0.012094128	18856	33333	33333	1	1	0.168073293	1	0.220996961	1	DOCK7	0.598217591
4	110224951	110224951	0.012092578	0.012092578	349661	211026	211026	1	1	0.168176108	1	0.221087568	1	COL25A1	0.598217591
20	57766896	57766896	0.01207097	0.01207097	288272	784491	784491	1	1	0.169692964	1	0.222436096	1	ZNF831	0.603057883
3	14407969	14407969	0.012062102	0.012062102	309418	145711	145711	1	1	0.170305512	1	0.222976212	1	NA	0.604678485
8	29945944	29945944	0.012056346	0.012056346	444335	375147	375147	1	3	0.170707954	1	0.223334164	1	MIR548O2	0.604739862
5	148648901	148648901	0.012054284	0.012054284	377859	256524	256524	1	1	0.170851189	1	0.223459088	1	AFAP1L1	0.604739862
16	84627507	84627507	-0.012053548	0.012053548	183672	664891	664891	1	5	0.170900562	1	0.223504121	1	COTL1	0.604739862
20	52226170	52226170	0.012052876	0.012052876	286975	782363	782363	1	5	0.170948985	1	0.22354644	1	NA	0.604739862
20	750226	750226	0.012037594	0.012037594	277121	766255	766255	1	1	0.172026776	1	0.224497951	1	SLC52A3	0.607164305
3	19930780	19930780	-0.01203661	0.01203661	310406	147137	147137	1	1	0.172089713	1	0.224554648	1	EFHB	0.607164305
8	104862644	104862644	0.012036349	0.012036349	453675	390026	390026	1	2	0.172105854	1	0.224569026	1	RIMS2	0.607164305
3	123476518	123476518	0.012028328	0.012028328	323916	169018	169018	1	1	0.172681644	1	0.225082693	1	MYLK	0.608639771
7	43291318	43291318	0.012023973	0.012023973	420102	334380	334380	1	1	0.172998633	1	0.225363466	1	HECW1	0.609201203
7	74378838	74378838	0.012019807	0.012019807	424346	341095	341095	1	3	0.173296633	1	0.225627149	1	NA	0.609236338
1	147806172	147806172	-0.012019383	0.012019383	26890	46849	46849	1	6	0.173324032	1	0.2256517	1	NBPF8;MIR5087	0.609236338
1	32052538	32052538	0.012014842	0.012014842	11524	20597	20597	1	3	0.173648346	1	0.225940205	1	TINAGL1	0.609714417
12	9555721	9555721	0.012012961	0.012012961	99940	520077	520077	1	1	0.173775711	1	0.226052515	1	NA	0.609714417
11	85645743	85645743	0.012005564	0.012005564	88652	501155	501155	1	3	0.174284631	1	0.22650121	1	NA	0.610109821
14	103227646	103227646	0.01200515	0.01200515	148742	603380	603380	1	1	0.174313251	1	0.22652671	1	NA	0.610109821
2	3826980	3826980	0.012004463	0.012004463	239305	81464	81464	1	5	0.174362216	1	0.226572149	1	NA	0.610109821
17	18150799	18150799	-0.01199997	0.01199997	192531	681939	681939	1	6	0.174691956	1	0.226863232	1	LLGL1;FLII	0.61033591
15	33963584	33963584	0.011999258	0.011999258	152527	610106	610106	1	1	0.174742821	1	0.226907857	1	RYR3	0.61033591
8	583185	583185	-0.011993907	0.011993907	438414	365208	365208	1	3	0.17512017	1	0.22724994	1	NA	0.610540552
1	97063920	97063920	0.011991425	0.011991425	23016	39964	39964	1	1	0.175304368	1	0.227412029	1	NA	0.610540552
19	54567279	54567279	-0.011990641	0.011990641	236516	762284	762284	1	6	0.17536527	1	0.227467099	1	VSTM1	0.610540552
16	66786913	66786913	-0.011988053	0.011988053	179398	657287	657287	1	3	0.175547163	1	0.227627289	1	DYNC1LI2;TERB1	0.610540552
22	28070120	28070120	0.011987385	0.011987385	299585	803224	803224	1	1	0.175591653	1	0.227665132	1	NA	0.610540552
18	76266265	76266265	0.011979038	0.011979038	218745	727325	727325	1	3	0.176202166	1	0.228203621	1	NA	0.61211238
10	26931926	26931926	-0.011972598	0.011972598	51399	435780	435780	1	9	0.176667816	1	0.228616236	1	FAM238B	0.613178592
13	37249481	37249481	0.011962883	0.011962883	124804	563257	563257	1	3	0.17738562	1	0.229255505	1	SERTM1	0.614770364
6	158705505	158705505	-0.011961745	0.011961745	408642	314091	314091	1	1	0.177467818	1	0.229328208	1	NA	0.614770364
10	134910540	134910540	0.011959821	0.011959821	70422	466908	466908	1	3	0.177603864	1	0.229446892	1	ADGRA1	0.614770364
16	65158303	65158303	-0.011950218	0.011950218	179079	656795	656795	1	6	0.178302678	1	0.230065951	1	CDH11	0.616636747
11	35571496	35571496	0.011943019	0.011943019	78108	481560	481560	1	1	0.178834249	1	0.230534042	1	NA	0.617176381
19	873330	873330	0.011942752	0.011942752	219916	729293	729293	1	1	0.178850662	1	0.230548556	1	MED16	0.617176381
17	79428986	79428986	-0.011941464	0.011941464	208732	711494	711494	1	7	0.178938014	1	0.230625735	1	BAHCC1	0.617176381
13	75839046	75839046	-0.011934764	0.011934764	128620	569025	569025	1	1	0.179425231	1	0.231056526	1	NA	0.617922161
8	144303111	144303111	-0.011932883	0.011932883	460093	399451	399451	1	3	0.17956928	1	0.231182263	1	GPIHBP1	0.617922161
10	103048104	103048104	-0.011931907	0.011931907	63759	455296	455296	1	1	0.179634115	1	0.231239503	1	NA	0.617922161
17	21729117	21729117	-0.011927941	0.011927941	193429	683568	683568	1	1	0.179934014	1	0.23150617	1	NA	0.618403111
8	121775052	121775052	-0.011923173	0.011923173	455348	392440	392440	1	2	0.180287897	1	0.231821939	1	SNTB1	0.619068576
11	71524500	71524500	0.011917386	0.011917386	86014	496842	496842	1	6	0.180712856	1	0.232197796	1	ALG1L9P	0.6198241
10	123244536	123244536	-0.011915842	0.011915842	67246	460990	460990	1	2	0.180828828	1	0.232301289	1	FGFR2	0.6198241
1	163478549	163478549	-0.011909944	0.011909944	31117	55215	55215	1	1	0.181276302	1	0.232699526	1	NA	0.620487376
12	52644410	52644410	0.011909103	0.011909103	106153	530589	530589	1	2	0.181343579	1	0.232760157	1	KRT7;KRT86	0.620487376
15	31421517	31421517	-0.011906589	0.011906589	152094	609467	609467	1	2	0.1815389	1	0.232927536	1	TRPM1	0.620605992
3	103687842	103687842	-0.011887179	0.011887179	321321	165014	165014	1	1	0.182996482	1	0.23422113	1	NA	0.622920051
8	72460135	72460135	-0.011887051	0.011887051	449693	383690	383690	1	12	0.183007062	1	0.234230218	1	NA	0.622920051
6	35150268	35150268	0.011886861	0.011886861	393022	289312	289312	1	2	0.18302049	1	0.23424229	1	NA	0.622920051
2	180990647	180990647	-0.011882321	0.011882321	265820	123396	123396	1	2	0.183362708	1	0.234543952	1	NA	0.622920051
8	101177733	101177733	-0.011879578	0.011879578	452785	388648	388648	1	1	0.183570779	1	0.234729371	1	SPAG1	0.622920051
11	12845864	12845864	0.011879196	0.011879196	74934	476218	476218	1	1	0.183598992	1	0.23475365	1	TEAD1	0.622920051
15	80189934	80189934	-0.011878512	0.011878512	162517	626949	626949	1	17	0.183649179	1	0.234799632	1	ST20-MTHFS;MTHFS;ST20	0.622920051
20	30376593	30376593	0.011871038	0.011871038	281286	773171	773171	1	1	0.184209099	1	0.235299192	1	TPX2	0.622920051
14	101544420	101544420	-0.011869891	0.011869891	148184	602367	602367	1	8	0.184293873	1	0.235372437	1	NA	0.622920051
7	69238693	69238693	-0.011869849	0.011869849	423387	339584	339584	1	1	0.184296722	1	0.235375015	1	AUTS2	0.622920051
3	164876483	164876483	0.011868709	0.011868709	330356	179489	179489	1	2	0.184380276	1	0.235450701	1	NA	0.622920051
5	121414634	121414634	0.011868502	0.011868502	372575	247300	247300	1	15	0.184396552	1	0.235465622	1	LOX	0.622920051
21	30517741	30517741	-0.011868357	0.011868357	291492	789715	789715	1	4	0.184407946	1	0.235475659	1	MAP3K7CL	0.622920051
4	145512579	145512579	-0.011865507	0.011865507	352758	215839	215839	1	1	0.184624698	1	0.235664469	1	NA	0.622920051
6	26017619	26017619	0.011865394	0.011865394	389508	275197	275197	1	1	0.1846346	1	0.235673286	1	HIST1H1A;HIST1H3A;HIST1H4A	0.622920051
5	140579470	140579470	-0.01186267	0.01186267	376290	253829	253829	1	10	0.184835888	1	0.235850838	1	PCDHB10;PCDHB11	0.623055006
5	176119766	176119766	0.011859242	0.011859242	382616	264088	264088	1	1	0.185095231	1	0.236078848	1	NA	0.623385247
6	23125979	23125979	0.01185366	0.01185366	389056	274422	274422	1	3	0.18552765	1	0.236459723	1	NA	0.623911299
16	84502292	84502292	-0.011853085	0.011853085	183621	664807	664807	1	1	0.185574445	1	0.236500551	1	ATP2C2	0.623911299
3	154798648	154798648	0.011844171	0.011844171	329353	177819	177819	1	1	0.186266207	1	0.23711554	1	MME	0.625607363
7	157513707	157513707	-0.011840777	0.011840777	437465	363498	363498	1	1	0.186529211	1	0.237349111	1	PTPRN2	0.625607363
17	41437982	41437982	0.011837263	0.011837263	198106	692225	692225	1	6	0.186800083	1	0.237590821	1	NA	0.625607363
3	65342546	65342546	0.011836064	0.011836064	318261	160538	160538	1	5	0.186891369	1	0.237671662	1	MAGI1	0.625607363
5	86956770	86956770	0.011834484	0.011834484	369230	242164	242164	1	1	0.187005577	1	0.237772849	1	NA	0.625607363
18	20070806	20070806	-0.011833868	0.011833868	212374	718105	718105	1	1	0.18705061	1	0.237812049	1	NA	0.625607363
12	80104799	80104799	0.011825737	0.011825737	110759	539042	539042	1	1	0.187684046	1	0.238376173	1	NA	0.627182932
7	52155829	52155829	0.011818589	0.011818589	421784	337044	337044	1	1	0.188246136	1	0.23887397	1	NA	0.628400137
15	56033606	56033606	0.011817001	0.011817001	156434	616963	616963	1	5	0.188373637	1	0.238988585	1	PRTG	0.628400137
2	170624727	170624727	0.011813146	0.011813146	264019	120235	120235	1	3	0.188673807	1	0.239254981	1	NA	0.628858426
15	63758958	63758958	-0.01181096	0.01181096	157961	619332	619332	1	1	0.188847968	1	0.239410288	1	NA	0.628896293
11	62160859	62160859	0.011805792	0.011805792	81921	488211	488211	1	3	0.189241594	1	0.239757525	1	ASRGL1	0.629664321
21	34775291	34775291	-0.011799248	0.011799248	292223	790972	790972	1	9	0.189758516	1	0.240219513	1	IFNGR2	0.630735063
12	106849290	106849290	0.011797569	0.011797569	114187	544371	544371	1	1	0.18988995	1	0.240337791	1	POLR3B	0.630735063
7	154998107	154998107	0.011794695	0.011794695	436458	361565	361565	1	1	0.190121622	1	0.240541928	1	NA	0.630962051
1	17222345	17222345	-0.01178951	0.01178951	6491	12141	12141	1	3	0.190523522	1	0.240897575	1	CROCC	0.631307009
13	43565399	43565399	0.011789113	0.011789113	125710	564624	564624	1	1	0.190552413	1	0.240923211	1	EPSTI1	0.631307009
8	1245703	1245703	-0.011785205	0.011785205	438791	365920	365920	1	4	0.190865876	1	0.241202086	1	LOC286083	0.631803667
2	68122623	68122623	-0.011779295	0.011779295	250079	98234	98234	1	1	0.191342785	1	0.241624467	1	NA	0.632840048
17	76822808	76822808	0.011771324	0.011771324	207295	708463	708463	1	1	0.191978934	1	0.242188185	1	USP36	0.634400873
11	32334554	32334554	0.01176923	0.01176923	77367	480296	480296	1	2	0.192153366	1	0.242340101	1	NA	0.634434575
3	78709139	78709139	-0.011753768	0.011753768	319852	162827	162827	1	1	0.193400299	1	0.24344719	1	ROBO1	0.637560713
10	93567261	93567261	-0.011753398	0.011753398	61509	451331	451331	1	2	0.193430276	1	0.243473368	1	TNKS2	0.637560713
19	54106789	54106789	0.01174451	0.01174451	236296	761810	761810	1	3	0.19415337	1	0.244115893	1	LOC284379	0.63815994
1	205509139	205509139	0.01174348	0.01174348	37942	65815	65815	1	1	0.194235025	1	0.24418751	1	NA	0.63815994
14	62407567	62407567	0.011743046	0.011743046	140056	588949	588949	1	1	0.194271105	1	0.244219385	1	NA	0.63815994
8	33866751	33866751	0.011743027	0.011743027	444828	375938	375938	1	2	0.194272868	1	0.244221149	1	NA	0.63815994
9	140311437	140311437	0.011735862	0.011735862	478095	426711	426711	1	1	0.194845945	1	0.24472844	1	EXD3	0.639498628
8	128235836	128235836	-0.011732872	0.011732872	456718	394365	394365	1	1	0.195086705	1	0.244941259	1	NA	0.639745281
1	236702902	236702902	0.011727982	0.011727982	44281	75959	75959	1	1	0.195472735	1	0.245283341	1	LGALS8	0.640467493
8	144358043	144358043	0.011724886	0.011724886	460139	399541	399541	1	1	0.195732891	1	0.245512165	1	ZFP41;GLI4	0.640776406
1	228362233	228362233	0.011718246	0.011718246	42259	72692	72692	1	5	0.196278026	1	0.245998568	1	IBA57	0.642016948
6	149655427	149655427	-0.011704789	0.011704789	406896	311376	311376	1	1	0.197364498	1	0.246958353	1	TAB2	0.644845032
1	11539194	11539194	0.011700677	0.011700677	4840	9257	9257	1	9	0.197700477	1	0.247255946	1	DISP3	0.644845032
10	54632322	54632322	-0.011700131	0.011700131	55369	441922	441922	1	1	0.197746459	1	0.247297587	1	NA	0.644845032
6	42928144	42928144	0.011699387	0.011699387	395088	292695	292695	1	26	0.197810345	1	0.247354013	1	GNMT;PEX6	0.644845032
4	48175353	48175353	-0.011693977	0.011693977	343713	201596	201596	1	2	0.19825904	1	0.247751708	1	TEC	0.645762794
2	79739278	79739278	0.011683115	0.011683115	252180	101859	101859	1	2	0.199148564	1	0.248542351	1	CTNNA2	0.647431983
1	158983569	158983569	0.011682422	0.011682422	29949	53087	53087	1	1	0.199207296	1	0.248594707	1	IFI16	0.647431983
7	90896329	90896329	0.011681647	0.011681647	426092	343882	343882	1	3	0.199274302	1	0.248652625	1	FZD1	0.647431983
6	18020115	18020115	-0.011678729	0.011678729	388398	273523	273523	1	3	0.199505024	1	0.24885405	1	NA	0.647636899
10	123355268	123355268	0.011676128	0.011676128	67291	461060	461060	1	12	0.199721098	1	0.249046929	1	FGFR2	0.647793956
16	34256336	34256336	-0.01167304	0.01167304	175947	651518	651518	1	5	0.199977457	1	0.249274261	1	NA	0.648081305
12	11461798	11461798	0.011668788	0.011668788	100321	520751	520751	1	1	0.200324151	1	0.249582027	1	PRB4	0.648174905
1	166571691	166571691	0.011668577	0.011668577	31510	55850	55850	1	2	0.20034192	1	0.24959749	1	FMO9P	0.648174905
12	34357835	34357835	-0.011661114	0.011661114	103455	525731	525731	1	1	0.200967625	1	0.250156053	1	NA	0.648791798
7	157791721	157791721	0.011659874	0.011659874	437674	363886	363886	1	4	0.201071253	1	0.250247203	1	PTPRN2	0.648791798
7	1422999	1422999	0.011658006	0.011658006	412419	321164	321164	1	2	0.201235377	1	0.250394643	1	NA	0.648791798
7	90983258	90983258	0.01165638	0.01165638	426103	343897	343897	1	1	0.201365998	1	0.250508173	1	NA	0.648791798
4	99064102	99064102	-0.011654256	0.011654256	348499	209160	209160	1	1	0.201539345	1	0.250661988	1	STPG2	0.648791798
2	70734532	70734532	0.011654248	0.011654248	250705	99241	99241	1	1	0.201540295	1	0.250662938	1	TGFA	0.648791798
11	77860880	77860880	0.011651939	0.011651939	87875	499975	499975	1	1	0.201746195	1	0.250844966	1	KCTD21-AS1	0.648913865
21	30396327	30396327	-0.011641505	0.011641505	291456	789628	789628	1	15	0.202618086	1	0.251620959	1	RWDD2B;USP16	0.651176094
20	62572875	62572875	0.011636813	0.011636813	290101	787595	787595	1	3	0.203018765	1	0.25197525	1	UCKL1;MIR1914;MIR647	0.651921436
6	31921065	31921065	-0.011633723	0.011633723	391685	284162	284162	1	1	0.20328177	1	0.252206922	1	CFB;NELFE;MIR1236	0.652223817
4	1505838	1505838	0.011627343	0.011627343	337104	190699	190699	1	8	0.203835314	1	0.25269875	1	NA	0.653457111
7	94953810	94953810	-0.01162375	0.01162375	426647	344884	344884	1	9	0.204140774	1	0.252969216	1	PON1	0.653893707
6	36639949	36639949	0.011621685	0.011621685	393438	290036	290036	1	3	0.204317241	1	0.25312493	1	CDKN1A	0.653916738
1	110229806	110229806	-0.011617948	0.011617948	24164	42013	42013	1	3	0.204653084	1	0.253422251	1	GSTM2;GSTM1	0.654425551
3	65342883	65342883	0.01161602	0.01161602	318261	160541	160541	1	5	0.204815038	1	0.253565622	1	MAGI1	0.654425551
6	168559456	168559456	-0.011613233	0.011613233	410686	317521	317521	1	3	0.205052543	1	0.253774914	1	NA	0.654642952
2	201626952	201626952	-0.011606066	0.011606066	267924	126718	126718	1	6	0.205664005	1	0.254319642	1	AOX2P	0.655636536
2	3776067	3776067	0.011605654	0.011605654	239294	81444	81444	1	1	0.205703205	1	0.254353416	1	NA	0.655636536
9	70490874	70490874	0.01159265	0.01159265	465207	407843	407843	1	1	0.206821417	1	0.255346568	1	CBWD3	0.658657158
5	83017078	83017078	0.011590314	0.011590314	369008	241830	241830	1	7	0.207027589	1	0.255529953	1	HAPLN1	0.658770655
22	45809244	45809244	0.011582127	0.011582127	304934	812380	812380	1	15	0.207720028	1	0.256149147	1	SMC1B;RIBC2	0.660430016
10	37940899	37940899	0.011574692	0.011574692	53334	438616	438616	1	1	0.208386561	1	0.256740535	1	NA	0.662004345
6	2972896	2972896	-0.011568441	0.011568441	385124	268560	268560	1	3	0.208941868	1	0.2572306	1	SERPINB6	0.663223038
5	82847807	82847807	0.011564063	0.011564063	368980	241788	241788	1	1	0.209323287	1	0.257566308	1	VCAN	0.663888223
7	50807054	50807054	-0.011556719	0.011556719	421591	336757	336757	1	1	0.209962148	1	0.258135858	1	GRB10	0.665368154
14	61578115	61578115	0.011554659	0.011554659	139783	588556	588556	1	1	0.210146347	1	0.25829754	1	NA	0.665406015
8	142456489	142456489	0.011552513	0.011552513	459388	398194	398194	1	1	0.210340989	1	0.258472108	1	MROH5	0.665476857
9	125027400	125027400	-0.011549636	0.011549636	472458	418000	418000	1	14	0.210590159	1	0.258692522	1	RBM18;MRRF	0.665659568
19	15782644	15782644	0.011545512	0.011545512	226300	742008	742008	1	1	0.210956114	1	0.25901548	1	CYP4F12	0.665659568
18	2084004	2084004	-0.011542906	0.011542906	210038	714518	714518	1	1	0.211193348	1	0.259224365	1	NA	0.665659568
1	1015447	1015447	0.011542872	0.011542872	242	539	539	1	1	0.211195789	1	0.259226671	1	C1orf159	0.665659568
14	63134296	63134296	-0.011541144	0.011541144	140119	589047	589047	1	1	0.211347841	1	0.259362446	1	NA	0.665659568
12	89675002	89675002	-0.011538243	0.011538243	111404	540005	540005	1	1	0.211606913	1	0.259593304	1	NA	0.665659568
20	43329199	43329199	-0.011536581	0.011536581	284436	778393	778393	1	1	0.2117591	1	0.259728401	1	LINC01260	0.665659568
19	18700553	18700553	-0.011534222	0.011534222	227468	744280	744280	1	4	0.211973817	1	0.259918025	1	REX1BD;CRLF1	0.665659568
4	41086507	41086507	0.011532341	0.011532341	343124	200555	200555	1	1	0.212145672	1	0.260072383	1	APBB2	0.665659568
11	88087522	88087522	-0.011530543	0.011530543	88996	501679	501679	1	1	0.212298809	1	0.26020653	1	NA	0.665659568
15	22548405	22548405	0.011530149	0.011530149	150679	606947	606947	1	1	0.212336924	1	0.260239219	1	REREP3	0.665659568
8	64615707	64615707	0.011527081	0.011527081	448779	382144	382144	1	1	0.212603591	1	0.260477402	1	NA	0.665659568
15	35529473	35529473	-0.011526667	0.011526667	152804	610587	610587	1	3	0.212638858	1	0.260508328	1	ANP32AP1	0.665659568
8	143581481	143581481	0.011511096	0.011511096	459791	398858	398858	1	1	0.214036893	1	0.261752277	1	ADGRB1	0.669255409
11	8290738	8290738	0.011509924	0.011509924	73720	474301	474301	1	9	0.214134011	1	0.261838408	1	LMO1	0.669255409
1	246154118	246154118	0.011501139	0.011501139	45648	78022	78022	1	1	0.214929537	1	0.26254509	1	SMYD3	0.670585098
2	219246070	219246070	0.011499917	0.011499917	270786	131100	131100	1	10	0.215043203	1	0.262647905	1	SLC11A1	0.670585098
16	15489794	15489794	0.011499487	0.011499487	171991	644393	644393	1	10	0.215080232	1	0.262681408	1	MPV17L	0.670585098
9	126478958	126478958	-0.011497437	0.011497437	472762	418434	418434	1	1	0.21526226	1	0.26284214	1	DENND1A	0.67061138
10	128810499	128810499	0.011494378	0.011494378	68635	463267	463267	1	2	0.215534489	1	0.263083443	1	DOCK1	0.670653692
22	45737514	45737514	0.011493407	0.011493407	304927	812371	812371	1	1	0.215623061	1	0.263161029	1	FAM118A;SMC1B	0.670653692
10	95127	95127	0.011486234	0.011486234	46289	427231	427231	1	8	0.216295155	1	0.263759063	1	TUBB8	0.671014046
18	45379593	45379593	-0.011483818	0.011483818	214738	721692	721692	1	1	0.216517061	1	0.263956554	1	SMAD2	0.671014046
8	92921253	92921253	0.011482898	0.011482898	451533	386619	386619	1	1	0.216602242	1	0.264032377	1	NA	0.671014046
6	161187801	161187801	0.011482172	0.011482172	409260	315074	315074	1	8	0.216668299	1	0.264090023	1	NA	0.671014046
1	22325040	22325040	0.011480686	0.011480686	8316	15061	15061	1	1	0.216810042	1	0.264216304	1	CELA3B;CELA3A	0.671014046
11	27716538	27716538	0.011479745	0.011479745	76879	479449	479449	1	1	0.216897801	1	0.264293483	1	BDNF-AS;BDNF	0.671014046
2	864151	864151	0.011475258	0.011475258	238368	79760	79760	1	3	0.217321403	1	0.26467056	1	LINC01115	0.671014046
15	33023586	33023586	-0.011474082	0.011474082	152372	609899	609899	1	1	0.217421233	1	0.264758862	1	GREM1	0.671014046
7	16602973	16602973	-0.011473385	0.011473385	415557	327082	327082	1	1	0.217483356	1	0.264814881	1	LRRC72	0.671014046
21	14917825	14917825	-0.01147303	0.01147303	290352	788060	788060	1	2	0.217516181	1	0.264843907	1	NA	0.671014046
8	10773493	10773493	-0.011471527	0.011471527	440585	368920	368920	1	1	0.21764965	1	0.264960693	1	XKR6	0.671014046
4	153768250	153768250	-0.011466652	0.011466652	353834	217435	217435	1	1	0.218093056	1	0.265353641	1	ARFIP1	0.671686632
19	2945492	2945492	0.011462191	0.011462191	221291	732050	732050	1	1	0.218509469	1	0.265721902	1	ZNF77	0.671686632
16	86060428	86060428	0.011461637	0.011461637	184448	666260	666260	1	1	0.218561419	1	0.265767341	1	NA	0.671686632
2	162357826	162357826	-0.011461622	0.011461622	263073	118845	118845	1	1	0.218563318	1	0.26576924	1	AHCTF1P1	0.671686632
19	47471056	47471056	-0.011459019	0.011459019	233797	756598	756598	1	1	0.218805163	1	0.265988026	1	ARHGAP35	0.671841863
7	2606716	2606716	-0.011457399	0.011457399	413228	322926	322926	1	3	0.218961826	1	0.266128684	1	IQCE	0.671841863
5	178194658	178194658	0.011455596	0.011455596	383377	265507	265507	1	1	0.219135581	1	0.266285348	1	AACSP1	0.671841863
7	101962123	101962123	0.011450781	0.011450781	428538	348654	348654	1	3	0.219585768	1	0.266684399	1	SH2B2	0.672688201
16	87086785	87086785	0.011441751	0.011441751	184904	666995	666995	1	2	0.220412355	1	0.267419023	1	NA	0.674685362
9	4126656	4126656	0.011439793	0.011439793	461637	402595	402595	1	1	0.22059791	1	0.267585723	1	GLIS3	0.674718705
6	29870056	29870056	0.01143508	0.01143508	390687	278889	278889	1	5	0.221056914	1	0.267996711	1	HLA-G;HLA-H;HLA-J	0.675587703
6	31326324	31326324	-0.011429481	0.011429481	391332	282003	282003	1	1	0.221578447	1	0.268463039	1	HLA-B	0.676646278
11	85956200	85956200	0.011421062	0.011421062	88732	501277	501277	1	19	0.222377499	1	0.269169992	1	EED	0.677992971
11	129234377	129234377	-0.011419908	0.011419908	95896	513003	513003	1	7	0.222483162	1	0.269264804	1	NA	0.677992971
21	47064462	47064462	0.011419006	0.011419006	295906	797085	797085	1	4	0.22256753	1	0.26934022	1	PCBP3	0.677992971
7	45002919	45002919	0.011417304	0.011417304	420619	335292	335292	1	3	0.222721481	1	0.269478165	1	MYO1G	0.677992971
15	66947392	66947392	0.011414575	0.011414575	158900	620864	620864	1	6	0.222982316	1	0.269709702	1	NA	0.678252508
2	148547378	148547378	-0.011410248	0.011410248	261379	116306	116306	1	1	0.223397508	1	0.270078641	1	NA	0.678658138
3	24145718	24145718	0.011407468	0.011407468	310787	147701	147701	1	3	0.22366743	1	0.270314925	1	LINC00691	0.678658138
4	76996888	76996888	0.011407444	0.011407444	346138	205430	205430	1	3	0.223669058	1	0.270316281	1	ART3	0.678658138
20	30132790	30132790	0.011405831	0.011405831	281197	772995	772995	1	1	0.223818397	1	0.270447852	1	HM13;MCTS2P	0.678658138
8	70623824	70623824	0.011403831	0.011403831	449465	383314	383314	1	2	0.224007072	1	0.270615095	1	SLCO5A1	0.678697504
1	231324034	231324034	0.011399711	0.011399711	43094	74120	74120	1	3	0.224396221	1	0.27096084	1	TRIM67;LOC149373	0.678993519
16	4732973	4732973	0.011399081	0.011399081	170059	641230	641230	1	3	0.22445631	1	0.271014146	1	MGRN1	0.678993519
10	51489510	51489510	-0.011389212	0.011389212	54986	441361	441361	1	1	0.225400496	1	0.271851313	1	PARG;AGAP7P	0.680796624
19	924758	924758	-0.011389168	0.011389168	219952	729367	729367	1	7	0.225404836	1	0.271855111	1	KISS1R;ARID3A	0.680796624
20	31591776	31591776	-0.011370204	0.011370204	281708	773865	773865	1	1	0.227238546	1	0.273482513	1	SUN5;BPIFB2	0.685798831
14	62276158	62276158	0.011365457	0.011365457	140030	588903	588903	1	1	0.227690361	1	0.273885769	1	NA	0.686625968
2	238814771	238814771	0.011355807	0.011355807	274991	138093	138093	1	1	0.228632648	1	0.274718324	1	RAMP1	0.68844055
16	26293057	26293057	0.011355648	0.011355648	173989	647599	647599	1	1	0.228648518	1	0.274732838	1	NA	0.68844055
1	160838200	160838200	0.011350139	0.011350139	30465	53983	53983	1	1	0.229195688	1	0.275218834	1	NA	0.689143631
1	207849914	207849914	0.011349687	0.011349687	38518	66821	66821	1	1	0.229238821	1	0.275258034	1	CR1L	0.689143631
10	72044103	72044103	0.011344812	0.011344812	57280	444879	444879	1	3	0.229717086	1	0.275684349	1	NPFFR1	0.689877505
20	9640902	9640902	-0.011343578	0.011343578	278820	769163	769163	1	1	0.229840111	1	0.275792453	1	PAK5	0.689877505
2	242989856	242989856	0.011323296	0.011323296	276886	141649	141649	1	1	0.231805527	1	0.277536098	1	NA	0.695236607
5	134646487	134646487	-0.01132065	0.01132065	374758	250873	250873	1	1	0.232065954	1	0.277766279	1	C5orf66	0.695477721
14	21467909	21467909	0.01131775	0.01131775	134431	578936	578936	1	2	0.232357308	1	0.278026978	1	METTL17;SLC39A2	0.69581107
22	47169227	47169227	0.011308395	0.011308395	305522	813380	813380	1	4	0.233267313	1	0.278827793	1	TBC1D22A	0.697542016
7	4901798	4901798	0.011308092	0.011308092	413933	324353	324353	1	11	0.233296476	1	0.2788537	1	RADIL;PAPOLB	0.697542016
6	107349290	107349290	-0.011296793	0.011296793	401099	302448	302448	1	7	0.234418214	1	0.27985377	1	C6orf203	0.69818591
2	240609875	240609875	0.011293288	0.011293288	275732	139426	139426	1	1	0.234764094	1	0.280162485	1	NA	0.69818591
1	38157909	38157909	-0.011292844	0.011292844	13211	23646	23646	1	8	0.234809398	1	0.280202499	1	C1orf109;CDCA8	0.69818591
1	14928945	14928945	0.011292623	0.011292623	5612	10585	10585	1	1	0.2348311	1	0.280222573	1	KAZN	0.69818591
11	134605862	134605862	0.0112921	0.0112921	97008	514839	514839	1	1	0.234887798	1	0.280273167	1	NA	0.69818591
12	125170535	125170535	0.011291872	0.011291872	119236	553431	553431	1	2	0.234912484	1	0.280295141	1	NA	0.69818591
17	20210929	20210929	0.011290337	0.011290337	193112	683003	683003	1	1	0.235063858	1	0.280429424	1	SPECC1	0.69818591
12	79738864	79738864	0.01128962	0.01128962	110688	538948	538948	1	1	0.235133983	1	0.280491953	1	SYT1	0.69818591
6	75954053	75954053	-0.011289582	0.011289582	398442	298144	298144	1	10	0.235138459	1	0.280496158	1	COX7A2	0.69818591
17	79503859	79503859	0.011286527	0.011286527	208785	711623	711623	1	5	0.235447446	1	0.280771778	1	FSCN2;FAAP100	0.698566424
14	106376701	106376701	-0.011282881	0.011282881	150303	606404	606404	1	5	0.235799159	1	0.281083748	1	FAM30A	0.699045584
19	43910505	43910505	0.011280753	0.011280753	232455	753782	753782	1	5	0.236014962	1	0.281276085	1	TEX101	0.699045584
10	132889402	132889402	-0.011279308	0.011279308	69439	464759	464759	1	1	0.236151822	1	0.281396804	1	TCERG1L	0.699045584
2	201626991	201626991	-0.011276483	0.011276483	267924	126720	126720	1	6	0.23644304	1	0.281654791	1	AOX2P	0.699371717
1	34643124	34643124	-0.011269614	0.011269614	12389	22184	22184	1	15	0.237138463	1	0.282278868	1	C1orf94	0.70089203
2	9984929	9984929	0.011266998	0.011266998	240315	83001	83001	1	1	0.237402689	1	0.282512846	1	TAF1B	0.701136534
20	31975140	31975140	0.011260643	0.011260643	281826	774044	774044	1	1	0.238042365	1	0.283082667	1	CDK5RAP1	0.702488659
1	21724633	21724633	0.011252895	0.011252895	8065	14651	14651	1	4	0.238836398	1	0.283795724	1	NA	0.704293897
2	236673440	236673440	-0.011247456	0.011247456	274328	136983	136983	1	1	0.239389129	1	0.284285247	1	AGAP1	0.705385358
17	83580	83580	0.011244469	0.011244469	186932	671177	671177	1	1	0.239685365	1	0.284545674	1	RPH3AL	0.705662337
5	72144821	72144821	-0.011241925	0.011241925	367193	238958	238958	1	4	0.23994308	1	0.284774905	1	TNPO1	0.705662337
2	91936715	91936715	0.011239538	0.011239538	253491	104016	104016	1	5	0.240188995	1	0.284993827	1	NA	0.705662337
19	43912227	43912227	0.011239318	0.011239318	232457	753785	753785	1	3	0.240213817	1	0.285015665	1	TEX101	0.705662337
1	152190020	152190020	0.01123154	0.01123154	27830	48847	48847	1	1	0.241008528	1	0.28572316	1	HRNR	0.706740154
6	168045556	168045556	0.011228693	0.011228693	410458	317057	317057	1	5	0.241302866	1	0.285983995	1	NA	0.706740154
16	33817457	33817457	0.011226336	0.011226336	175902	651432	651432	1	1	0.24154349	1	0.28619817	1	NA	0.706740154
6	33091567	33091567	0.011224459	0.011224459	392223	286750	286750	1	23	0.241742338	1	0.286373687	1	HLA-DPB2	0.706740154
21	38630234	38630234	0.011222234	0.011222234	293139	792478	792478	1	4	0.241966414	1	0.286571314	1	VPS26C	0.706740154
1	200010788	200010788	0.011221386	0.011221386	36019	62672	62672	1	3	0.242057292	1	0.286652833	1	NR5A2	0.706740154
17	53800484	53800484	0.011219215	0.011219215	201333	698363	698363	1	5	0.24227947	1	0.286851816	1	TMEM100	0.706740154
9	90410321	90410321	0.011219009	0.011219009	467111	410463	410463	1	1	0.24229968	1	0.286870399	1	NA	0.706740154
7	150453731	150453731	0.011218676	0.011218676	435427	359665	359665	1	1	0.242331962	1	0.286900375	1	NA	0.706740154
21	44105474	44105474	0.011217927	0.011217927	294475	794628	794628	1	2	0.242410226	1	0.286970908	1	PDE9A	0.706740154
6	160675744	160675744	0.011214082	0.011214082	409161	314931	314931	1	1	0.242816195	1	0.287330895	1	SLC22A2	0.706837845
3	101220713	101220713	-0.01121333	0.01121333	321100	164644	164644	1	3	0.242895951	1	0.28740197	1	SENP7	0.706837845
18	44547161	44547161	0.011211141	0.011211141	214643	721541	721541	1	1	0.243125724	1	0.287606514	1	KATNAL2;ELOA3D	0.706837845
13	110319562	110319562	-0.011210627	0.011210627	132036	574120	574120	1	3	0.24317564	1	0.287650461	1	NA	0.706837845
19	55013946	55013946	0.011204931	0.011204931	236718	762761	762761	1	7	0.243772725	1	0.288178642	1	LAIR2	0.707753342
14	19647166	19647166	-0.011204078	0.011204078	134091	578292	578292	1	1	0.243860348	1	0.288257448	1	NA	0.707753342
15	35086967	35086967	0.011200832	0.011200832	152729	610466	610466	1	4	0.244196734	1	0.288556669	1	ACTC1	0.707753342
17	20687681	20687681	0.011200605	0.011200605	193181	683101	683101	1	6	0.244223455	1	0.288580406	1	NA	0.707753342
5	92414398	92414398	-0.011197275	0.011197275	369768	242986	242986	1	3	0.244584527	1	0.288902278	1	NA	0.708268386
12	68778314	68778314	0.011192803	0.011192803	109477	537057	537057	1	3	0.24505289	1	0.289318284	1	NA	0.709034566
11	59836817	59836817	0.011191195	0.011191195	81159	486779	486779	1	2	0.2452162	1	0.289463283	1	MS4A3	0.709034566
11	1432205	1432205	0.011187672	0.011187672	71593	469775	469775	1	8	0.245567099	1	0.28977878	1	BRSK2	0.709186225
2	89173636	89173636	0.011184886	0.011184886	253346	103813	103813	1	1	0.24585479	1	0.290032697	1	NA	0.709186225
11	20382497	20382497	-0.011184156	0.011184156	76391	478651	478651	1	1	0.245933326	1	0.290103501	1	HTATIP2	0.709186225
7	149232512	149232512	-0.011183501	0.011183501	435087	359065	359065	1	1	0.2460063	1	0.290167659	1	NA	0.709186225
19	48514330	48514330	0.011179969	0.011179969	234196	757320	757320	1	1	0.246383242	1	0.290502417	1	SLC12A1	0.709186225
15	101084980	101084980	0.011179153	0.011179153	166564	633637	633637	1	8	0.246467067	1	0.290576611	1	CERS3;PRKXP1	0.709186225
1	91227319	91227319	0.011178354	0.011178354	22071	38374	38374	1	1	0.24655374	1	0.290653655	1	NA	0.709186225
5	162883763	162883763	0.011173067	0.011173067	380182	260295	260295	1	1	0.24711461	1	0.291151858	1	NUDCD2;HMMR	0.710270638
1	228743131	228743131	0.011168339	0.011168339	42424	73059	73059	1	3	0.247618239	1	0.291602317	1	NA	0.711189039
19	38943525	38943525	0.011165933	0.011165933	230724	750466	750466	1	4	0.247872292	1	0.291831141	1	RYR1	0.711389794
11	2907670	2907670	0.011161977	0.011161977	72372	471754	471754	1	13	0.24827392	1	0.2921895	1	CDKN1C;SLC22A18AS	0.711997591
8	96516167	96516167	0.011160309	0.011160309	452114	387555	387555	1	3	0.248452693	1	0.292348605	1	C8orf37-AS1	0.711997591
17	3290164	3290164	0.011155822	0.011155822	188333	673981	673981	1	8	0.248919971	1	0.292764476	1	NA	0.712562057
17	38517913	38517913	0.011154879	0.011154879	196951	689841	689841	1	3	0.249018581	1	0.292852913	1	RARA;GJD3	0.712562057
2	224897425	224897425	0.011151863	0.011151863	271915	133215	133215	1	2	0.249340589	1	0.293139383	1	SERPINE2	0.712955362
5	51426	51426	0.011149959	0.011149959	358038	224261	224261	1	3	0.249542013	1	0.293318699	1	NA	0.713003549
6	127210160	127210160	0.011138876	0.011138876	403578	306366	306366	1	1	0.250719635	1	0.294368819	1	NA	0.71583884
2	216576264	216576264	0.011134778	0.011134778	270000	129974	129974	1	1	0.251162634	1	0.294763802	1	LINC00607	0.715880956
11	55417018	55417018	-0.011134405	0.011134405	80333	485281	485281	1	2	0.251199256	1	0.294797033	1	OR4S2	0.715880956
2	1802045	1802045	0.011132201	0.011132201	238698	80316	80316	1	1	0.251440966	1	0.295012971	1	MYT1L	0.715880956
19	49002477	49002477	0.011131026	0.011131026	234396	757710	757710	1	2	0.251569823	1	0.295127451	1	LMTK3	0.715880956
3	73045440	73045440	-0.011130143	0.011130143	319445	162237	162237	1	12	0.251660973	1	0.295209377	1	PPP4R2	0.715880956
8	126815770	126815770	-0.011126642	0.011126642	456481	394056	394056	1	1	0.252035067	1	0.295545085	1	NA	0.715961672
1	195867753	195867753	-0.011126396	0.011126396	35518	61950	61950	1	1	0.252060024	1	0.295567465	1	NA	0.715961672
6	56380508	56380508	-0.011121805	0.011121805	397273	296267	296267	1	1	0.252569486	1	0.296018466	1	DST	0.716881649
8	58131890	58131890	-0.011116834	0.011116834	447935	380929	380929	1	1	0.253116927	1	0.29651016	1	LINC01606	0.717613988
1	155109378	155109378	-0.011112202	0.011112202	28788	50769	50769	1	1	0.253610112	1	0.296946919	1	EFNA1;SLC50A1;DPM3	0.717613988
13	24798195	24798195	0.011111833	0.011111833	122676	559838	559838	1	3	0.253646328	1	0.296977437	1	SPATA13	0.717613988
9	125694957	125694957	0.011111122	0.011111122	472591	418208	418208	1	1	0.253723778	1	0.297045257	1	ZBTB26	0.717613988
18	587953	587953	0.011110818	0.011110818	209910	714299	714299	1	1	0.253756331	1	0.297074148	1	NA	0.717613988
6	168726836	168726836	-0.011100203	0.011100203	410785	317710	317710	1	2	0.254906147	1	0.298096599	1	NA	0.720338292
17	44301842	44301842	-0.011089745	0.011089745	199255	694349	694349	1	2	0.256051351	1	0.299115929	1	KANSL1	0.723045591
19	11616515	11616515	0.011086434	0.011086434	224883	738958	738958	1	13	0.256401979	1	0.299428849	1	ZNF653;ECSIT	0.723506826
1	213169046	213169046	0.011080755	0.011080755	39620	68562	68562	1	1	0.257033652	1	0.299986192	1	VASH2;ANGEL2	0.724581297
10	134969141	134969141	-0.011079685	0.011079685	70463	467000	467000	1	1	0.257157898	1	0.300097009	1	KNDC1	0.724581297
2	1845466	1845466	-0.011074624	0.011074624	238721	80357	80357	1	1	0.257722972	1	0.300600639	1	MYT1L	0.725272405
16	30003161	30003161	0.011072311	0.011072311	174971	649340	649340	1	1	0.25797933	1	0.3008258	1	BOLA2;TAOK2;HIRIP3;INO80E	0.725272405
2	48274662	48274662	0.011071558	0.011071558	247570	94372	94372	1	1	0.258062206	1	0.300898774	1	NA	0.725272405
7	62514928	62514928	0.011070757	0.011070757	422543	338239	338239	1	7	0.258154169	1	0.300982057	1	NA	0.725272405
8	102092795	102092795	-0.011067561	0.011067561	453043	389051	389051	1	6	0.258505747	1	0.301296876	1	FLJ42969	0.72573234
7	63386328	63386328	0.011058092	0.011058092	422623	338358	338358	1	8	0.25956265	1	0.302233602	1	NA	0.727680288
6	169671468	169671468	0.011057965	0.011057965	411163	318401	318401	1	1	0.259576349	1	0.302246081	1	NA	0.727680288
6	21110067	21110067	-0.011054022	0.011054022	388781	274061	274061	1	1	0.260029385	1	0.302649201	1	CDKAL1	0.728133335
6	29648736	29648736	0.01105266	0.01105266	390606	278520	278520	1	22	0.260187405	1	0.302792165	1	ZFP57	0.728133335
10	1336103	1336103	0.011050557	0.011050557	46877	428435	428435	1	1	0.260425045	1	0.303002542	1	ADARB2	0.728133335
15	37391438	37391438	-0.011049992	0.011049992	153047	610944	610944	1	9	0.260491915	1	0.303061817	1	MEIS2	0.728133335
22	49698418	49698418	-0.01104679	0.01104679	306201	814226	814226	1	1	0.260852174	1	0.303383553	1	NA	0.728613122
1	19637256	19637256	0.011037951	0.011037951	7389	13516	13516	1	1	0.261875845	1	0.304298848	1	AKR7A2;PQLC2	0.730943922
22	21336550	21336550	-0.011031265	0.011031265	297741	800241	800241	1	9	0.262635697	1	0.304976774	1	AIFM3;LZTR1	0.731861641
6	11901382	11901382	-0.011028368	0.011028368	387022	271605	271605	1	1	0.262960418	1	0.305261889	1	NA	0.731861641
4	106817219	106817219	0.011024653	0.011024653	349336	210488	210488	1	11	0.263382664	1	0.305641001	1	NPNT	0.731861641
4	7802192	7802192	0.011024027	0.011024027	339434	194966	194966	1	5	0.263455502	1	0.305705294	1	AFAP1	0.731861641
2	8597389	8597389	0.011023196	0.011023196	239853	82272	82272	1	5	0.263550992	1	0.305791696	1	NA	0.731861641
9	115093661	115093661	-0.011022034	0.011022034	470916	415781	415781	1	1	0.263685818	1	0.30591228	1	MIR3134;PTBP3	0.731861641
3	99130067	99130067	0.011021789	0.011021789	320742	164126	164126	1	1	0.263713081	1	0.305936695	1	NA	0.731861641
12	30911709	30911709	0.01102173	0.01102173	102936	524899	524899	1	1	0.26372027	1	0.305943206	1	CAPRIN2	0.731861641
7	55073432	55073432	0.01101358	0.01101358	421982	337347	337347	1	3	0.264635565	1	0.306757178	1	NA	0.733874507
8	117484815	117484815	-0.011003252	0.011003252	454621	391421	391421	1	1	0.265801115	1	0.307789123	1	NA	0.736577983
6	21761486	21761486	0.011001137	0.011001137	388894	274223	274223	1	3	0.26604608	1	0.308005604	1	CASC15	0.73672832
6	29690766	29690766	-0.010995033	0.010995033	390617	278537	278537	1	45	0.266742589	1	0.308626697	1	HLA-F;HLA-F-AS1	0.738127951
1	172189939	172189939	-0.010988619	0.010988619	32500	57468	57468	1	2	0.267493489	1	0.309297976	1	DNM3	0.739675982
2	85656009	85656009	0.010980701	0.010980701	252651	102595	102595	1	2	0.268417193	1	0.310119138	1	SH2D6	0.741699297
3	39821326	39821326	0.010978804	0.010978804	312859	150911	150911	1	2	0.268631368	1	0.310310525	1	NA	0.741760525
22	19946873	19946873	0.010971091	0.010971091	297279	799439	799439	1	1	0.269521027	1	0.311107271	1	COMT;MIR4761	0.74368552
19	39967363	39967363	0.010966956	0.010966956	231150	751279	751279	1	2	0.270019367	1	0.311550134	1	SUPT5H;TIMM50	0.743919584
12	122631194	122631194	0.010965257	0.010965257	118255	551594	551594	1	5	0.270216179	1	0.311725651	1	MLXIP	0.743919584
6	31241000	31241000	-0.010964756	0.010964756	391316	281937	281937	1	4	0.270275318	1	0.311779229	1	HLA-C;HLA-B	0.743919584
15	86248134	86248134	0.010958598	0.010958598	163748	628914	628914	1	1	0.271000582	1	0.312421889	1	AKAP13	0.743919584
8	11528902	11528902	0.010958383	0.010958383	440852	369342	369342	1	1	0.2710212	1	0.312440471	1	NA	0.743919584
5	6828054	6828054	-0.010958034	0.010958034	360127	228293	228293	1	1	0.271062298	1	0.312476551	1	MIR4278	0.743919584
1	145590148	145590148	0.010957063	0.010957063	26628	46367	46367	1	10	0.271181525	1	0.312581672	1	NBPF20;NBPF10;PIAS3;NUDT17;POLR3C	0.743919584
12	52214758	52214758	0.010956113	0.010956113	105915	530135	530135	1	4	0.271293564	1	0.312681909	1	FIGNL2	0.743919584
10	105344747	105344747	0.010954657	0.010954657	64459	456632	456632	1	3	0.271462299	1	0.31283586	1	NEURL1;SH3PXD2A	0.743919584
6	32554481	32554481	-0.010954087	0.010954087	392024	285806	285806	1	1	0.271531611	1	0.312898526	1	HLA-DRB5;HLA-DRB1;HLA-DRB6	0.743919584
14	99978574	99978574	0.010949592	0.010949592	147384	600762	600762	1	3	0.272056943	1	0.313369059	1	CCNK;CCDC85C	0.744830595
2	210341867	210341867	0.010942701	0.010942701	269461	129181	129181	1	1	0.272895194	1	0.314116704	1	MAP2	0.746596414
10	30793024	30793024	0.01093943	0.01093943	52161	436998	436998	1	1	0.273288549	1	0.314468552	1	NA	0.747143428
6	31143710	31143710	0.010931466	0.010931466	391288	281818	281818	1	1	0.274242501	1	0.31531969	1	PSORS1C3	0.747536264
19	888612	888612	0.010930298	0.010930298	219924	729303	729303	1	2	0.274386143	1	0.315446784	1	MED16	0.747536264
14	20664307	20664307	0.010930225	0.010930225	134175	578406	578406	1	8	0.27439713	1	0.31545655	1	OR11G2	0.747536264
7	63641030	63641030	0.010930117	0.010930117	422656	338421	338421	1	1	0.274409745	1	0.315467673	1	NA	0.747536264
14	68555650	68555650	-0.01092872	0.01092872	141205	590808	590808	1	1	0.274580108	1	0.315620267	1	RAD51B	0.747536264
2	28770622	28770622	0.010927663	0.010927663	243964	88978	88978	1	3	0.274709372	1	0.315736239	1	PLB1	0.747536264
14	94476186	94476186	0.010927049	0.010927049	146210	598847	598847	1	1	0.274786822	1	0.315804601	1	CCDC197	0.747536264
2	133821464	133821464	-0.010921889	0.010921889	259954	114382	114382	1	1	0.275393944	1	0.316344717	1	NCKAP5	0.748660667
7	158766061	158766061	0.010920077	0.010920077	438164	364787	364787	1	2	0.275611375	1	0.316539089	1	NA	0.748724852
11	33058248	33058248	-0.010917403	0.010917403	77484	480553	480553	1	1	0.275915749	1	0.316810639	1	DEPDC7;TCP11L1	0.749024975
19	37825307	37825307	0.010907351	0.010907351	230374	749746	749746	1	11	0.277116566	1	0.317880156	1	HKR1	0.750161531
8	18712428	18712428	-0.01090735	0.01090735	441784	370889	370889	1	1	0.277116701	1	0.317880292	1	PSD3	0.750161531
16	88993053	88993053	-0.010907291	0.010907291	186079	669340	669340	1	1	0.277123212	1	0.317885853	1	CBFA2T3	0.750161531
11	119234198	119234198	0.010906812	0.010906812	93464	509081	509081	1	1	0.277177468	1	0.317934276	1	USP2	0.750161531
8	41511582	41511582	0.010905741	0.010905741	445998	377813	377813	1	4	0.277305376	1	0.318046314	1	NKX6-3;ANK1	0.750161531
12	66134770	66134770	0.010900472	0.010900472	109061	536437	536437	1	3	0.277931894	1	0.318606234	1	NA	0.750838981
12	129417324	129417324	0.010895302	0.010895302	119937	554553	554553	1	6	0.278555836	1	0.319161813	1	GLT1D1	0.750838981
12	79696256	79696256	0.010894625	0.010894625	110685	538945	538945	1	1	0.278637762	1	0.319235872	1	SYT1	0.750838981
8	65293734	65293734	-0.010893659	0.010893659	448814	382222	382222	1	1	0.278747223	1	0.319334347	1	MIR124-2HG;MIR124-2	0.750838981
13	46267080	46267080	-0.010891996	0.010891996	126237	565452	565452	1	1	0.278953259	1	0.319517189	1	NA	0.750838981
6	4020946	4020946	-0.010891568	0.010891568	385505	269204	269204	1	14	0.279000191	1	0.319558287	1	PRPF4B	0.750838981
10	134953542	134953542	0.010891213	0.010891213	70457	466982	466982	1	1	0.279040883	1	0.319594503	1	NA	0.750838981
9	5510595	5510595	0.010890643	0.010890643	461851	402932	402932	1	2	0.279110737	1	0.319656626	1	PLGRKT;PDCD1LG2	0.750838981
19	844589	844589	0.010882098	0.010882098	219892	729239	729239	1	1	0.280155432	1	0.320584942	1	PRTN3	0.752400059
13	26626663	26626663	-0.010881118	0.010881118	123037	560434	560434	1	1	0.280275609	1	0.320691826	1	SHISA2	0.752400059
17	80185943	80185943	0.010879139	0.010879139	209186	712663	712663	1	8	0.280512164	1	0.320902203	1	SLC16A3	0.752400059
12	30166175	30166175	-0.010878376	0.010878376	102870	524793	524793	1	1	0.280607111	1	0.320986842	1	NA	0.752400059
6	14682442	14682442	-0.010877893	0.010877893	387658	272484	272484	1	1	0.280664894	1	0.321038656	1	NA	0.752400059
12	4071732	4071732	0.010874574	0.010874574	98359	517031	517031	1	1	0.281068828	1	0.321398508	1	NA	0.752429871
7	158383133	158383133	0.010872484	0.010872484	438014	364527	364527	1	4	0.281323966	1	0.321625433	1	PTPRN2;MIR5707	0.752429871
6	17493813	17493813	-0.010872162	0.010872162	388312	273389	273389	1	1	0.281366014	1	0.321663276	1	CAP2	0.752429871
6	3851047	3851047	0.010871443	0.010871443	385454	269132	269132	1	1	0.281455129	1	0.321741811	1	FAM50B	0.752429871
21	45705694	45705694	0.010865911	0.010865911	295207	795822	795822	1	14	0.282134683	1	0.322348391	1	AIRE	0.753724952
3	70899100	70899100	-0.010863469	0.010863469	318903	161454	161454	1	1	0.282439736	1	0.32262184	1	NA	0.754018452
18	57814763	57814763	0.010858793	0.010858793	216684	724475	724475	1	1	0.283009829	1	0.323139576	1	NA	0.755018625
6	28584464	28584464	-0.010854053	0.010854053	390245	277261	277261	1	14	0.283583041	1	0.323650801	1	NA	0.755184704
11	124931736	124931736	-0.010854011	0.010854011	94922	511413	511413	1	1	0.283587517	1	0.323654599	1	SLC12A8	0.755184704
16	48079666	48079666	-0.010852964	0.010852964	176343	652179	652179	1	1	0.283712577	1	0.323765688	1	NA	0.755184704
3	105525172	105525172	0.010851837	0.010851837	321442	165166	165166	1	1	0.283854049	1	0.323890612	1	CBLB	0.755184704
1	180886483	180886483	-0.01084839	0.01084839	33879	59590	59590	1	1	0.284289316	1	0.324281796	1	KIAA1614	0.755822179
10	120900693	120900693	0.010846098	0.010846098	66797	460323	460323	1	1	0.284572802	1	0.324533407	1	FAM45BP;SFXN4	0.755940315
20	41731377	41731377	-0.010844828	0.010844828	284008	777661	777661	1	1	0.284725125	1	0.324668368	1	PTPRT	0.755940315
1	19408759	19408759	0.010840716	0.010840716	7300	13362	13362	1	2	0.285235537	1	0.325123032	1	UBR4	0.756775328
5	131607097	131607097	0.010833966	0.010833966	373873	249310	249310	1	2	0.286077858	1	0.325878544	1	PDLIM4	0.7584892
1	11072021	11072021	0.010832074	0.010832074	4681	8975	8975	1	8	0.286306139	1	0.32608146	1	TARDBP	0.758573809
17	40706682	40706682	0.010823098	0.010823098	197848	691535	691535	1	5	0.287415534	1	0.327071086	1	HSD17B1	0.760856168
19	58740747	58740747	0.010821951	0.010821951	237906	765451	765451	1	19	0.287561482	1	0.327201842	1	ZNF544	0.760856168
12	11700321	11700321	0.010819367	0.010819367	100350	520798	520798	1	3	0.287890543	1	0.327493467	1	LINC01252	0.761205454
11	55404415	55404415	-0.010816202	0.010816202	80330	485276	485276	1	2	0.288281999	1	0.32784084	1	OR4P4	0.761552323
7	73624332	73624332	-0.010815078	0.010815078	424118	340765	340765	1	5	0.288416011	1	0.327960474	1	LAT2	0.761552323
6	165723454	165723454	0.010808268	0.010808268	409797	315889	315889	1	10	0.289270946	1	0.328717477	1	C6orf118	0.762161885
12	131580577	131580577	-0.010807107	0.010807107	120488	555586	555586	1	4	0.289415673	1	0.328847284	1	ADGRD1	0.762161885
1	109619308	109619308	-0.010806537	0.010806537	23937	41514	41514	1	3	0.289491903	1	0.328916054	1	TAF13	0.762161885
4	82086723	82086723	-0.010806224	0.010806224	346864	206567	206567	1	1	0.289530153	1	0.328948471	1	PRKG2	0.762161885
13	46407790	46407790	0.010805045	0.010805045	126268	565491	565491	1	1	0.289680577	1	0.329083704	1	SIAH3	0.762161885
2	157656620	157656620	0.010802365	0.010802365	262322	117718	117718	1	1	0.290015064	1	0.32938401	1	NA	0.762161885
6	32038462	32038462	-0.010802268	0.010802268	391746	284603	284603	1	51	0.29002795	1	0.329395539	1	TNXB	0.762161885
6	167589370	167589370	0.010799135	0.010799135	410345	316897	316897	1	2	0.290425102	1	0.329749015	1	TCP10L2	0.762686723
7	137402780	137402780	0.010795633	0.010795633	433210	356059	356059	1	1	0.290879223	1	0.330157155	1	DGKI	0.763360352
16	3077878	3077878	0.010793523	0.010793523	169243	639585	639585	1	4	0.291149417	1	0.330397372	1	HCFC1R1;THOC6;BICDL2;LOC100128770	0.763550711
11	2930995	2930995	0.010790023	0.010790023	72389	471847	471847	1	3	0.29160286	1	0.330803748	1	SLC22A18	0.763858896
9	2229444	2229444	-0.010789589	0.010789589	461463	402367	402367	1	1	0.291662405	1	0.33085502	1	NA	0.763858896
6	29981250	29981250	-0.010787747	0.010787747	390719	279094	279094	1	12	0.291892314	1	0.331059021	1	HLA-G;HLA-H;HLA-J;ZNRD1ASP	0.763943096
7	1966361	1966361	-0.010782096	0.010782096	412794	321970	321970	1	1	0.292612831	1	0.331700189	1	MAD1L1	0.76468852
5	31470890	31470890	-0.010781266	0.010781266	362282	231315	231315	1	1	0.292718359	1	0.331794458	1	DROSHA	0.76468852
9	123257038	123257038	-0.010780849	0.010780849	471969	417239	417239	1	1	0.292770987	1	0.331841254	1	CDK5RAP2	0.76468852
15	25108042	25108042	0.010779204	0.010779204	150971	607479	607479	1	1	0.29297119	1	0.332018806	1	SNRPN	0.764694398
17	73008137	73008137	0.01077669	0.01077669	205560	705149	705149	1	1	0.29329252	1	0.332306633	1	MRPL58	0.765016209
7	34198146	34198146	0.01077225	0.01077225	418701	332345	332345	1	1	0.293855017	1	0.332810127	1	BMPER	0.765799506
12	16761930	16761930	0.010771206	0.010771206	101281	522347	522347	1	10	0.2939893	1	0.332928133	1	LMO3	0.765799506
9	98981500	98981500	-0.01076857	0.01076857	468838	412844	412844	1	2	0.294318904	1	0.333222471	1	NA	0.76614146
8	52322009	52322009	0.010764045	0.010764045	447135	379618	379618	1	9	0.294892252	1	0.333731526	1	PXDNL	0.767013686
9	6703605	6703605	0.010760977	0.010760977	462037	403195	403195	1	1	0.295272585	1	0.334071845	1	NA	0.767013686
5	19288941	19288941	0.010760603	0.010760603	361747	230604	230604	1	2	0.295321551	1	0.334115521	1	NA	0.767013686
8	1951383	1951383	0.010757398	0.010757398	439224	366794	366794	1	1	0.295723993	1	0.334471846	1	KBTBD11	0.767013686
2	177015844	177015844	0.010756687	0.010756687	265232	122386	122386	1	12	0.295817178	1	0.334554993	1	MIR10B;HOXD4	0.767013686
8	41648354	41648354	-0.010756384	0.010756384	446056	377916	377916	1	1	0.295857327	1	0.334590802	1	NKX6-3;ANK1	0.767013686
11	69323978	69323978	-0.010753458	0.010753458	85110	495216	495216	1	1	0.296241865	1	0.334933834	1	NA	0.767013686
2	628881	628881	0.010753452	0.010753452	238279	79593	79593	1	5	0.296242407	1	0.334934376	1	NA	0.767013686
1	235806070	235806070	0.010750165	0.010750165	44045	75567	75567	1	6	0.296674961	1	0.335321898	1	GNG4	0.76761914
14	65068527	65068527	0.010747499	0.010747499	140495	589698	589698	1	2	0.297051768	1	0.335659776	1	NA	0.768079638
7	5322580	5322580	0.010744234	0.010744234	414071	324629	324629	1	3	0.297489883	1	0.336055436	1	SLC29A4	0.768697939
1	65702083	65702083	-0.010739458	0.010739458	19339	34092	34092	1	1	0.298110298	1	0.336607489	1	AK4	0.768859086
1	31654792	31654792	0.010739111	0.010739111	11413	20396	20396	1	3	0.298156416	1	0.336648452	1	NKAIN1	0.768859086
7	129075961	129075961	0.010735605	0.010735605	431809	353830	353830	1	1	0.298623151	1	0.33706595	1	STRIP2	0.768859086
3	195576629	195576629	0.010732723	0.010732723	335625	187626	187626	1	2	0.299002941	1	0.337406812	1	NA	0.768859086
19	6425737	6425737	0.010732209	0.010732209	223032	735276	735276	1	3	0.299066692	1	0.337463645	1	KHSRP;SLC25A41	0.768859086
22	28792294	28792294	-0.010730723	0.010730723	299720	803413	803413	1	1	0.299256723	1	0.337633059	1	TTC28	0.768859086
16	87305668	87305668	-0.010730511	0.010730511	184997	667146	667146	1	1	0.299286699	1	0.33765883	1	NA	0.768859086
8	144358566	144358566	0.010730317	0.010730317	460140	399542	399542	1	1	0.2993103	1	0.337680804	1	ZFP41;GLI4	0.768859086
1	222828700	222828700	0.010730032	0.010730032	40921	70514	70514	1	1	0.299343532	1	0.337711323	1	MIA3	0.768859086
19	14014213	14014213	-0.010726233	0.010726233	225679	740779	740779	1	1	0.299853537	1	0.338169377	1	C19orf57;CC2D1A	0.769657283
11	71278894	71278894	-0.01072325	0.01072325	85947	496720	496720	1	1	0.300240923	1	0.338514987	1	KRTAP5-10	0.769955688
7	56437746	56437746	-0.010722257	0.010722257	422339	337940	337940	1	1	0.300368424	1	0.338630416	1	NA	0.769955688
9	104135244	104135244	-0.010718018	0.010718018	469709	414118	414118	1	2	0.300918713	1	0.339121973	1	BAAT	0.769988878
22	48287453	48287453	0.010717804	0.010717804	305800	813720	813720	1	1	0.300949096	1	0.339149508	1	NA	0.769988878
11	129688995	129688995	-0.010717581	0.010717581	95963	513114	513114	1	1	0.300979344	1	0.339176093	1	TMEM45B	0.769988878
15	59436893	59436893	0.0107103	0.0107103	157035	617902	617902	1	1	0.301953371	1	0.340041337	1	MYO1E	0.771969472
16	85418789	85418789	-0.010708661	0.010708661	184099	665590	665590	1	1	0.302181517	1	0.340244661	1	NA	0.771996508
15	84363061	84363061	0.010705808	0.010705808	163332	628279	628279	1	2	0.302559679	1	0.340583217	1	ADAMTSL3	0.771996508
20	54089465	54089465	-0.010705781	0.010705781	287237	782715	782715	1	1	0.302563477	1	0.340586879	1	NA	0.771996508
9	94620411	94620411	0.010695968	0.010695968	467787	411339	411339	1	1	0.303861276	1	0.34174836	1	ROR2	0.773611794
22	48314374	48314374	-0.010695409	0.010695409	305802	813722	813722	1	1	0.303937234	1	0.341817129	1	NA	0.773611794
8	17484866	17484866	0.010695358	0.010695358	441569	370535	370535	1	1	0.303944829	1	0.341823369	1	PDGFRL	0.773611794
17	17109239	17109239	0.010694974	0.010694974	192045	681106	681106	1	1	0.303997593	1	0.341869622	1	PLD6	0.773611794
6	132075947	132075947	0.010682517	0.010682517	404167	307252	307252	1	1	0.305672741	1	0.34337644	1	NA	0.776869797
7	65108621	65108621	-0.01068246	0.01068246	422851	338791	338791	1	1	0.305680065	1	0.343383222	1	LOC441242;INTS4P2	0.776869797
10	81159371	81159371	0.010678356	0.010678356	59711	448546	448546	1	1	0.306240799	1	0.343883189	1	ZCCHC24	0.777654971
17	43660871	43660871	0.010677342	0.010677342	199032	694014	694014	1	1	0.30639163	1	0.344017337	1	NA	0.777654971
17	79905263	79905263	-0.010675074	0.010675074	209001	712251	712251	1	5	0.306692342	1	0.344289294	1	MYADML2	0.777907103
2	263656	263656	0.010670629	0.010670629	238116	79258	79258	1	2	0.307307467	1	0.34483565	1	SH3YL1;ACP1	0.77895587
2	71175539	71175539	-0.010666713	0.010666713	250836	99484	99484	1	9	0.307852874	1	0.345323816	1	ATP6V1B1	0.779826656
7	130791171	130791171	-0.010659576	0.010659576	432226	354584	354584	1	2	0.308809267	1	0.346181329	1	LINC-PINT;MKLN1	0.781414854
10	85049656	85049656	-0.010659003	0.010659003	60118	449178	449178	1	1	0.308884412	1	0.346248606	1	NA	0.781414854
17	46969163	46969163	-0.010657297	0.010657297	200018	695950	695950	1	1	0.309113371	1	0.346451658	1	ATP5MC1	0.781482299
9	44849150	44849150	0.010653769	0.010653769	465065	407673	407673	1	1	0.309585532	1	0.346871055	1	NA	0.782164101
6	10482947	10482947	-0.010651196	0.010651196	386664	271012	271012	1	1	0.309934804	1	0.34718384	1	NA	0.782491799
9	110764967	110764967	0.010649755	0.010649755	470251	414865	414865	1	1	0.310120358	1	0.347348235	1	NA	0.782491799
16	88220314	88220314	0.010648212	0.010648212	185569	668262	668262	1	3	0.310334126	1	0.347537588	1	NA	0.782520058
11	31393785	31393785	0.010645446	0.010645446	77215	479980	479980	1	1	0.310702252	1	0.347867192	1	DCDC1;DNAJC24	0.782937246
7	6740598	6740598	-0.010642765	0.010642765	414694	325757	325757	1	1	0.311077837	1	0.348203577	1	ZNF12	0.783372676
15	100672325	100672325	-0.010636593	0.010636593	166500	633513	633513	1	3	0.311939283	1	0.348972111	1	ADAMTS17	0.784295796
8	40618425	40618425	-0.010636227	0.010636227	445803	377508	377508	1	1	0.311989741	1	0.349017821	1	ZMAT4	0.784295796
1	39940443	39940443	0.01063578	0.01063578	13713	24495	24495	1	1	0.312053492	1	0.34907479	1	MACF1	0.784295796
17	65990583	65990583	0.010631581	0.010631581	204046	702758	702758	1	5	0.312623585	1	0.34957869	1	C17orf58	0.785217755
11	66326767	66326767	0.010629377	0.010629377	83832	492654	492654	1	4	0.312930672	1	0.349854717	1	ACTN3;CTSF	0.78545315
19	13929095	13929095	0.010628044	0.010628044	225634	740689	740689	1	2	0.313123958	1	0.350029556	1	ZSWIM4	0.78545315
2	928750	928750	0.010626267	0.010626267	238398	79817	79817	1	5	0.313359971	1	0.350243052	1	NA	0.785535087
3	8685827	8685827	0.010616516	0.010616516	307705	142770	142770	1	1	0.314712161	1	0.351455669	1	SSUH2	0.787947353
10	81003175	81003175	0.010616391	0.010616391	59627	448408	448408	1	2	0.314730201	1	0.351471539	1	ZMIZ1	0.787947353
10	82410039	82410039	0.010611931	0.010611931	59994	449033	449033	1	1	0.315348581	1	0.352028203	1	SH2D4B	0.788874974
2	89064631	89064631	0.010607613	0.010607613	253322	103773	103773	1	4	0.315944174	1	0.352563301	1	ANKRD36BP2	0.788874974
5	135377662	135377662	0.010607148	0.010607148	374983	251263	251263	1	1	0.316010909	1	0.352623525	1	TGFBI	0.788874974
5	3962434	3962434	-0.01060602	0.01060602	359672	227566	227566	1	5	0.316171235	1	0.352769609	1	NA	0.788874974
1	38156652	38156652	-0.01060546	0.01060546	13210	23641	23641	1	13	0.316254653	1	0.352843125	1	C1orf109;CDCA8	0.788874974
6	106774064	106774064	-0.010604926	0.010604926	400972	302267	302267	1	12	0.316325999	1	0.352906333	1	ATG5	0.788874974
14	38760181	38760181	0.010602654	0.010602654	137111	584096	584096	1	5	0.31664638	1	0.353194974	1	NA	0.78905537
16	84219629	84219629	0.010600385	0.010600385	183507	664594	664594	1	1	0.316964997	1	0.353479274	1	TAF1C	0.78905537
1	201258280	201258280	0.010600057	0.010600057	36337	63179	63179	1	1	0.317011114	1	0.353521187	1	PKP1	0.78905537
11	396794	396794	0.010596054	0.010596054	70899	468083	468083	1	6	0.317565879	1	0.354014643	1	PKP3	0.789402177
21	15352983	15352983	-0.010592099	0.010592099	290409	788146	788146	1	7	0.318141398	1	0.354534007	1	ANKRD20A11P	0.789402177
1	201583478	201583478	0.010589742	0.010589742	36485	63415	63415	1	1	0.318470866	1	0.35482753	1	NA	0.789402177
12	53240318	53240318	-0.010589592	0.010589592	106412	531007	531007	1	1	0.318493653	1	0.35484869	1	KRT78	0.789402177
15	74494900	74494900	0.010588767	0.010588767	160896	624044	624044	1	16	0.318610303	1	0.354954489	1	STRA6	0.789402177
10	61437386	61437386	0.010586963	0.010586963	55727	442451	442451	1	1	0.318854319	1	0.355172597	1	SLC16A9	0.789402177
7	140135365	140135365	0.010586836	0.010586836	433896	357113	357113	1	4	0.318872359	1	0.355189416	1	NA	0.789402177
19	1999167	1999167	0.010586731	0.010586731	220723	730958	730958	1	5	0.318887822	1	0.355203387	1	BTBD2	0.789402177
2	241726053	241726053	0.010585758	0.010585758	276176	140230	140230	1	2	0.319022783	1	0.355323293	1	KIF1A	0.789402177
7	156259207	156259207	-0.010583341	0.010583341	436905	362364	362364	1	2	0.319349538	1	0.355617766	1	NA	0.789402177
11	62161093	62161093	0.010581513	0.010581513	81921	488213	488213	1	3	0.3196002	1	0.355844012	1	ASRGL1	0.789402177
6	31797416	31797416	-0.010581489	0.010581489	391612	283639	283639	1	2	0.319602641	1	0.355846183	1	HSPA1B	0.789402177
2	103126336	103126336	-0.01057546	0.01057546	255303	107045	107045	1	1	0.320461375	1	0.356619735	1	SLC9A4	0.790170353
21	43441558	43441558	0.01057519	0.01057519	294157	794105	794105	1	3	0.320498676	1	0.356653916	1	NA	0.790170353
21	30452964	30452964	0.010574999	0.010574999	291474	789683	789683	1	3	0.320527296	1	0.356678195	1	MAP3K7CL	0.790170353
8	144120681	144120681	0.010572873	0.010572873	460002	399287	399287	1	9	0.320832756	1	0.356952187	1	C8orf31	0.790418964
14	101411642	101411642	0.01056825	0.01056825	148068	601998	601998	1	1	0.321493184	1	0.357542897	1	SNORD113-7;SNORD113-9;SNORD114-1	0.790527286
5	140719962	140719962	-0.010568186	0.010568186	376358	254009	254009	1	6	0.321501187	1	0.35754995	1	PCDHGA1;PCDHGA2;PCDHGA3	0.790527286
3	162789837	162789837	-0.0105675	0.0105675	330296	179408	179408	1	1	0.321593015	1	0.357632147	1	NA	0.790527286
12	2862419	2862419	0.010566844	0.010566844	97942	516349	516349	1	5	0.321695287	1	0.357723161	1	NA	0.790527286
1	233061485	233061485	0.01056461	0.01056461	43451	74631	74631	1	1	0.321999255	1	0.357998917	1	NA	0.790771216
1	196946512	196946512	-0.010561377	0.010561377	35586	62039	62039	1	3	0.322457988	1	0.358409633	1	CFHR5	0.791394667
12	79627343	79627343	-0.010557614	0.010557614	110679	538939	538939	1	1	0.322998782	1	0.358895629	1	SYT1	0.7922186
22	46423604	46423604	0.010554762	0.010554762	305157	812723	812723	1	3	0.323403666	1	0.359257922	1	NA	0.792708351
22	36600979	36600979	-0.010552445	0.010552445	301489	806431	806431	1	4	0.323734898	1	0.359550903	1	APOL4	0.792869962
17	38477572	38477572	-0.010549801	0.010549801	196921	689786	689786	1	1	0.324123776	1	0.359901124	1	RARA	0.792869962
11	105544348	105544348	0.010549168	0.010549168	90742	504319	504319	1	1	0.324212348	1	0.359981152	1	GRIA4	0.792869962
8	143609917	143609917	-0.010547319	0.010547319	459804	398881	398881	1	6	0.32448851	1	0.360230457	1	ADGRB1	0.792869962
8	124038024	124038024	0.010547274	0.010547274	455669	392854	392854	1	6	0.324495835	1	0.36023751	1	DERL1	0.792869962
1	161475869	161475869	0.010542869	0.010542869	30700	54528	54528	1	2	0.325127237	1	0.360805297	1	FCGR2A	0.793676161
21	46065774	46065774	-0.01054205	0.01054205	295391	796178	796178	1	2	0.325236698	1	0.360903093	1	TSPEAR;KRTAP10-11	0.793676161
2	1480944	1480944	0.010539503	0.010539503	238530	80034	80034	1	2	0.325590988	1	0.361220489	1	TPO	0.793711718
9	123604514	123604514	0.01053902	0.01053902	472030	417331	417331	1	1	0.325662199	1	0.361284647	1	PSMD5;CUTALP	0.793711718
5	31701776	31701776	-0.010534875	0.010534875	362331	231393	231393	1	2	0.326245991	1	0.36180496	1	PDZD2	0.794177393
13	101254910	101254910	0.010534742	0.010534742	131099	572772	572772	1	1	0.326264438	1	0.361821236	1	TMTC4	0.794177393
2	50924705	50924705	-0.010529216	0.010529216	247795	94690	94690	1	2	0.327074612	1	0.362548671	1	NRXN1	0.795648128
1	1566687	1566687	0.010525679	0.010525679	699	1628	1628	1	8	0.327584074	1	0.363006454	1	MIB2;MMP23B;CDK11B	0.795908515
19	37894762	37894762	0.010525363	0.010525363	230395	749793	749793	1	4	0.327631005	1	0.363048909	1	NA	0.795908515
11	134721654	134721654	0.010519254	0.010519254	97036	514874	514874	1	1	0.328507779	1	0.363837246	1	NA	0.795908515
1	205018619	205018619	0.01051897	0.01051897	37754	65470	65470	1	1	0.328546707	1	0.363872241	1	CNTN2	0.795908515
16	1309550	1309550	0.010518719	0.010518719	168028	636676	636676	1	3	0.328584144	1	0.363905201	1	TPSD1	0.795908515
12	132145934	132145934	0.010518365	0.010518365	120698	555893	555893	1	2	0.328635822	1	0.363951861	1	NA	0.795908515
11	93582929	93582929	-0.010517396	0.010517396	89468	502391	502391	1	11	0.328783941	1	0.364087772	1	VSTM5	0.795908515
3	46905584	46905584	0.010517079	0.010517079	314369	153539	153539	1	2	0.328829922	1	0.364129006	1	MYL3	0.795908515
19	18527269	18527269	0.010515411	0.010515411	227372	744088	744088	1	1	0.3290776	1	0.364352269	1	SSBP4	0.796009248
2	132068736	132068736	-0.010512052	0.010512052	259688	113929	113929	1	1	0.32955261	1	0.364780754	1	PLEKHB2	0.796488216
5	13664584	13664584	-0.010511131	0.010511131	360904	229386	229386	1	1	0.329687978	1	0.364902829	1	NA	0.796488216
2	223151884	223151884	0.010508347	0.010508347	271586	132688	132688	1	1	0.330092183	1	0.3652658	1	PAX3	0.796966315
10	1406343	1406343	0.010505476	0.010505476	46910	428478	428478	1	5	0.330511987	1	0.3656422	1	ADARB2	0.79745207
20	44868936	44868936	-0.010503917	0.010503917	284975	779491	779491	1	1	0.330746237	1	0.365850813	1	CDH22	0.79745207
17	74901914	74901914	0.01050262	0.01050262	206430	706945	706945	1	2	0.330940066	1	0.366023754	1	MGAT5B	0.79745207
11	66176168	66176168	-0.010501432	0.010501432	83764	492480	492480	1	4	0.33111911	1	0.3661853	1	NA	0.79745207
10	15412027	15412027	-0.010499698	0.010499698	49934	433475	433475	1	3	0.331363125	1	0.366404629	1	FAM171A1	0.797542525
12	130824224	130824224	0.01049021	0.01049021	120181	554969	554969	1	7	0.332744342	1	0.367646815	1	PIWIL1	0.800161917
6	110512070	110512070	-0.010486259	0.010486259	401745	303516	303516	1	1	0.333333152	1	0.368175402	1	CDC40	0.800161917
5	65850214	65850214	0.010484077	0.010484077	366423	237753	237753	1	1	0.333653262	1	0.368464721	1	NA	0.800161917
8	59130838	59130838	0.010483857	0.010483857	448055	381094	381094	1	1	0.333687985	1	0.368494698	1	NA	0.800161917
3	22412385	22412385	0.010482812	0.010482812	310571	147378	147378	1	2	0.333842886	1	0.368634813	1	ZNF385D	0.800161917
1	115873370	115873370	0.010480818	0.010480818	25407	44277	44277	1	1	0.334148753	1	0.368908127	1	NGF	0.800161917
8	41161995	41161995	-0.010480395	0.010480395	445894	377624	377624	1	1	0.334210875	1	0.368965367	1	SFRP1	0.800161917
2	25065550	25065550	-0.010479212	0.010479212	242799	86859	86859	1	5	0.334388699	1	0.369123387	1	ADCY3	0.800161917
1	11019242	11019242	-0.01047843	0.01047843	4661	8945	8945	1	2	0.334507926	1	0.369231491	1	C1orf127	0.800161917
8	1894814	1894814	0.01047545	0.01047545	439184	366703	366703	1	3	0.334955943	1	0.369632984	1	ARHGEF10	0.800161917
8	33670357	33670357	0.010475267	0.010475267	444820	375926	375926	1	2	0.334985512	1	0.369659162	1	NA	0.800161917
7	100820291	100820291	-0.010474774	0.010474774	428116	347919	347919	1	1	0.335061877	1	0.369728203	1	NAT16	0.800161917
19	32595881	32595881	-0.010473509	0.010473509	228980	746961	746961	1	1	0.335247975	1	0.369895446	1	NA	0.800161917
10	64880766	64880766	0.010472258	0.010472258	56322	443307	443307	1	1	0.335439226	1	0.370066488	1	NA	0.800161917
2	242786046	242786046	0.010471407	0.010471407	276757	141385	141385	1	3	0.335558453	1	0.370175949	1	NA	0.800161917
18	61420013	61420013	0.010468731	0.010468731	217249	725272	725272	1	4	0.335965779	1	0.370544617	1	SERPINB7	0.80063899
2	240898612	240898612	0.01046445	0.01046445	275817	139561	139561	1	2	0.336614135	1	0.371129359	1	NDUFA10	0.801689522
8	137195146	137195146	-0.010460656	0.010460656	458357	396520	396520	1	3	0.337192773	1	0.371649807	1	NA	0.802166705
19	19648555	19648555	0.010460401	0.010460401	227924	745121	745121	1	11	0.337229803	1	0.371682089	1	YJEFN3;NDUFA13;CILP2	0.802166705
14	100255894	100255894	-0.010457161	0.010457161	147525	600998	600998	1	3	0.337723124	1	0.372122782	1	EML1	0.802428741
19	52741019	52741019	-0.010456933	0.010456933	235943	761031	761031	1	1	0.337755406	1	0.372152758	1	NA	0.802428741
1	219104337	219104337	-0.010453583	0.010453583	40335	69603	69603	1	1	0.33827382	1	0.37261868	1	NA	0.80316642
16	10811664	10811664	0.010448777	0.010448777	170902	642654	642654	1	1	0.338996371	1	0.373269885	1	NA	0.804035638
18	61662355	61662355	0.010448384	0.010448384	217312	725375	725375	1	1	0.339056188	1	0.373324683	1	NA	0.804035638
12	124779144	124779144	0.010444951	0.010444951	119001	553004	553004	1	3	0.339570804	1	0.373780567	1	ZNF664-RFLNA;RFLNA	0.804761973
4	187985452	187985452	0.01044274	0.01044274	357655	223672	223672	1	4	0.33989973	1	0.374071921	1	NA	0.805047613
1	186814699	186814699	0.010433889	0.010433889	35021	61306	61306	1	1	0.341235643	1	0.375265684	1	PLA2G4A	0.807377796
12	110450643	110450643	-0.010433436	0.010433436	115100	546022	546022	1	1	0.341301564	1	0.375325908	1	ANKRD13A	0.807377796
4	106553472	106553472	0.010431812	0.010431812	349304	210412	210412	1	1	0.341543544	1	0.375542117	1	ARHGEF38	0.80745576
11	2890668	2890668	0.010429148	0.010429148	72363	471712	471712	1	33	0.341948971	1	0.375909022	1	KCNQ1DN	0.807598913
2	171626602	171626602	0.010428653	0.010428653	264192	120503	120503	1	14	0.342022216	1	0.375974671	1	NA	0.807598913
17	35481970	35481970	0.010425264	0.010425264	195963	687953	687953	1	1	0.342554058	1	0.376453479	1	ACACA	0.807811487
6	122391246	122391246	0.010423596	0.010423596	403140	305637	305637	1	1	0.342808247	1	0.376678776	1	NA	0.807811487
20	47538150	47538150	-0.010423343	0.010423343	285790	780619	780619	1	1	0.342844734	1	0.376711736	1	ARFGEF2	0.807811487
16	88773576	88773576	0.010419389	0.010419389	185893	668916	668916	1	4	0.343449686	1	0.377252666	1	RNF166;CTU2	0.807811487
3	48263670	48263670	0.010418204	0.010418204	314742	154180	154180	1	4	0.343629272	1	0.377414348	1	CAMP	0.807811487
8	49540270	49540270	0.01041781	0.01041781	446920	379298	379298	1	1	0.343683935	1	0.377464671	1	NA	0.807811487
10	104193735	104193735	-0.010417362	0.010417362	64076	455962	455962	1	2	0.343753654	1	0.377528557	1	CUEDC2;MIR146B	0.807811487
7	155150015	155150015	0.010417115	0.010417115	436526	361674	361674	1	1	0.343785393	1	0.377557584	1	NA	0.807811487
6	29969794	29969794	0.010415753	0.010415753	390706	279025	279025	1	4	0.343994278	1	0.377745309	1	HLA-G;HLA-H;HLA-J;ZNRD1ASP	0.807811487
7	150067712	150067712	0.010414305	0.010414305	435298	359437	359437	1	3	0.344219033	1	0.377947954	1	RNU6-34P;REPIN1	0.807848192
1	149224366	149224366	-0.010410137	0.010410137	27008	47068	47068	1	4	0.344865626	1	0.378529305	1	NA	0.808874264
6	158061084	158061084	-0.010406905	0.010406905	408432	313762	313762	1	1	0.345349316	1	0.378962944	1	ZDHHC14	0.809363143
19	19648890	19648890	0.010405916	0.010405916	227924	745123	745123	1	11	0.345493094	1	0.379092073	1	YJEFN3;NDUFA13;CILP2	0.809363143
10	32345445	32345445	0.010403799	0.010403799	52484	437452	437452	1	10	0.345806828	1	0.37937678	1	KIF5B	0.809456717
1	19203999	19203999	0.010401592	0.010401592	7201	13210	13210	1	3	0.346143757	1	0.379678985	1	ALDH4A1	0.809456717
12	132859608	132859608	0.010401479	0.010401479	121061	556727	556727	1	4	0.346161661	1	0.379695397	1	GALNT9;LOC100130238	0.809456717
4	114498347	114498347	-0.010399846	0.010399846	350204	211920	211920	1	1	0.346417613	1	0.379927748	1	CAMK2D	0.809565177
8	116575902	116575902	-0.010396488	0.010396488	454491	391260	391260	1	2	0.346939282	1	0.380395975	1	TRPS1	0.810294103
7	134856654	134856654	-0.010394328	0.010394328	432880	355553	355553	1	4	0.347272548	1	0.380691126	1	CYREN	0.810582389
5	1491434	1491434	-0.010391155	0.010391155	358950	226143	226143	1	5	0.347763021	1	0.381131548	1	LPCAT1	0.81121705
3	49236946	49236946	0.01038982	0.01038982	315120	155089	155089	1	10	0.347964445	1	0.381313305	1	CCDC36	0.81121705
2	30142128	30142128	0.010383912	0.010383912	244247	89380	89380	1	2	0.348871466	1	0.382131075	1	ALK	0.812470745
20	30073537	30073537	-0.010382786	0.010382786	281180	772963	772963	1	6	0.349048069	1	0.382289095	1	REM1;LINC00028	0.812470745
13	20912205	20912205	0.010381313	0.010381313	121914	558592	558592	1	1	0.349273095	1	0.382492554	1	NA	0.812470745
11	131243839	131243839	-0.010380861	0.010380861	96318	513706	513706	1	1	0.349343491	1	0.382556169	1	NTM	0.812470745
11	97235171	97235171	-0.010375501	0.010375501	90016	503234	503234	1	1	0.350186898	1	0.38331263	1	NA	0.813553721
16	24269504	24269504	-0.010374895	0.010374895	173700	647160	647160	1	2	0.350281981	1	0.383398897	1	CACNG3	0.813553721
3	45077649	45077649	0.01037388	0.01037388	313837	152655	152655	1	10	0.35044095	1	0.383540098	1	CLEC3B	0.813553721
6	159188159	159188159	-0.010368003	0.010368003	408792	314317	314317	1	5	0.351364112	1	0.384369126	1	SYTL3;MIR3918;EZR	0.814783989
6	138684185	138684185	0.010367811	0.010367811	405382	309136	309136	1	1	0.351392732	1	0.384394897	1	NA	0.814783989
12	52788318	52788318	0.010364028	0.010364028	106225	530710	530710	1	1	0.351989139	1	0.384931216	1	KRT82	0.815677291
17	5674234	5674234	0.010359793	0.010359793	189278	675882	675882	1	1	0.352657842	1	0.385531556	1	LOC339166	0.816736956
7	157369121	157369121	0.01035307	0.01035307	437338	363228	363228	1	7	0.353714066	1	0.386475878	1	PTPRN2;MIR153-2	0.818690365
11	86741928	86741928	0.010351048	0.010351048	88899	501543	501543	1	1	0.354036345	1	0.386769944	1	NA	0.818690365
5	140475611	140475611	0.01034442	0.01034442	376235	253632	253632	1	2	0.355074259	1	0.387709519	1	PCDHB2;PCDHB3	0.818690365
14	34270437	34270437	0.010344366	0.010344366	136445	582866	582866	1	1	0.355083482	1	0.387718064	1	NPAS3	0.818690365
12	114073142	114073142	0.010343389	0.010343389	116160	547887	547887	1	2	0.355233364	1	0.38785289	1	NA	0.818690365
1	31654453	31654453	0.01034312	0.01034312	11412	20394	20394	1	2	0.355275276	1	0.387889784	1	NKAIN1	0.818690365
6	29856938	29856938	0.010342982	0.010342982	390677	278875	278875	1	36	0.355296165	1	0.387908502	1	HLA-H;HLA-G;HLA-J	0.818690365
7	130875805	130875805	-0.010342498	0.010342498	432245	354623	354623	1	1	0.355366697	1	0.387973338	1	MKLN1	0.818690365
5	38168076	38168076	0.010341863	0.010341863	363435	233073	233073	1	1	0.355463815	1	0.38806286	1	NA	0.818690365
18	74300708	74300708	0.010340835	0.010340835	218406	726821	726821	1	1	0.355620614	1	0.388203789	1	NA	0.818690365
19	39484056	39484056	0.010333537	0.010333537	230962	750912	750912	1	1	0.356774499	1	0.389241295	1	NA	0.820641967
3	89627094	89627094	0.010331366	0.010331366	320330	163507	163507	1	1	0.357119702	1	0.389553266	1	NA	0.820641967
20	58713940	58713940	0.010329771	0.010329771	288529	784864	784864	1	1	0.357376874	1	0.389782497	1	MIR646HG	0.820641967
1	39249433	39249433	0.010328742	0.010328742	13527	24165	24165	1	6	0.357536657	1	0.389924918	1	NA	0.820641967
20	52556019	52556019	-0.010328043	0.010328043	287087	782495	782495	1	2	0.357648289	1	0.390024342	1	BCAS1	0.820641967
14	70514297	70514297	0.010327438	0.010327438	141876	591795	591795	1	2	0.357742965	1	0.390110066	1	SLC8A3	0.820641967
20	61992927	61992927	0.010325942	0.010325942	289729	786862	786862	1	4	0.357991863	1	0.390334278	1	CHRNA4	0.82072556
1	146543992	146543992	0.01031797	0.01031797	26698	46483	46483	1	4	0.359262534	1	0.391477447	1	NA	0.823150159
19	43705929	43705929	0.01031314	0.01031314	232414	753721	753721	1	1	0.36005182	1	0.392192132	1	PSG6;PSG4	0.824220472
12	129675569	129675569	0.010311903	0.010311903	119982	554620	554620	1	1	0.360253109	1	0.392372261	1	TMEM132D	0.824220472
4	159957750	159957750	0.0103112	0.0103112	354620	218733	218733	1	1	0.360369759	1	0.392476025	1	C4orf45	0.824220472
12	132682698	132682698	-0.0103081	0.0103081	121008	556593	556593	1	3	0.360865928	1	0.392920787	1	GALNT9	0.824287792
6	139134212	139134212	0.010305011	0.010305011	405486	309320	309320	1	2	0.361380137	1	0.393389557	1	ECT2L	0.824287792
17	7197775	7197775	0.010304276	0.010304276	189744	676849	676849	1	14	0.361496516	1	0.393493592	1	YBX2	0.824287792
9	115094058	115094058	-0.010304197	0.010304197	470917	415782	415782	1	1	0.36151008	1	0.393505257	1	MIR3134;PTBP3	0.824287792
16	81254407	81254407	-0.010302371	0.010302371	182787	663487	663487	1	7	0.361810385	1	0.393776536	1	PKD1L2	0.824287792
3	194705841	194705841	0.010301925	0.010301925	335308	187145	187145	1	4	0.361884851	1	0.393843271	1	NA	0.824287792
3	133103339	133103339	-0.010301873	0.010301873	326195	172733	172733	1	1	0.361892854	1	0.393851002	1	TMEM108	0.824287792
12	11509305	11509305	0.010294649	0.010294649	100326	520759	520759	1	2	0.363039143	1	0.394880506	1	PRB1	0.824546354
9	111025632	111025632	0.010293128	0.010293128	470279	414896	414896	1	1	0.363285329	1	0.395103904	1	NA	0.824546354
5	55457410	55457410	0.010292708	0.010292708	365162	235868	235868	1	1	0.363351928	1	0.395163585	1	ANKRD55	0.824546354
7	52017943	52017943	0.010290117	0.010290117	421780	337039	337039	1	1	0.363770782	1	0.395540799	1	NA	0.824546354
20	55233107	55233107	-0.010288912	0.010288912	287371	782973	782973	1	1	0.363965832	1	0.395717401	1	NA	0.824546354
11	34331908	34331908	0.010287459	0.010287459	77787	481063	481063	1	1	0.364201302	1	0.395928185	1	ABTB2	0.824546354
13	37336342	37336342	0.010287167	0.010287167	124815	563272	563272	1	1	0.364246063	1	0.395969691	1	NA	0.824546354
18	44810115	44810115	-0.010286032	0.010286032	214697	721647	721647	1	1	0.364423751	1	0.396129745	1	NA	0.824546354
4	69084020	69084020	0.010283963	0.010283963	345180	203954	203954	1	2	0.364767054	1	0.396439003	1	TMPRSS11BNL	0.824546354
11	73669256	73669256	0.010283925	0.010283925	86676	498019	498019	1	3	0.364772615	1	0.396444157	1	DNAJB13	0.824546354
8	55997207	55997207	0.010282949	0.010282949	447618	380398	380398	1	1	0.364931856	1	0.396587393	1	NA	0.824546354
5	140628308	140628308	0.01028146	0.01028146	376332	253933	253933	1	1	0.365174515	1	0.396808756	1	PCDHB19P;PCDHB15	0.824546354
7	151433873	151433873	-0.010280656	0.010280656	435878	360654	360654	1	2	0.365304458	1	0.396925271	1	PRKAG2	0.824546354
17	77127220	77127220	0.010280168	0.010280168	207455	708814	708814	1	4	0.365385163	1	0.396999872	1	RBFOX3	0.824546354
1	108735893	108735893	-0.010277506	0.010277506	23809	41270	41270	1	8	0.365824228	1	0.397394447	1	SLC25A24	0.824546354
21	27945991	27945991	-0.010277221	0.010277221	291273	789364	789364	1	10	0.365873601	1	0.397438802	1	CYYR1	0.824546354
1	205475675	205475675	0.010277124	0.010277124	37923	65783	65783	1	1	0.365888657	1	0.397452772	1	CDK18	0.824546354
4	186435506	186435506	0.010276654	0.010276654	357296	223000	223000	1	7	0.365966785	1	0.397521135	1	PDLIM3	0.824546354
19	12831659	12831659	-0.010276046	0.010276046	225221	739816	739816	1	2	0.366061868	1	0.397608486	1	TNPO2	0.824546354
3	78921616	78921616	0.010273372	0.010273372	319875	162851	162851	1	1	0.366505003	1	0.398010251	1	ROBO1	0.825063418
7	73727108	73727108	0.010269056	0.010269056	424167	340843	340843	1	1	0.367215482	1	0.398651147	1	CLIP2	0.826078354
1	44011587	44011587	0.010268053	0.010268053	15000	26780	26780	1	1	0.367383539	1	0.398800622	1	PTPRF	0.826078354
6	100868626	100868626	0.010266201	0.010266201	400488	301526	301526	1	1	0.367668925	1	0.399056845	1	SIM1	0.82619804
9	124989052	124989052	0.010264972	0.010264972	472449	417951	417951	1	26	0.367864517	1	0.399234397	1	LHX6	0.82619804
4	41872262	41872262	0.010263209	0.010263209	343293	200840	200840	1	2	0.368156955	1	0.399497266	1	NA	0.826218251
1	93634565	93634565	0.010262312	0.010262312	22438	39064	39064	1	1	0.368301276	1	0.399628429	1	TMED5	0.826218251
16	66878081	66878081	0.010253149	0.010253149	179418	657333	657333	1	16	0.369808908	1	0.400991606	1	CA7	0.82911887
4	185936575	185936575	0.010250339	0.010250339	357154	222721	222721	1	2	0.370274287	1	0.40141141	1	HELT	0.829313963
4	88274874	88274874	-0.010250041	0.010250041	347679	207889	207889	1	1	0.370325288	1	0.401456714	1	HSD17B11	0.829313963
4	64583157	64583157	-0.01024744	0.01024744	344982	203666	203666	1	1	0.37075201	1	0.40184193	1	NA	0.829788536
7	99932089	99932089	0.010243081	0.010243081	427696	346983	346983	1	1	0.371473476	1	0.402493542	1	PMS2P1;PILRB	0.830487994
2	23193506	23193506	-0.010242936	0.010242936	242378	86183	86183	1	1	0.3714945	1	0.402513074	1	NA	0.830487994
11	3241424	3241424	0.010238966	0.010238966	72548	472210	472210	1	1	0.37216578	1	0.403118433	1	MRGPRG;MRGPRG-AS1	0.831085583
18	70533178	70533178	0.010238819	0.010238819	217839	726029	726029	1	2	0.372192094	1	0.403140813	1	NETO1	0.831085583
7	57484821	57484821	0.01023579	0.01023579	422481	338147	338147	1	4	0.372709829	1	0.403605649	1	NA	0.831704481
4	18173113	18173113	0.010234613	0.010234613	340994	197469	197469	1	1	0.37289986	1	0.403780624	1	NA	0.831704481
4	1521984	1521984	0.010230366	0.010230366	337115	190716	190716	1	1	0.373627159	1	0.404430473	1	NA	0.832468353
18	76498163	76498163	-0.010228518	0.010228518	218829	727430	727430	1	2	0.373932212	1	0.404706499	1	NA	0.832468353
18	28620915	28620915	0.010228323	0.010228323	213129	719237	719237	1	1	0.37396463	1	0.404735797	1	DSC3	0.832468353
19	56041342	56041342	0.010227515	0.010227515	237152	763663	763663	1	1	0.374104339	1	0.404862078	1	SBK2	0.832468353
17	41920415	41920415	0.0102259	0.0102259	198308	692587	692587	1	3	0.374369921	1	0.405102702	1	CD300LG	0.832579738
5	140473113	140473113	0.010223759	0.010223759	376232	253620	253620	1	3	0.374725025	1	0.405427423	1	PCDHB2	0.832889972
20	1276904	1276904	0.010219751	0.010219751	277241	766490	766490	1	4	0.375394541	1	0.406036444	1	SNPH	0.833704507
1	82627662	82627662	-0.010218917	0.010218917	20941	36594	36594	1	1	0.375523127	1	0.406152416	1	NA	0.833704507
2	129659420	129659420	0.010216458	0.010216458	259267	113206	113206	1	6	0.375933844	1	0.406524475	1	NA	0.834136955
1	18830716	18830716	0.010212978	0.010212978	7075	13021	13021	1	1	0.376523468	1	0.407062285	1	NA	0.834965648
8	121823916	121823916	-0.010209803	0.010209803	455358	392454	392454	1	16	0.37707742	1	0.40756605	1	SNTB1	0.835714328
8	99438624	99438624	0.010207679	0.010207679	452568	388267	388267	1	1	0.37744012	1	0.407893348	1	KCNS2	0.835722766
17	78339332	78339332	0.010207251	0.010207251	208015	709946	709946	1	3	0.377513908	1	0.407960897	1	RNF213;LOC100294362	0.835722766
4	174203405	174203405	-0.010205921	0.010205921	355747	220426	220426	1	3	0.377734458	1	0.408161372	1	GALNT7	0.835732079
7	2768566	2768566	0.010203329	0.010203329	413347	323207	323207	1	1	0.378181932	1	0.408564492	1	GNA12	0.836126048
10	105344807	105344807	0.010202123	0.010202123	64459	456634	456634	1	3	0.378381729	1	0.408744893	1	NEURL1;SH3PXD2A	0.836126048
6	19328477	19328477	0.010201034	0.010201034	388533	273724	273724	1	1	0.378561858	1	0.408909559	1	NA	0.836126048
5	1106118	1106118	-0.010197487	0.010197487	358665	225520	225520	1	1	0.379179832	1	0.409468122	1	SLC12A7	0.836985035
4	186893075	186893075	0.010196286	0.010196286	357396	223187	223187	1	1	0.379384105	1	0.409650964	1	NA	0.836985035
17	33469254	33469254	-0.010193737	0.010193737	195449	686975	686975	1	10	0.37981788	1	0.410040657	1	NLE1	0.837463738
10	109673222	109673222	-0.01019067	0.01019067	64972	457405	457405	1	1	0.380336294	1	0.410509833	1	NA	0.83753234
12	6638247	6638247	0.010190104	0.010190104	99047	518256	518256	1	2	0.380435175	1	0.410598406	1	NCAPD2	0.83753234
8	23398346	23398346	0.010189209	0.010189209	442978	372890	372890	1	1	0.380583293	1	0.410731197	1	SLC25A37	0.83753234
2	181738271	181738271	0.010188275	0.010188275	265872	123452	123452	1	3	0.380736023	1	0.410869956	1	NA	0.83753234
11	86224410	86224410	0.010184019	0.010184019	88795	501377	501377	1	1	0.381455997	1	0.411512073	1	ME3	0.83753234
11	380069	380069	0.010183884	0.010183884	70885	468049	468049	1	3	0.381480412	1	0.411533776	1	B4GALNT4	0.83753234
5	156711893	156711893	0.010182789	0.010182789	379349	258999	258999	1	2	0.381666238	1	0.411701697	1	CYFIP2	0.83753234
6	28226980	28226980	0.010182133	0.010182133	390120	276852	276852	1	18	0.381774886	1	0.4117999	1	ZKSCAN4;NKAPL	0.83753234
13	61758710	61758710	0.010181618	0.010181618	127943	568102	568102	1	1	0.381866442	1	0.411882369	1	NA	0.83753234
10	120001368	120001368	0.010180468	0.010180468	66621	460056	460056	1	11	0.382069495	1	0.412065482	1	NA	0.83753234
16	1276753	1276753	-0.010179472	0.010179472	168018	636640	636640	1	1	0.38223389	1	0.412214686	1	CACNA1H;TPSG1;TPSB2	0.83753234
6	48415237	48415237	-0.010177405	0.010177405	396297	294813	294813	1	1	0.382596996	1	0.412540899	1	NA	0.8378349
16	1369247	1369247	-0.01017434	0.01017434	168071	636787	636787	1	4	0.383125177	1	0.413016044	1	UBE2I	0.8378349
5	486094	486094	0.010174187	0.010174187	358300	224769	224769	1	1	0.383151219	1	0.413039645	1	SLC9A3	0.8378349
16	7815895	7815895	-0.010173661	0.010173661	170440	641877	641877	1	1	0.383239521	1	0.413119401	1	NA	0.8378349
19	867030	867030	0.010171652	0.010171652	219911	729288	729288	1	1	0.383576992	1	0.413423776	1	CFD;MED16	0.837992479
17	25290204	25290204	0.010170749	0.010170749	193524	683723	683723	1	5	0.383745456	1	0.413575421	1	NA	0.837992479
4	7757947	7757947	0.01016857	0.01016857	339401	194906	194906	1	1	0.384124297	1	0.413912621	1	AFAP1-AS1;AFAP1	0.838345852
9	6716007	6716007	0.010166555	0.010166555	462042	403207	403207	1	3	0.384467465	1	0.414220929	1	KDM4C	0.838621014
19	52847332	52847332	0.010165087	0.010165087	235963	761100	761100	1	2	0.384733996	1	0.414465351	1	ZNF610	0.838728796
15	60095872	60095872	-0.010160061	0.010160061	157228	618185	618185	1	1	0.385607379	1	0.415253688	1	NA	0.840088531
3	138738869	138738869	0.010158971	0.010158971	327132	174330	174330	1	2	0.385792662	1	0.415422423	1	PRR23B	0.840088531
17	42027295	42027295	-0.010157012	0.010157012	198355	692697	692697	1	1	0.386137051	1	0.415732359	1	PYY	0.840092534
5	75903597	75903597	0.010155936	0.010155936	367832	240021	240021	1	6	0.386320842	1	0.415897026	1	IQGAP2	0.840092534
1	37609732	37609732	-0.010152921	0.010152921	13075	23402	23402	1	1	0.38684007	1	0.416365524	1	NA	0.840092534
1	229997149	229997149	-0.010152277	0.010152277	42727	73541	73541	1	1	0.386954957	1	0.416470509	1	NA	0.840092534
7	80549363	80549363	0.010151967	0.010151967	425260	342545	342545	1	5	0.387016401	1	0.416527207	1	SEMA3C	0.840092534
6	31050373	31050373	0.010150974	0.010150974	391234	281609	281609	1	2	0.387189342	1	0.416683192	1	NA	0.840092534
4	6665905	6665905	0.010150242	0.010150242	338932	194112	194112	1	2	0.387317656	1	0.416801334	1	NA	0.840092534
2	75821892	75821892	0.010148989	0.010148989	251983	101582	101582	1	1	0.387534273	1	0.417000181	1	NA	0.840092534
17	185152	185152	0.010145748	0.010145748	187002	671325	671325	1	3	0.388103552	1	0.417511814	1	RPH3AL;LOC100506388	0.840094319
7	112262597	112262597	-0.010145529	0.010145529	429902	350766	350766	1	4	0.388143294	1	0.417545859	1	NA	0.840094319
4	11906061	11906061	0.010145268	0.010145268	340271	196317	196317	1	1	0.388187512	1	0.417586008	1	NA	0.840094319
7	26283764	26283764	-0.010143052	0.010143052	417047	329412	329412	1	3	0.388562691	1	0.417926735	1	NA	0.840416381
10	134109919	134109919	0.010141849	0.010141849	69840	465598	465598	1	2	0.38877144	1	0.418114595	1	STK32C	0.840416381
2	863889	863889	0.010139569	0.010139569	238368	79758	79758	1	3	0.389163303	1	0.418467258	1	LINC01115	0.840485254
4	58309519	58309519	0.010139142	0.010139142	344804	203441	203441	1	1	0.389238447	1	0.418533721	1	NA	0.840485254
6	32498677	32498677	-0.010133831	0.010133831	392008	285775	285775	1	3	0.390168391	1	0.419377399	1	HLA-DRB5;HLA-DRB1	0.84135187
8	139165563	139165563	0.010133495	0.010133495	458447	396626	396626	1	1	0.390226987	1	0.41942867	1	FAM135B	0.84135187
15	47656820	47656820	0.010133139	0.010133139	155205	614917	614917	1	1	0.390293179	1	0.419489572	1	SEMA6D	0.84135187
4	151247234	151247234	0.010128428	0.010128428	353427	216849	216849	1	1	0.391110678	1	0.420225145	1	LRBA	0.842643921
12	122377170	122377170	0.010123839	0.010123839	118168	551465	551465	1	1	0.391894267	1	0.420932098	1	WDR66	0.843481051
4	104915466	104915466	0.010123475	0.010123475	349170	210204	210204	1	1	0.391957204	1	0.420988795	1	NA	0.843481051
20	55306190	55306190	-0.010120896	0.010120896	287390	782996	782996	1	1	0.392411054	1	0.421398155	1	NA	0.843481051
16	83940397	83940397	0.010119715	0.010119715	183358	664319	664319	1	2	0.392615598	1	0.421581269	1	MLYCD	0.843481051
8	602158	602158	-0.010119285	0.010119285	438427	365236	365236	1	2	0.392689522	1	0.421649631	1	NA	0.843481051
1	8716608	8716608	0.010118124	0.010118124	3714	7391	7391	1	4	0.392889047	1	0.421832202	1	RERE	0.843481051
1	242352848	242352848	0.010117348	0.010117348	44917	76914	76914	1	2	0.393027671	1	0.421958617	1	PLD5	0.843481051
9	122249943	122249943	-0.010115932	0.010115932	471895	417160	417160	1	1	0.393280231	1	0.422186627	1	NA	0.843554433
5	140188813	140188813	0.010112539	0.010112539	376140	253374	253374	1	2	0.393888439	1	0.422739494	1	PCDHA1;PCDHA2;PCDHA3;PCDHA4	0.844038354
15	84323963	84323963	0.01011224	0.01011224	163331	628277	628277	1	2	0.39394283	1	0.422788053	1	ADAMTSL3	0.844038354
13	47472330	47472330	0.010107285	0.010107285	126508	565864	565864	1	11	0.394849987	1	0.423608671	1	HTR2A	0.845239383
11	15136688	15136688	-0.010106787	0.010106787	75326	476904	476904	1	10	0.394941001	1	0.42369114	1	INSC	0.845239383
8	17272232	17272232	-0.01010547	0.01010547	441530	370460	370460	1	4	0.395177149	1	0.423904772	1	MTMR7	0.845276482
1	205819179	205819179	0.010096387	0.010096387	38069	66043	66043	1	14	0.396799126	1	0.425370357	1	PM20D1	0.848067899
8	72043332	72043332	-0.010094305	0.010094305	449669	383637	383637	1	1	0.397184884	1	0.425720849	1	NA	0.848067899
16	81254209	81254209	-0.010093328	0.010093328	182787	663485	663485	1	7	0.397359452	1	0.42587792	1	PKD1L2	0.848067899
20	2675418	2675418	0.010089211	0.010089211	277642	767219	767219	1	1	0.398098552	1	0.426547707	1	EBF4	0.848067899
21	47013815	47013815	0.010088681	0.010088681	295885	797045	797045	1	3	0.398191872	1	0.426632618	1	NA	0.848067899
4	175241684	175241684	0.010086528	0.010086528	355910	220783	220783	1	2	0.398579936	1	0.426988671	1	CEP44	0.848067899
20	62086195	62086195	0.010084728	0.010084728	289789	786961	786961	1	1	0.398908319	1	0.427286942	1	KCNQ2	0.848067899
2	121279886	121279886	0.010084495	0.010084495	258012	111327	111327	1	2	0.398944942	1	0.427320581	1	NA	0.848067899
3	125898467	125898467	0.010083521	0.010083521	324492	169894	169894	1	1	0.399121138	1	0.427480229	1	ALDH1L1;ALDH1L1-AS2	0.848067899
22	23010422	23010422	-0.010083295	0.010083295	298177	800982	800982	1	2	0.399164407	1	0.427519428	1	NA	0.848067899
4	178829290	178829290	0.010082179	0.010082179	356261	221309	221309	1	3	0.39936027	1	0.427694539	1	LINC01098	0.848067899
1	31874123	31874123	0.010080697	0.010080697	11465	20491	20491	1	1	0.399624631	1	0.427935841	1	NA	0.848067899
11	628603	628603	0.010079599	0.010079599	71075	468559	468559	1	3	0.399822801	1	0.428115428	1	CDHR5;SCT	0.848067899
13	100218552	100218552	-0.010079273	0.010079273	130820	572289	572289	1	1	0.399883838	1	0.428171583	1	TM9SF2	0.848067899
5	140241497	140241497	-0.010078651	0.010078651	376180	253478	253478	1	1	0.39999452	1	0.428270871	1	PCDHA1;PCDHA2;PCDHA3;PCDHA4;PCDHA5;PCDHA6;PCDHA7;PCDHA8;PCDHA9;PCDHA10	0.848067899
18	11524058	11524058	-0.010077564	0.010077564	211410	716573	716573	1	1	0.400193368	1	0.428452085	1	NA	0.848067899
3	196757701	196757701	-0.010075485	0.010075485	336042	188428	188428	1	1	0.400565291	1	0.428788607	1	MELTF	0.848067899
10	125251730	125251730	0.010074859	0.010074859	67720	461868	461868	1	1	0.400685061	1	0.428896304	1	NA	0.848067899
12	9709702	9709702	-0.010073364	0.010073364	99958	520110	520110	1	3	0.400955797	1	0.429139913	1	NA	0.848067899
7	63386671	63386671	0.010070423	0.010070423	422623	338360	338360	1	8	0.40148357	1	0.429619534	1	NA	0.848067899
6	31323998	31323998	0.010069434	0.010069434	391330	281982	281982	1	22	0.401661393	1	0.429780674	1	HLA-B	0.848067899
4	53727839	53727839	0.010069212	0.010069212	344051	202162	202162	1	6	0.401705883	1	0.429820145	1	RASL11B	0.848067899
12	54446019	54446019	-0.010068987	0.010068987	106898	532228	532228	1	10	0.401745219	1	0.429855275	1	HOXC4	0.848067899
3	55508460	55508460	0.01006894	0.01006894	316769	158298	158298	1	4	0.401753493	1	0.429863007	1	WNT5A	0.848067899
16	90144006	90144006	0.010067221	0.010067221	186869	671080	671080	1	6	0.402065463	1	0.430144187	1	PRDM7	0.848067899
6	166993541	166993541	0.010066219	0.010066219	410133	316516	316516	1	1	0.402251561	1	0.43030804	1	RPS6KA2	0.848067899
13	113584179	113584179	0.010064132	0.010064132	133311	576568	576568	1	3	0.402626197	1	0.430646053	1	NA	0.848067899
6	129639131	129639131	0.010064109	0.010064109	403815	306749	306749	1	1	0.402629181	1	0.430648766	1	LAMA2	0.848067899
19	15923097	15923097	-0.010059011	0.010059011	226338	742073	742073	1	1	0.403544747	1	0.431480236	1	OR10H1	0.848970927
7	76097214	76097214	-0.010057898	0.010057898	424736	341785	341785	1	1	0.403752818	1	0.431668504	1	DTX2;FDPSP2	0.848970927
12	10543619	10543619	0.010057145	0.010057145	100163	520461	520461	1	1	0.403894019	1	0.431797632	1	KLRC4-KLRK1;KLRK1	0.848970927
5	140480597	140480597	0.010056199	0.010056199	376241	253649	253649	1	16	0.404070757	1	0.431959179	1	PCDHB2;PCDHB3	0.848970927
17	27264093	27264093	-0.010055737	0.010055737	194101	684806	684806	1	1	0.404156753	1	0.43203785	1	PHF12	0.848970927
13	44261002	44261002	-0.010047842	0.010047842	125821	564775	564775	1	1	0.405589105	1	0.433336191	1	ENOX1	0.851090789
1	19181314	19181314	0.010046581	0.010046581	7190	13194	13194	1	5	0.405812368	1	0.433540057	1	TAS1R2	0.851090789
20	44452633	44452633	0.010043055	0.010043055	284772	779078	779078	1	6	0.406472118	1	0.43413565	1	TNNC2	0.851090789
8	73856193	73856193	-0.010041997	0.010041997	449850	383946	383946	1	2	0.40666025	1	0.434307369	1	NA	0.851090789
7	57484635	57484635	0.01004173	0.01004173	422481	338144	338144	1	4	0.406713556	1	0.434356335	1	NA	0.851090789
1	149605738	149605738	-0.010039733	0.010039733	27056	47157	47157	1	5	0.40707802	1	0.434686889	1	LINC00869;LINC00623	0.851090789
6	41294143	41294143	0.010035339	0.010035339	394538	291722	291722	1	1	0.407900944	1	0.435433719	1	NA	0.851090789
12	6486701	6486701	-0.010034637	0.010034637	98984	518108	518108	1	4	0.408028174	1	0.435550234	1	SCNN1A;LTBR	0.851090789
5	79513881	79513881	-0.010033221	0.010033221	368530	241106	241106	1	1	0.40829769	1	0.435795741	1	SERINC5	0.851090789
2	204801413	204801413	-0.010031242	0.010031242	268573	127852	127852	1	4	0.408657948	1	0.436126023	1	ICOS	0.851090789
11	108767009	108767009	0.010030218	0.010030218	91104	504973	504973	1	1	0.408842825	1	0.436294216	1	DDX10	0.851090789
19	37825572	37825572	0.010029967	0.010029967	230374	749753	749753	1	11	0.408887586	1	0.436334501	1	HKR1	0.851090789
6	29629988	29629988	0.010029158	0.010029158	390587	278468	278468	1	4	0.409033534	1	0.436467428	1	MOG	0.851090789
15	63337496	63337496	0.010027951	0.010027951	157826	619094	619094	1	2	0.409265477	1	0.436679161	1	TPM1	0.851090789
3	46940212	46940212	0.010027546	0.010027546	314393	153588	153588	1	5	0.409338722	1	0.436746031	1	PTH1R	0.851090789
20	13203343	13203343	0.010024991	0.010024991	279193	769737	769737	1	1	0.409817258	1	0.437181298	1	ISM1	0.851090789
20	43308017	43308017	0.01002488	0.01002488	284428	778383	778383	1	1	0.409834892	1	0.437197032	1	LINC01260	0.851090789
19	44597887	44597887	0.010022286	0.010022286	232695	754318	754318	1	16	0.410317904	1	0.437634063	1	ZNF224	0.851090789
14	41623577	41623577	0.010022193	0.010022193	137253	584344	584344	1	3	0.410334316	1	0.437648847	1	NA	0.851090789
7	32115013	32115013	0.010022031	0.010022031	418365	331842	331842	1	1	0.410365106	1	0.437676247	1	PDE1C	0.851090789
21	46850665	46850665	0.010018064	0.010018064	295777	796859	796859	1	5	0.411088064	1	0.438327858	1	COL18A1	0.851090789
13	47171977	47171977	0.010017479	0.010017479	126440	565753	565753	1	1	0.411197797	1	0.438428096	1	LRCH1	0.851090789
12	56359158	56359158	-0.010017256	0.010017256	107419	533253	533253	1	4	0.411239981	1	0.438466211	1	PMEL;CDK2	0.851090789
6	28226885	28226885	0.0100141	0.0100141	390120	276849	276849	1	18	0.411829877	1	0.439008226	1	ZKSCAN4;NKAPL	0.851090789
15	97859795	97859795	0.010013077	0.010013077	165923	632602	632602	1	1	0.412018144	1	0.439180217	1	NA	0.851090789
1	17023008	17023008	0.01001272	0.01001272	6433	12026	12026	1	2	0.412087592	1	0.43924234	1	ESPNP	0.851090789
1	16347984	16347984	-0.010011373	0.010011373	6161	11525	11525	1	2	0.412340288	1	0.439473469	1	HSPB7;CLCNKA	0.851090789
1	205818956	205818956	0.010011335	0.010011335	38069	66041	66041	1	14	0.412348562	1	0.439481201	1	PM20D1	0.851090789
21	44593642	44593642	0.010009981	0.010009981	294673	794981	794981	1	3	0.412604378	1	0.439714636	1	CRYAA	0.851090789
3	38778453	38778453	-0.010009386	0.010009386	312646	150559	150559	1	1	0.412712483	1	0.439812975	1	SCN10A	0.851090789
5	158589221	158589221	0.010006222	0.010006222	379716	259530	259530	1	2	0.413291527	1	0.440341426	1	RNF145	0.851090789
17	52831719	52831719	-0.010004664	0.010004664	201172	698111	698111	1	1	0.413582338	1	0.44060633	1	NA	0.851090789
2	11052885	11052885	0.010003013	0.010003013	240699	83676	83676	1	1	0.413881559	1	0.440877066	1	KCNF1	0.851090789
14	76452183	76452183	0.010002942	0.010002942	143457	594412	594412	1	11	0.413893495	1	0.440888325	1	TGFB3;IFT43	0.851090789
2	130957371	130957371	-0.010002923	0.010002923	259427	113458	113458	1	1	0.413899599	1	0.44089375	1	TUBA3E	0.851090789
1	227746453	227746453	-0.010001832	0.010001832	42059	72262	72262	1	4	0.414095869	1	0.441072659	1	ZNF678	0.851090789
20	6104886	6104886	0.010001319	0.010001319	278501	768744	768744	1	3	0.414194344	1	0.441161231	1	FERMT1	0.851090789
16	33604228	33604228	-0.010001051	0.010001051	175883	651408	651408	1	1	0.414245073	1	0.441205721	1	NA	0.851090789
3	32327675	32327675	0.009999756	0.009999756	311689	149011	149011	1	1	0.414491394	1	0.441428576	1	CMTM8	0.851090789
15	20375705	20375705	0.009996508	0.009996508	150550	606774	606774	1	2	0.415104213	1	0.441981443	1	NA	0.851090789
17	56564855	56564855	0.009995965	0.009995965	202013	699428	699428	1	1	0.415208791	1	0.442078832	1	HSF5;MTMR4	0.851090789
8	7333099	7333099	0.009995932	0.009995932	439827	367772	367772	1	2	0.41521598	1	0.442085207	1	DEFB104B	0.851090789
6	32552670	32552670	-0.009995318	0.009995318	392023	285805	285805	1	3	0.415334122	1	0.442192227	1	HLA-DRB5;HLA-DRB1;HLA-DRB6	0.851090789
14	50784952	50784952	0.009995157	0.009995157	137747	585222	585222	1	1	0.415363963	1	0.442219083	1	DMAC2L	0.851090789
4	145430689	145430689	0.009994892	0.009994892	352752	215833	215833	1	1	0.415414828	1	0.442266014	1	NA	0.851090789
4	57254430	57254430	0.009994467	0.009994467	344597	203063	203063	1	2	0.415491871	1	0.442336276	1	AASDH	0.851090789
4	187884368	187884368	-0.009994299	0.009994299	357638	223646	223646	1	1	0.415520898	1	0.442363268	1	NA	0.851090789
12	48154459	48154459	0.00999278	0.00999278	104642	527613	527613	1	1	0.415804791	1	0.442621797	1	RAPGEF3	0.851220937
16	71988099	71988099	0.009990488	0.009990488	181178	660895	660895	1	1	0.416219983	1	0.44300647	1	PKD1L3	0.851619595
6	80920458	80920458	0.009988941	0.009988941	398806	298731	298731	1	1	0.4165131	1	0.443270425	1	BCKDHB	0.851761648
10	114039923	114039923	-0.009987784	0.009987784	65499	458185	458185	1	1	0.416730395	1	0.443468051	1	TECTB	0.851761648
6	29763945	29763945	-0.009983757	0.009983757	390655	278765	278765	1	1	0.417502183	1	0.444168629	1	HCG4	0.852492213
11	2077307	2077307	-0.009982976	0.009982976	71956	470657	470657	1	2	0.417656948	1	0.444308202	1	NA	0.852492213
22	50119046	50119046	0.009981161	0.009981161	306369	814452	814452	1	7	0.418008525	1	0.44462492	1	NA	0.852492213
2	208976933	208976933	0.009980357	0.009980357	269330	128947	128947	1	3	0.418163154	1	0.444769512	1	NA	0.852492213
1	204346839	204346839	0.009979567	0.009979567	37492	65097	65097	1	8	0.418310323	1	0.444904066	1	NA	0.852492213
15	28351619	28351619	0.009979013	0.009979013	151611	608709	608709	1	7	0.418411917	1	0.444995216	1	HERC2	0.852492213
10	89755193	89755193	0.00997519	0.00997519	60840	450312	450312	1	1	0.4191285	1	0.445645743	1	NA	0.85269557
10	119254968	119254968	-0.009974422	0.009974422	66522	459844	459844	1	2	0.419274855	1	0.445780026	1	EMX2OS	0.85269557
13	25085669	25085669	-0.009972272	0.009972272	122762	559965	559965	1	4	0.41968747	1	0.446153984	1	PARP4	0.85269557
1	235256910	235256910	0.009972121	0.009972121	43933	75362	75362	1	4	0.41972016	1	0.446183146	1	NA	0.85269557
8	964076	964076	0.009971813	0.009971813	438641	365621	365621	1	1	0.41978608	1	0.446242285	1	NA	0.85269557
16	34787597	34787597	0.009971559	0.009971559	176025	651662	651662	1	1	0.419836131	1	0.446288267	1	NA	0.85269557
20	61992943	61992943	0.009966349	0.009966349	289729	786864	786864	1	4	0.420826299	1	0.447191219	1	CHRNA4	0.854257485
14	61685564	61685564	0.009964597	0.009964597	139814	588590	588590	1	1	0.421162956	1	0.44749478	1	PRKCH	0.85449186
1	17201791	17201791	0.009962815	0.009962815	6484	12126	12126	1	1	0.421507481	1	0.447806615	1	CROCC	0.854741941
5	5139512	5139512	0.009960636	0.009960636	359796	227761	227761	1	16	0.421931897	1	0.448190475	1	ADAMTS16	0.855153681
2	171569381	171569381	-0.009958689	0.009958689	264172	120459	120459	1	9	0.422303956	1	0.44852998	1	LINC01124;SP5	0.855396693
12	4014364	4014364	0.009957747	0.009957747	98351	517020	517020	1	2	0.422494665	1	0.448703463	1	NA	0.855396693
7	855012	855012	0.009954006	0.009954006	411994	320113	320113	1	9	0.423213554	1	0.449362128	1	SUN1	0.856403331
20	14945440	14945440	0.009951962	0.009951962	279348	769968	769968	1	1	0.423584121	1	0.449697565	1	MACROD2	0.856704428
6	45447935	45447935	0.009949182	0.009949182	395851	294123	294123	1	2	0.42411108	1	0.450175151	1	RUNX2	0.856861367
10	44224014	44224014	0.009948267	0.009948267	53810	439508	439508	1	3	0.424289175	1	0.450335613	1	NA	0.856861367
12	79802105	79802105	0.009948069	0.009948069	110696	538956	538956	1	1	0.424327154	1	0.450370472	1	SYT1	0.856861367
6	44439477	44439477	0.009946766	0.009946766	395695	293907	293907	1	1	0.424571576	1	0.450594413	1	NA	0.856873146
13	32051071	32051071	0.009945079	0.009945079	124125	562203	562203	1	1	0.424889244	1	0.450883596	1	NA	0.856873146
17	45051618	45051618	-0.009944515	0.009944515	199399	694564	694564	1	2	0.424998433	1	0.450981121	1	GOSR2;MIR5089;RPRML	0.856873146
16	57563395	57563395	0.00994126	0.00994126	178357	655587	655587	1	2	0.425625359	1	0.451551485	1	CCDC102A	0.857689495
11	442649	442649	0.009937246	0.009937246	70930	468164	468164	1	9	0.4264061	1	0.452260744	1	ANO9	0.858390191
7	72197026	72197026	-0.009937181	0.009937181	423688	339974	339974	1	1	0.426417493	1	0.452270916	1	TYW1B	0.858390191
8	58714920	58714920	0.00993269	0.00993269	447984	380999	380999	1	1	0.42729074	1	0.45306807	1	NA	0.859700067
2	42066091	42066091	0.009931098	0.009931098	245962	91910	91910	1	1	0.427608272	1	0.453357117	1	NA	0.859891075
4	131032074	131032074	0.009929471	0.009929471	351561	214056	214056	1	1	0.427926618	1	0.453643723	1	NA	0.86008352
5	140551227	140551227	0.009927304	0.009927304	376267	253739	253739	1	1	0.428346286	1	0.45402582	1	PCDHB7	0.860479306
4	164910272	164910272	0.00992485	0.00992485	354907	219158	219158	1	2	0.42882211	1	0.454460816	1	1-Mar	0.860987427
2	101541592	101541592	0.009916973	0.009916973	254848	106363	106363	1	5	0.430357413	1	0.45587133	1	NPAS2	0.863266302
13	113583686	113583686	0.009915546	0.009915546	133310	576565	576565	1	1	0.430638051	1	0.456129181	1	NA	0.863266302
1	170630070	170630070	-0.009915524	0.009915524	32269	57097	57097	1	1	0.430642527	1	0.456133521	1	PRRX1	0.863266302
17	34599556	34599556	0.009914435	0.009914435	195731	687533	687533	1	1	0.430851005	1	0.456323281	1	NA	0.863266302
5	78365691	78365691	0.009909773	0.009909773	368335	240811	240811	1	8	0.431782576	1	0.457173198	1	DMGDH;BHMT2	0.864684341
2	200637602	200637602	0.009904458	0.009904458	267731	126404	126404	1	1	0.432817234	1	0.458115485	1	FTCDNL1	0.865878294
1	41200811	41200811	0.009904156	0.009904156	14121	25288	25288	1	3	0.432878815	1	0.458170555	1	NFYC	0.865878294
6	44595347	44595347	0.009903058	0.009903058	395725	293944	293944	1	1	0.433094617	1	0.458366418	1	NA	0.865878294
14	99655747	99655747	0.009902113	0.009902113	147254	600547	600547	1	4	0.433280307	1	0.45853434	1	BCL11B	0.865878294
16	31548640	31548640	0.009900178	0.009900178	175702	651110	651110	1	6	0.433669728	1	0.458887274	1	NA	0.865878294
11	104744221	104744221	-0.009899138	0.009899138	90651	504168	504168	1	2	0.433874544	1	0.4590731	1	NA	0.865878294
13	109352806	109352806	-0.009897569	0.009897569	131886	573939	573939	1	1	0.434176749	1	0.459349533	1	MYO16	0.865878294
17	231359	231359	0.009894222	0.009894222	187026	671370	671370	1	3	0.434845451	1	0.45995774	1	NA	0.865878294
11	2067849	2067849	0.009892857	0.009892857	71955	470656	470656	1	1	0.435120664	1	0.460206503	1	NA	0.865878294
22	20639282	20639282	-0.009892191	0.009892191	297490	799811	799811	1	2	0.435254811	1	0.460329528	1	NA	0.865878294
15	69325560	69325560	0.009890066	0.009890066	159557	621894	621894	1	6	0.435675429	1	0.460707691	1	MIR548H4;NOX5	0.865878294
12	124556975	124556975	0.009889827	0.009889827	118929	552907	552907	1	1	0.435723174	1	0.460750553	1	ZNF664-RFLNA	0.865878294
11	74495619	74495619	-0.00988974	0.00988974	86885	498379	498379	1	2	0.43574257	1	0.460768864	1	RNF169	0.865878294
2	149573128	149573128	0.009889215	0.009889215	261498	116469	116469	1	1	0.435842265	1	0.460860692	1	NA	0.865878294
11	100316089	100316089	-0.009888123	0.009888123	90097	503338	503338	1	1	0.436054948	1	0.4610533	1	NA	0.865878294
7	92818323	92818323	-0.009887151	0.009887151	426394	344369	344369	1	1	0.436249184	1	0.461227054	1	HEPACAM2	0.865878294
2	164205343	164205343	0.009886122	0.009886122	263241	119103	119103	1	7	0.436461866	1	0.461420476	1	NA	0.865878294
20	43307172	43307172	0.009886095	0.009886095	284427	778382	778382	1	1	0.436467292	1	0.46142563	1	LINC01260	0.865878294
17	74822890	74822890	-0.00988205	0.00988205	206400	706893	706893	1	1	0.437270413	1	0.462158083	1	NA	0.865878294
15	69744829	69744829	0.009881096	0.009881096	159682	622114	622114	1	16	0.437458681	1	0.462329667	1	KIF23;RPLP1	0.865878294
18	44334486	44334486	0.009880607	0.009880607	214600	721473	721473	1	2	0.437562581	1	0.462424344	1	ST8SIA5	0.865878294
4	122685587	122685587	-0.009878645	0.009878645	350807	212850	212850	1	8	0.437961361	1	0.462788129	1	TMEM155;PP12613	0.865878294
19	57862337	57862337	-0.009878059	0.009878059	237620	764696	764696	1	15	0.43808208	1	0.462897318	1	ZNF304	0.865878294
4	27117234	27117234	0.009878036	0.009878036	341894	198774	198774	1	1	0.43808737	1	0.46290193	1	NA	0.865878294
1	92947961	92947961	-0.009876707	0.009876707	22318	38822	38822	1	1	0.438357021	1	0.463145674	1	GFI1	0.865878294
4	144481270	144481270	-0.009876695	0.009876695	352702	215764	215764	1	13	0.438359734	1	0.463148387	1	SMARCA5;GUSBP5	0.865878294
19	57155294	57155294	0.009875727	0.009875727	237489	764369	764369	1	1	0.438558717	1	0.463330144	1	SMIM17	0.865878294
7	16505589	16505589	-0.009875216	0.009875216	415545	327054	327054	1	6	0.438654885	1	0.463417496	1	SOSTDC1	0.865878294
12	133049413	133049413	-0.009870098	0.009870098	121213	557100	557100	1	2	0.439680726	1	0.464351102	1	NA	0.866127851
2	237034418	237034418	0.009869693	0.009869693	274450	137214	137214	1	2	0.439762924	1	0.464427467	1	AGAP1	0.866127851
16	7473688	7473688	0.009869464	0.009869464	170409	641835	641835	1	1	0.439805515	1	0.464465989	1	RBFOX1	0.866127851
10	115063652	115063652	0.00986929	0.00986929	65780	458590	458590	1	1	0.439836983	1	0.464495287	1	NA	0.866127851
10	128258570	128258570	0.009866304	0.009866304	68589	463202	463202	1	1	0.440426743	1	0.465034589	1	C10orf90	0.866127851
21	40176597	40176597	0.009863118	0.009863118	293471	792950	792950	1	2	0.441088528	1	0.465636286	1	ETS2	0.866127851
15	93633145	93633145	-0.009862964	0.009862964	165388	631748	631748	1	11	0.441122303	1	0.465666941	1	RGMA	0.866127851
3	133594015	133594015	0.009862577	0.009862577	326325	172960	172960	1	1	0.44119175	1	0.465730691	1	RAB6B	0.866127851
10	124578209	124578209	0.009862368	0.009862368	67564	461546	461546	1	6	0.441232306	1	0.465767449	1	NA	0.866127851
1	113741744	113741744	-0.009862315	0.009862315	25064	43651	43651	1	4	0.441241258	1	0.465775181	1	LOC643441	0.866127851
4	170580991	170580991	0.009861483	0.009861483	355507	220070	220070	1	7	0.441409723	1	0.465930895	1	CLCN3	0.866127851
5	154022281	154022281	0.009861179	0.009861179	379028	258490	258490	1	2	0.441471845	1	0.465986643	1	NA	0.866127851
7	43031730	43031730	0.009855248	0.009855248	420055	334301	334301	1	1	0.442661946	1	0.467074742	1	NA	0.867052848
7	20425441	20425441	0.009854949	0.009854949	416061	327839	327839	1	1	0.442728274	1	0.467134288	1	ITGB8	0.867052848
4	76751892	76751892	0.009854827	0.009854827	346075	205312	205312	1	5	0.442753096	1	0.467156397	1	NA	0.867052848
15	80853140	80853140	-0.009854372	0.009854372	162686	627228	627228	1	1	0.442841126	1	0.46723751	1	ARNT2	0.867052848
14	63766678	63766678	-0.009853228	0.009853228	140181	589140	589140	1	1	0.443066423	1	0.467442597	1	NA	0.867054504
5	75938513	75938513	-0.009848895	0.009848895	367840	240038	240038	1	1	0.443936279	1	0.468237851	1	IQGAP2	0.868124668
8	22723551	22723551	0.009846375	0.009846375	442724	372429	372429	1	2	0.444438959	1	0.46869794	1	PEBP4	0.868124668
16	87965439	87965439	0.009846352	0.009846352	185397	667904	667904	1	2	0.44444452	1	0.468702959	1	CA5A	0.868124668
8	57030824	57030824	0.009845199	0.009845199	447793	380681	380681	1	2	0.444680668	1	0.468919168	1	MOS	0.868124668
21	45246441	45246441	0.009844449	0.009844449	294963	795434	795434	1	4	0.444827294	1	0.469054943	1	NA	0.868124668
9	72772550	72772550	0.009842515	0.009842515	465490	408245	408245	1	2	0.445225803	1	0.469419135	1	MAMDC2;MAMDC2-AS1	0.868124668
6	27521330	27521330	0.009842102	0.009842102	389942	276344	276344	1	5	0.445309628	1	0.469495636	1	NA	0.868124668
11	2920189	2920189	0.009840496	0.009840496	72379	471786	471786	1	17	0.445644115	1	0.469797433	1	SLC22A18AS;SLC22A18	0.868124668
6	29924299	29924299	0.009837999	0.009837999	390698	278963	278963	1	13	0.446158189	1	0.470265932	1	HLA-G;HLA-H;HLA-J	0.868124668
14	97058964	97058964	0.009837829	0.009837829	146941	600090	600090	1	8	0.446192234	1	0.470296993	1	NA	0.868124668
9	90439702	90439702	0.009836906	0.009836906	467117	410472	410472	1	5	0.446372363	1	0.470460439	1	NA	0.868124668
16	10622064	10622064	0.009836786	0.009836786	170843	642556	642556	1	2	0.44639705	1	0.470482955	1	EMP2	0.868124668
13	42030070	42030070	0.009834261	0.009834261	125462	564278	564278	1	4	0.446906376	1	0.470942095	1	RGCC	0.868124668
10	4775725	4775725	0.009831181	0.009831181	47721	429878	429878	1	2	0.447533437	1	0.471513544	1	NA	0.868124668
11	8076898	8076898	-0.009830962	0.009830962	73652	474185	474185	1	1	0.447577113	1	0.471553557	1	TUB	0.868124668
6	74024628	74024628	0.009827782	0.009827782	398236	297750	297750	1	3	0.448220858	1	0.472141148	1	KHDC1	0.868124668
16	57836950	57836950	0.009827579	0.009827579	178499	655854	655854	1	11	0.448259922	1	0.472177906	1	KIFC3	0.868124668
22	32600139	32600139	0.00982715	0.00982715	300852	805468	805468	1	2	0.448346867	1	0.472259154	1	RFPL2	0.868124668
19	52171899	52171899	0.009826632	0.009826632	235788	760689	760689	1	2	0.448457956	1	0.472361019	1	NA	0.868124668
3	80819383	80819383	0.009825146	0.009825146	319966	162975	162975	1	3	0.448774538	1	0.472649253	1	NA	0.868124668
19	4785374	4785374	0.009824965	0.009824965	222304	734004	734004	1	3	0.448810347	1	0.472682756	1	NA	0.868124668
7	4871879	4871879	-0.009824148	0.009824148	413913	324305	324305	1	1	0.448974878	1	0.472834672	1	RADIL	0.868124668
3	237960	237960	0.009824006	0.009824006	306976	141692	141692	1	15	0.449000242	1	0.472857731	1	CHL1	0.868124668
10	76546266	76546266	0.009823975	0.009823975	58593	446975	446975	1	1	0.449006753	1	0.472863699	1	NA	0.868124668
11	61544890	61544890	0.009822446	0.009822446	81721	487797	487797	1	6	0.449327947	1	0.473159122	1	MYRF	0.868201271
[truncated: 1,864 more rows]
