# Supplementary material for: Enrichment of genomic pathways based on differential DNA methylation profiles associated with knee osteoarthritis pain
Source: Neurobiol Pain. 2022 Nov 3;12:100107. doi: 10.1016/j.ynpai.2022.100107 (PMC9755025; doi:10.1016/j.ynpai.2022.100107)
Supplement: Supplementary data 3 [file mmc3.xls]

## Sheet: Sheet0
© 2000-2021 QIAGEN. All rights reserved.
Ingenuity Canonical Pathways	-log(p-value)	p-value	Ratio	z-score	Molecules
Antigen Presentation Pathway	6.64	0.00130703	0.205	#NUM!	HLA-B,HLA-C,HLA-DPA1,HLA-DPB1,HLA-DQB2,HLA-DRB1,HLA-DRB5,HLA-G
PD-1, PD-L1 cancer immunotherapy pathway	4.12	0.0162445	0.0849	#NUM!	HLA-B,HLA-C,HLA-DPA1,HLA-DPB1,HLA-DQB2,HLA-DRB1,HLA-DRB5,HLA-G,PIK3R6
B Cell Development	4.11	0.0164078	0.14	#NUM!	HLA-B,HLA-DPA1,HLA-DPB1,HLA-DQB2,HLA-DRB1,HLA-DRB5
Crosstalk between Dendritic Cells and Natural Killer Cells	3.06	0.0468877	0.0769	#NUM!	CAMK2G,HLA-B,HLA-C,HLA-DRB1,HLA-DRB5,HLA-G,KLRC4-KLRK1/KLRK1
Neuroprotective Role of THOP1 in Alzheimer's Disease	3.06	0.0468877	0.0678	#NUM!	ACE,HLA-B,HLA-C,HLA-G,PNOC,PRKAG2,PRKAR1B,PRTN3
IL-4 Signaling	3.04	0.0478349	0.0761	#NUM!	HLA-B,HLA-DPA1,HLA-DPB1,HLA-DQB2,HLA-DRB1,HLA-DRB5,PIK3R6
Th1 Pathway	2.97	0.0513033	0.0656	#NUM!	HLA-B,HLA-DPA1,HLA-DPB1,HLA-DQB2,HLA-DRB1,HLA-DRB5,ICOS,PIK3R6
Phagosome Maturation	2.82	0.0596059	0.0566	#NUM!	CTSD,HLA-B,HLA-C,HLA-DRB1,HLA-DRB5,HLA-G,NOX4,VAMP2,VPS28
Th2 Pathway	2.65	0.0706512	0.0584	#NUM!	HLA-B,HLA-DPA1,HLA-DPB1,HLA-DQB2,HLA-DRB1,HLA-DRB5,ICOS,PIK3R6
Cardiac β-adrenergic Signaling	2.55	0.0780817	0.0517	#NUM!	AKAP13,CACNA2D4,GNG4,PDE1C,PDE9A,PPP1R11,PRKAG2,PRKAR1B,TDP2
Dilated Cardiomyopathy Signaling Pathway	2.48	0.0837432	0.0548	#NUM!	CACNA2D4,CAMK2G,CATSPER4,GAB1,MYH10,MYL5,PRKAG2,PRKAR1B
Pyruvate Fermentation to Lactate	2.39	0.0916297	0.333	#NUM!	LDHAL6A,LDHC
Coronavirus Replication Pathway	2.17	0.114178	0.0889	#NUM!	ACE,IFITM1,IFITM10,IFITM3
Netrin Signaling	2.14	0.117655	0.0694	#NUM!	CACNA2D4,CATSPER4,PRKAG2,PRKAR1B,RYR1
Opioid Signaling Pathway	2.14	0.117655	0.0399	#NUM!	BLK,CACNA2D4,CAMK2G,CATSPER4,GNG4,PDE1C,PENK,PNOC,PRKAG2,PRKAR1B,RYR1
Gustation Pathway	2.13	0.118837	0.0479	#NUM!	CACNA2D4,CATSPER4,GNG4,PDE1C,PDE9A,PRKAG2,PRKAR1B,TDP2
Huntington's Disease Signaling	2.08	0.12493	0.0391	#NUM!	CAPN8,CASP7,CTSD,EGFR,GNG4,NGF,PACSIN1,PENK,PIK3R6,SDHA,VAMP2
Protein Kinase A Signaling	2.07	0.126186	0.0348	#NUM!	AKAP13,CAMK2G,GNG4,IHH,MYH10,MYL5,PDE1C,PDE9A,PPP1R11,PRKAG2,PRKAR1B,PTPRF,RYR1,TDP2
Caveolar-mediated Endocytosis Signaling	2.07	0.126186	0.0667	#NUM!	EGFR,HLA-B,HLA-C,HLA-G,ITGB3
Th1 and Th2 Activation Pathway	2.06	0.127454	0.0465	#NUM!	HLA-B,HLA-DPA1,HLA-DPB1,HLA-DQB2,HLA-DRB1,HLA-DRB5,ICOS,PIK3R6
Insulin Receptor Signaling	2.02	0.132655	0.05	#NUM!	GAB1,PIK3R6,PPP1R11,PRKAG2,PRKAR1B,PTPRF,VAMP2
Tumor Microenvironment Pathway	1.96	0.140858	0.0447	#NUM!	HLA-B,HLA-C,HLA-G,ITGB3,MMP20,MMP25,PIK3R6,SLC1A4
Sonic Hedgehog Signaling	1.91	0.14808	0.103	#NUM!	GLI2,PRKAG2,PRKAR1B
Cellular Effects of Sildenafil (Viagra)	1.88	0.15259	0.047	#NUM!	CACNA2D4,KCNN3,MYH10,MYL5,PDE1C,PRKAG2,PRKAR1B
MSP-RON Signaling In Macrophages Pathway	1.85	0.157237	0.0513	#NUM!	HLA-DPA1,HLA-DPB1,HLA-DQB2,HLA-DRB1,HLA-DRB5,PIK3R6
GNRH Signaling	1.84	0.158817	0.0426	#NUM!	CACNA2D4,CAMK2G,CATSPER4,EGFR,GNG4,LHB,PRKAG2,PRKAR1B
Relaxin Signaling	1.82	0.162026	0.0458	#NUM!	GNG4,PDE1C,PDE9A,PIK3R6,PRKAG2,PRKAR1B,TDP2
Xenobiotic Metabolism PXR Signaling Pathway	1.79	0.16696	0.0417	#NUM!	CAMK2G,CHST1,GSTM5,GSTT1,NDST2,PPP1R11,PRKAG2,PRKAR1B
Lanosterol Biosynthesis	1.77	0.170333	1	#NUM!	LSS
Glutathione-mediated Detoxification	1.75	0.173774	0.0909	#NUM!	ANPEP,GSTM5,GSTT1
Neuroinflammation Signaling Pathway	1.74	0.17552	0.0349	#NUM!	HLA-B,HLA-C,HLA-DPA1,HLA-DPB1,HLA-DQB2,HLA-DRB1,HLA-DRB5,HLA-G,NGF,NOX4,PIK3R6
G-Protein Coupled Receptor Signaling	1.73	0.177284	0.0362	#NUM!	CAMK2G,LTB4R,PDE1C,PDE9A,PIK3R6,PRKAG2,PRKAR1B,SYNGAP1,TDP2,VIPR2
G Beta Gamma Signaling	1.66	0.190139	0.0465	#NUM!	CACNA2D4,CATSPER4,EGFR,GNG4,PRKAG2,PRKAR1B
Actin Cytoskeleton Signaling	1.63	0.19593	0.0367	#NUM!	ARHGAP24,ARHGAP35,ARHGEF4,CYFIP1,IQGAP2,ITGB3,MYH10,MYL5,PIK3R6
Axonal Guidance Signaling	1.61	0.199888	0.0296	#NUM!	ACE,ADAMTS2,ADAMTS7,GDF7,GLI2,GNG4,ITGB3,MICAL1,MMP20,MMP25,MYL5,NGF,PIK3R6,PRKAG2,PRKAR1B
Neuropathic Pain Signaling In Dorsal Horn Neurons	1.56	0.210136	0.0495	#NUM!	CAMK2G,KCNN3,PIK3R6,PRKAG2,PRKAR1B
RhoGDI Signaling	1.53	0.216536	0.0372	#NUM!	ARHGAP35,ARHGEF4,CDH18,ESR1,GNG4,ITGB3,MYH10,MYL5
Calcium Signaling	1.52	0.218712	0.037	#NUM!	CACNA2D4,CAMK2G,CATSPER4,MYH10,MYL5,PRKAG2,PRKAR1B,RYR1
Virus Entry via Endocytic Pathways	1.51	0.22091	0.0481	#NUM!	HLA-B,HLA-C,HLA-G,ITGB3,PIK3R6
Kinetochore Metaphase Signaling Pathway	1.49	0.225373	0.0476	#NUM!	CDCA8,CENPK,MAD1L1,PPP1R11,SMC1B
GDP-L-fucose Biosynthesis I (from GDP-D-mannose)	1.48	0.227638	0.5	#NUM!	GMDS
Pregnenolone Biosynthesis	1.44	0.236928	0.111	#NUM!	CYP2E1,MICAL1
tRNA Splicing	1.43	0.239309	0.0682	#NUM!	PDE1C,PDE9A,TDP2
Molecular Mechanisms of Cancer	1.41	0.244143	0.0292	#NUM!	ARHGEF4,CAMK2G,CASP7,CDK6,GAB1,GNG4,IHH,ITGB3,PIK3R6,PRKAG2,PRKAR1B,SMAD1,SYNGAP1
Neurotrophin/TRK Signaling	1.41	0.244143	0.0526	#NUM!	GAB1,NGF,PIK3R6,SORCS1
cAMP-mediated signaling	1.4	0.246597	0.0349	#NUM!	AKAP13,CAMK2G,LTB4R,PDE1C,PDE9A,PRKAR1B,TDP2,VIPR2
Estrogen Receptor Signaling	1.38	0.251579	0.0297	#NUM!	CACNA2D4,EGFR,ESR1,GNG4,MMP20,MMP25,MYL5,NDUFAF1,PIK3R6,PRKAG2,PRKAR1B,SDHA
Apelin Pancreas Signaling Pathway	1.38	0.251579	0.0652	#NUM!	PIK3R6,PRKAG2,PRKAR1B
Semaphorin Neuronal Repulsive Signaling Pathway	1.37	0.254107	0.0397	#NUM!	ITGB3,MICAL1,MYL5,PIK3R6,PRKAG2,PRKAR1B
Methylglyoxal Degradation III	1.36	0.256661	0.1	#NUM!	CYP2E1,ZADH2
Histidine Degradation VI	1.36	0.256661	0.1	#NUM!	CYP2E1,MICAL1
Estrogen-Dependent Breast Cancer Signaling	1.36	0.256661	0.0506	#NUM!	EGFR,ESR1,HSD17B1,PIK3R6
GPCR-Mediated Nutrient Sensing in Enteroendocrine Cells	1.34	0.261846	0.0431	#NUM!	CACNA2D4,CATSPER4,GNG4,PRKAG2,PRKAR1B
nNOS Signaling in Skeletal Muscle Cells	1.33	0.264477	0.0625	#NUM!	CACNA2D4,CATSPER4,RYR1
HER-2 Signaling in Breast Cancer	1.32	0.267135	0.0357	#NUM!	BLK,CASP7,COX4I2,EGFR,ITGB3,PARD6G,PIK3R6
Thyroid Hormone Biosynthesis	1.31	0.26982	0.333	#NUM!	CTSD
Nitric Oxide Signaling in the Cardiovascular System	1.3	0.272532	0.042	#NUM!	CACNA2D4,PDE1C,PIK3R6,PRKAG2,PRKAR1B
Aryl Hydrocarbon Receptor Signaling	1.28	0.278037	0.0377	#NUM!	AHRR,CDK6,CTSD,ESR1,GSTM5,GSTT1
Gαs Signaling	1.27	0.280832	0.0413	#NUM!	GNG4,PRKAG2,PRKAR1B,RYR1,VIPR2
Triacylglycerol Degradation	1.27	0.280832	0.0588	#NUM!	AARS1,ABHD16A,NDST2
Amyloid Processing	1.27	0.280832	0.0588	#NUM!	CAPN8,PRKAG2,PRKAR1B
HIPPO signaling	1.26	0.283654	0.0471	#NUM!	ITCH,PPP1R11,SMAD1,STK4
Ubiquinol-10 Biosynthesis (Eukaryotic)	1.25	0.286505	0.087	#NUM!	CYP2E1,MICAL1
Apelin Adipocyte Signaling Pathway	1.24	0.289384	0.0465	#NUM!	GSTT1,NOX4,PRKAG2,PRKAR1B
BMP signaling pathway	1.23	0.292293	0.046	#NUM!	PRKAG2,PRKAR1B,SMAD1,ZNF423
Xenobiotic Metabolism AHR Signaling Pathway	1.23	0.292293	0.046	#NUM!	AHRR,GSTM5,GSTT1,PON1
HIF1α Signaling	1.21	0.298197	0.0337	#NUM!	CAMK2G,CUL2,LDHC,MMP20,MMP25,NOX4,PIK3R6
Regulation of Cellular Mechanics by Calpain Protease	1.2	0.301194	0.0449	#NUM!	CAPN8,CDK6,EGFR,ITGB3
Oxidized GTP and dGTP Detoxification	1.18	0.307279	0.25	#NUM!	RUVBL2
Sperm Motility	1.18	0.307279	0.0315	#NUM!	AATK,BLK,EGFR,GNG4,PDE1C,PRKAG2,PRKAR1B,ZAN
P2Y Purigenic Receptor Signaling Pathway	1.18	0.307279	0.0388	#NUM!	GNG4,ITGB3,PIK3R6,PRKAG2,PRKAR1B
Non-Small Cell Lung Cancer Signaling	1.13	0.323033	0.0426	#NUM!	CDK6,EGFR,PIK3R6,STK4
Breast Cancer Regulation by Stathmin1	1.12	0.32628	0.0253	#NUM!	ADGRB1,ADGRE3,ADGRF2,ADGRG3,ARHGEF4,CAMK2G,CDK6,GNG4,LTB4R,LTB4R2,PIK3R6,PPP1R11,PRKAG2,PRKAR1B,VIPR2
Role of NFAT in Cardiac Hypertrophy	1.1	0.332871	0.0318	#NUM!	CACNA2D4,CAMK2G,CATSPER4,GNG4,PIK3R6,PRKAG2,PRKAR1B
White Adipose Tissue Browning Pathway	1.1	0.332871	0.0368	#NUM!	CACNA2D4,CATSPER4,LDHC,PRKAG2,PRKAR1B
Tight Junction Signaling	1.1	0.332871	0.0337	#NUM!	CLDN3,MYH10,MYL5,PRKAG2,PRKAR1B,VAMP2
CMP-N-acetylneuraminate Biosynthesis I (Eukaryotes)	1.09	0.336216	0.2	#NUM!	GNE
Synaptogenesis Signaling Pathway	1.09	0.336216	0.0288	#NUM!	CAMK2G,CDH18,COMP,NRXN3,PIK3R6,PRKAG2,PRKAR1B,SYNGAP1,VAMP2
UVA-Induced MAPK Signaling	1.08	0.339596	0.0408	#NUM!	EGFR,PARP12,PIK3R6,SMPD2
Rac Signaling	1.08	0.339596	0.0362	#NUM!	CYFIP1,IQGAP2,ITGB3,NOX4,PIK3R6
Signaling by Rho Family GTPases	1.08	0.339596	0.0299	#NUM!	ARHGEF4,CDH18,CYFIP1,GNG4,ITGB3,MYL5,NOX4,PIK3R6
Insulin Secretion Signaling Pathway	1.08	0.339596	0.0299	#NUM!	CACNA2D4,CAMK2G,EIF4G1,PIK3R6,PRKAG2,PRKAR1B,RYR1,VAMP2
CREB Signaling in Neurons	1.07	0.343009	0.0249	#NUM!	ADGRB1,ADGRE3,ADGRF2,ADGRG3,CACNA2D4,CAMK2G,CATSPER4,EGFR,GNG4,LTB4R,LTB4R2,PIK3R6,PRKAG2,PRKAR1B,VIPR2
Endocannabinoid Cancer Inhibition Pathway	1.03	0.357007	0.035	#NUM!	CASP7,PIK3R6,PRKAG2,PRKAR1B,SMPD2
Acetone Degradation I (to Methylglyoxal)	1	0.367879	0.0625	#NUM!	CYP2E1,ZADH2
Osteoarthritis Pathway	0.996	0.369354	0.0299	#NUM!	CASP7,GLI2,IHH,ITGB3,PRKAG2,RARRES2,SMAD1
Endocannabinoid Neuronal Synapse Pathway	0.991	0.371205	0.034	#NUM!	CACNA2D4,CATSPER4,GNG4,PRKAG2,PRKAR1B
Regulation Of The Epithelial Mesenchymal Transition By Growth Factors Pathway	0.975	0.377192	0.0312	#NUM!	CLDN3,EGFR,GAB1,mir-8,PARD6G,PIK3R6
Corticotropin Releasing Hormone Signaling	0.971	0.378704	0.0336	#NUM!	CACNA2D4,CATSPER4,GLI2,PRKAG2,PRKAR1B
NAD Signaling Pathway	0.955	0.384812	0.0331	#NUM!	LDHC,PARP12,PIK3R6,PRKAG2,RYR1
Regulation of the Epithelial-Mesenchymal Transition Pathway	0.955	0.384812	0.0308	#NUM!	CLDN3,EGFR,GAB1,mir-8,PARD6G,PIK3R6
Adenine and Adenosine Salvage III	0.951	0.386354	0.143	#NUM!	ADARB2
Glucocorticoid Receptor Signaling	0.943	0.389458	0.0241	#NUM!	EGFR,ESR1,HLA-B,HLA-C,HLA-DPA1,HLA-DPB1,HLA-DQB2,HLA-DRB1,HLA-DRB5,HLA-G,NDUFAF1,PIK3R6,PRKAG2,SDHA
Type II Diabetes Mellitus Signaling	0.943	0.389458	0.0329	#NUM!	CACNA2D4,CATSPER4,PIK3R6,PRKAG2,SMPD2
Natural Killer Cell Signaling	0.921	0.398121	0.0302	#NUM!	HLA-B,HLA-C,HLA-G,KLRC3,KLRC4-KLRK1/KLRK1,PIK3R6
CDK5 Signaling	0.921	0.398121	0.0357	#NUM!	NGF,PPP1R11,PRKAG2,PRKAR1B
Melatonin Signaling	0.917	0.399716	0.0417	#NUM!	CAMK2G,PRKAG2,PRKAR1B
ERK5 Signaling	0.917	0.399716	0.0417	#NUM!	EGFR,GAB1,NGF
Interferon Signaling	0.914	0.400917	0.0556	#NUM!	IFITM1,IFITM3
Cardiac Hypertrophy Signaling (Enhanced)	0.914	0.400917	0.0242	#NUM!	ACE,AKAP13,CACNA2D4,CAMK2G,GNG4,ITGB3,PDE1C,PDE9A,PIK3R6,PRKAG2,PRKAR1B,RYR1,TDP2
Heparan Sulfate Biosynthesis (Late Stages)	0.907	0.403734	0.0411	#NUM!	AARS1,CHST1,NDST2
Purine Ribonucleosides Degradation to Ribose-1-phosphate	0.896	0.408199	0.125	#NUM!	ADARB2
Sphingomyelin Metabolism	0.896	0.408199	0.125	#NUM!	SMPD2
Ovarian Cancer Signaling	0.893	0.409426	0.0316	#NUM!	EGFR,LHB,PIK3R6,PRKAG2,PRKAR1B
Leptin Signaling in Obesity	0.893	0.409426	0.0405	#NUM!	PIK3R6,PRKAG2,PRKAR1B
Amyotrophic Lateral Sclerosis Signaling	0.889	0.411067	0.0348	#NUM!	CACNA2D4,CAPN8,CASP7,PIK3R6
Role of Tissue Factor in Cancer	0.879	0.415198	0.0345	#NUM!	BLK,EGFR,ITGB3,PIK3R6
LPS/IL-1 Mediated Inhibition of RXR Function	0.876	0.416445	0.0278	#NUM!	CHST1,CPT1C,CYP2E1,FABP6,GSTM5,GSTT1,NDST2
FAK Signaling	0.873	0.417697	0.0342	#NUM!	CAPN8,EGFR,ITGB3,PIK3R6
Macropinocytosis Signaling	0.866	0.420631	0.0395	#NUM!	ITGB3,NGF,PIK3R6
NGF Signaling	0.863	0.421894	0.0339	#NUM!	GAB1,NGF,PIK3R6,SMPD2
Inhibition of Matrix Metalloproteases	0.857	0.424433	0.0513	#NUM!	MMP20,MMP25
Dopamine Receptor Signaling	0.854	0.425709	0.039	#NUM!	PPP1R11,PRKAG2,PRKAR1B
HOTAIR Regulatory Pathway	0.854	0.425709	0.0307	#NUM!	ESR1,mir-8,MMP20,MMP25,PIK3R6
Thrombin Signaling	0.845	0.429557	0.0286	#NUM!	ARHGEF4,CAMK2G,EGFR,GNG4,MYL5,PIK3R6
Maturity Onset Diabetes of Young (MODY) Signaling	0.845	0.429557	0.0385	#NUM!	APOB,BLK,CACNA2D4
Renin-Angiotensin Signaling	0.842	0.430848	0.0333	#NUM!	ACE,PIK3R6,PRKAG2,PRKAR1B
IL-8 Signaling	0.836	0.433441	0.0284	#NUM!	EGFR,GNG4,ITGB3,LASP1,NOX4,PIK3R6
Renal Cell Carcinoma Signaling	0.821	0.439991	0.0375	#NUM!	CUL2,GAB1,PIK3R6
Heparan Sulfate Biosynthesis	0.821	0.439991	0.0375	#NUM!	AARS1,CHST1,NDST2
Agranulocyte Adhesion and Diapedesis	0.818	0.441313	0.028	#NUM!	CLDN3,MMP20,MMP25,MYH10,MYL5,PODXL2
ERK/MAPK Signaling	0.818	0.441313	0.028	#NUM!	ESR1,ITGB3,PIK3R6,PPP1R11,PRKAG2,PRKAR1B
Endocannabinoid Developing Neuron Pathway	0.815	0.442639	0.0325	#NUM!	GNG4,PIK3R6,PRKAG2,PRKAR1B
Androgen Signaling	0.807	0.446195	0.0296	#NUM!	CACNA2D4,CATSPER4,GNG4,PRKAG2,PRKAR1B
Glioma Signaling	0.807	0.446195	0.0323	#NUM!	CAMK2G,CDK6,EGFR,PIK3R6
FXR/RXR Activation	0.79	0.453845	0.0317	#NUM!	APOB,C3,FABP6,PON1
Reelin Signaling in Neurons	0.79	0.453845	0.0317	#NUM!	ARHGEF4,BLK,CAMK2G,PIK3R6
Colorectal Cancer Metastasis Signaling	0.775	0.460704	0.026	#NUM!	EGFR,GNG4,MMP20,MMP25,PIK3R6,PRKAG2,PRKAR1B
PEDF Signaling	0.775	0.460704	0.0357	#NUM!	CASP7,NGF,PIK3R6
Estrogen Biosynthesis	0.772	0.462088	0.0455	#NUM!	CYP2E1,HSD17B1
γ-glutamyl Cycle	0.77	0.463013	0.0909	#NUM!	ANPEP
Hepatic Fibrosis Signaling Pathway	0.77	0.463013	0.0239	#NUM!	CACNA2D4,GLI2,ITGB3,mir-8,MYL5,NOX4,PIK3R6,PRKAG2,PRKAR1B,SDHA
Synaptic Long Term Potentiation	0.764	0.465799	0.031	#NUM!	CAMK2G,PPP1R11,PRKAG2,PRKAR1B
FcγRIIB Signaling in B Lymphocytes	0.764	0.465799	0.0353	#NUM!	CACNA2D4,CATSPER4,PIK3R6
GABA Receptor Signaling	0.747	0.473786	0.0305	#NUM!	CACNA2D4,CATSPER4,GNG4,KCNN3
Dermatan Sulfate Biosynthesis (Late Stages)	0.742	0.476161	0.0435	#NUM!	CHST1,NDST2
PFKFB4 Signaling Pathway	0.742	0.476161	0.0435	#NUM!	PRKAG2,PRKAR1B
Ceramide Signaling	0.714	0.489682	0.0333	#NUM!	CTSD,PIK3R6,SMPD2
Chondroitin Sulfate Biosynthesis (Late Stages)	0.714	0.489682	0.0417	#NUM!	CHST1,NDST2
Apelin Muscle Signaling Pathway	0.714	0.489682	0.0417	#NUM!	GNG4,PRKAG2
Cholesterol Biosynthesis I	0.703	0.495098	0.0769	#NUM!	LSS
Cholesterol Biosynthesis II (via 24,25-dihydrolanosterol)	0.703	0.495098	0.0769	#NUM!	LSS
Cholesterol Biosynthesis III (via Desmosterol)	0.703	0.495098	0.0769	#NUM!	LSS
Gαi Signaling	0.693	0.500074	0.029	#NUM!	GNG4,LTB4R,PRKAG2,PRKAR1B
Myc Mediated Apoptosis Signaling	0.688	0.50258	0.04	#NUM!	PRKAG2,PRKAR1B
Iron homeostasis signaling pathway	0.686	0.503586	0.0288	#NUM!	EGFR,HBG2,PCBP1,SMAD1
Melanocyte Development and Pigmentation Signaling	0.678	0.507631	0.0319	#NUM!	PIK3R6,PRKAG2,PRKAR1B
IL-1 Signaling	0.678	0.507631	0.0319	#NUM!	GNG4,PRKAG2,PRKAR1B
Colanic Acid Building Blocks Biosynthesis	0.676	0.508648	0.0714	#NUM!	GMDS
UVC-Induced MAPK Signaling	0.676	0.508648	0.0392	#NUM!	EGFR,SMPD2
Xenobiotic Metabolism CAR Signaling Pathway	0.672	0.510686	0.0265	#NUM!	CHST1,EGFR,GSTM5,GSTT1,NDST2
Xenobiotic Metabolism Signaling	0.67	0.511709	0.0242	#NUM!	AHRR,CAMK2G,CHST1,GSTM5,GSTT1,NDST2,PIK3R6
UVB-Induced MAPK Signaling	0.664	0.514788	0.0385	#NUM!	EGFR,PIK3R6
PI3K Signaling in B Lymphocytes	0.658	0.517886	0.028	#NUM!	ATF6B,BLK,C3,CAMK2G
AMPK Signaling	0.652	0.521003	0.0248	#NUM!	CPT1C,GNG4,PIK3R6,PPM1B,PRKAG2,PRKAR1B
Stearate Biosynthesis I (Animals)	0.652	0.521003	0.0377	#NUM!	CYP2E1,ZADH2
Leukocyte Extravasation Signaling	0.648	0.523091	0.0259	#NUM!	ARHGAP35,CLDN3,MMP20,MMP25,PIK3R6
Phototransduction Pathway	0.638	0.528348	0.037	#NUM!	PRKAG2,PRKAR1B
EGF Signaling	0.627	0.534192	0.0364	#NUM!	EGFR,PIK3R6
Adenosine Nucleotides Degradation II	0.625	0.535261	0.0625	#NUM!	ADARB2
Chondroitin Sulfate Biosynthesis	0.616	0.540101	0.0357	#NUM!	CHST1,NDST2
Adrenomedullin signaling pathway	0.614	0.541182	0.0251	#NUM!	C3,KCNN3,PIK3R6,PRKAG2,PRKAR1B
IGF-1 Signaling	0.595	0.551563	0.0288	#NUM!	PIK3R6,PRKAG2,PRKAR1B
Dermatan Sulfate Biosynthesis	0.583	0.558221	0.0339	#NUM!	CHST1,NDST2
α-Adrenergic Signaling	0.58	0.559898	0.0283	#NUM!	GNG4,PRKAG2,PRKAR1B
Androgen Biosynthesis	0.58	0.559898	0.0556	#NUM!	SRD5A2
Mitochondrial L-carnitine Shuttle Pathway	0.58	0.559898	0.0556	#NUM!	CPT1C
Sertoli Cell-Sertoli Cell Junction Signaling	0.577	0.561581	0.0243	#NUM!	CLDN3,ITGB3,MYO7A,PRKAG2,PRKAR1B
Cardiac Hypertrophy Signaling	0.573	0.563831	0.0233	#NUM!	CACNA2D4,GNG4,MYL5,PIK3R6,PRKAG2,PRKAR1B
Retinoic acid Mediated Apoptosis Signaling	0.573	0.563831	0.0333	#NUM!	DAP3,PARP12
Purine Nucleotides Degradation II (Aerobic)	0.561	0.570638	0.0526	#NUM!	ADARB2
Epithelial Adherens Junction Signaling	0.561	0.570638	0.0253	#NUM!	EGFR,MYH10,MYL5,MYO7A
eNOS Signaling	0.556	0.573498	0.0252	#NUM!	ESR1,PIK3R6,PRKAG2,PRKAR1B
PXR/RXR Activation	0.526	0.590964	0.0308	#NUM!	PRKAG2,PRKAR1B
Endoplasmic Reticulum Stress Pathway	0.524	0.592147	0.0476	#NUM!	CASP7
Glutamate Receptor Signaling	0.517	0.596307	0.0303	#NUM!	GNG4,SLC1A4
Human Embryonic Stem Cell Pluripotency	0.516	0.596903	0.0241	#NUM!	GNG4,NGF,PIK3R6,SMAD1
Bladder Cancer Signaling	0.51	0.600496	0.0259	#NUM!	EGFR,MMP20,MMP25
Eicosanoid Signaling	0.507	0.6023	0.0299	#NUM!	LTB4R,LTB4R2
Protein Ubiquitination Pathway	0.5	0.606531	0.0218	#NUM!	CUL2,DNAJB13,FBXW7,HLA-B,HLA-C,HLA-G
Sphingosine-1-phosphate Signaling	0.498	0.607745	0.0254	#NUM!	CASP7,PIK3R6,SMPD2
PAK Signaling	0.498	0.607745	0.0254	#NUM!	ITGB3,MYL5,PIK3R6
Mitochondrial Dysfunction	0.495	0.609571	0.0235	#NUM!	COX4I2,CPT1C,NDUFAF1,SDHA
Cardiomyocyte Differentiation via BMP Receptors	0.491	0.612014	0.0435	#NUM!	SMAD1
SPINK1 General Cancer Pathway	0.491	0.612014	0.029	#NUM!	EGFR,PIK3R6
Apelin Cardiac Fibroblast Signaling Pathway	0.491	0.612014	0.0435	#NUM!	PRKAG2
Cdc42 Signaling	0.487	0.614467	0.0199	#NUM!	HLA-B,HLA-C,HLA-DPA1,HLA-DPB1,HLA-DQB2,HLA-DRB1,HLA-DRB5,HLA-G,IQGAP2,ITGB3,MYL5
Role of NANOG in Mammalian Embryonic Stem Cell Pluripotency	0.485	0.615697	0.025	#NUM!	GAB1,PIK3R6,SMAD1
GM-CSF Signaling	0.483	0.61693	0.0286	#NUM!	CAMK2G,PIK3R6
Tumoricidal Function of Hepatic Natural Killer Cells	0.476	0.621263	0.0417	#NUM!	CASP7
TCA Cycle II (Eukaryotic)	0.476	0.621263	0.0417	#NUM!	SDHA
LXR/RXR Activation	0.467	0.62688	0.0244	#NUM!	APOB,C3,PON1
IL-15 Production	0.467	0.62688	0.0244	#NUM!	AATK,BLK,EGFR
Systemic Lupus Erythematosus In T Cell Signaling Pathway	0.465	0.628135	0.0194	#NUM!	CASP7,ESR1,HLA-B,HLA-C,HLA-DPA1,HLA-DPB1,HLA-DQB2,HLA-DRB1,HLA-DRB5,HLA-G,ICOS,PIK3R6
Bupropion Degradation	0.462	0.630022	0.04	#NUM!	CYP2E1
Glutathione Redox Reactions I	0.462	0.630022	0.04	#NUM!	GSTT1
Glioma Invasiveness Signaling	0.46	0.631284	0.0274	#NUM!	ITGB3,PIK3R6
GPCR-Mediated Integration of Enteroendocrine Signaling Exemplified by an L Cell	0.46	0.631284	0.0274	#NUM!	PRKAG2,PRKAR1B
Pancreatic Adenocarcinoma Signaling	0.45	0.637628	0.0238	#NUM!	CYP2E1,EGFR,PIK3R6
IL-17A Signaling in Gastric Cells	0.449	0.638266	0.0385	#NUM!	EGFR
Estrogen-mediated S-phase Entry	0.449	0.638266	0.0385	#NUM!	ESR1
Dopamine-DARPP32 Feedback in cAMP Signaling	0.441	0.643393	0.0221	#NUM!	CACNA2D4,PPP1R11,PRKAG2,PRKAR1B
GDNF Family Ligand-Receptor Interactions	0.437	0.645971	0.0263	#NUM!	GAB1,PIK3R6
NRF2-mediated Oxidative Stress Response	0.435	0.647265	0.0211	#NUM!	CYP2E1,DNAJB13,GSTM5,GSTT1,PIK3R6
Antiproliferative Role of Somatostatin Receptor 2	0.429	0.65116	0.026	#NUM!	GNG4,PIK3R6
NF-κB Activation by Viruses	0.423	0.655079	0.0256	#NUM!	ITGB3,PIK3R6
fMLP Signaling in Neutrophils	0.423	0.655079	0.0229	#NUM!	GNG4,NOX4,PIK3R6
HGF Signaling	0.418	0.658362	0.0227	#NUM!	GAB1,ITGB3,PIK3R6
Thyroid Cancer Signaling	0.416	0.65968	0.0253	#NUM!	NGF,PIK3R6
Gα12/13 Signaling	0.412	0.662324	0.0226	#NUM!	CDH18,MYL5,PIK3R6
Superpathway of Cholesterol Biosynthesis	0.411	0.662987	0.0345	#NUM!	LSS
Role of p14/p19ARF in Tumor Suppression	0.411	0.662987	0.0345	#NUM!	PIK3R6
Hepatic Cholestasis	0.407	0.665644	0.0212	#NUM!	ESR1,FABP6,PRKAG2,PRKAR1B
Adipogenesis pathway	0.402	0.668981	0.0222	#NUM!	FBXW7,SMAD1,ZNF423
IL-12 Signaling and Production in Macrophages	0.398	0.671662	0.0221	#NUM!	APOB,PIK3R6,PON1
Production of Nitric Oxide and Reactive Oxygen Species in Macrophages	0.398	0.671662	0.0209	#NUM!	APOB,PIK3R6,PON1,PPP1R11
Clathrin-mediated Endocytosis Signaling	0.39	0.677057	0.0207	#NUM!	APOB,ITGB3,PIK3R6,PON1
Hepatic Fibrosis / Hepatic Stellate Cell Activation	0.386	0.679771	0.0206	#NUM!	CYP2E1,EGFR,MYH10,MYL5
PKCθ Signaling in T Lymphocytes	0.384	0.681131	0.0187	#NUM!	CACNA2D4,CAMK2G,CATSPER4,HLA-B,HLA-DPA1,HLA-DPB1,HLA-DQB2,HLA-DRB1,HLA-DRB5,PIK3R6
FGF Signaling	0.384	0.681131	0.0238	#NUM!	GAB1,PIK3R6
Apelin Endothelial Signaling Pathway	0.383	0.681813	0.0216	#NUM!	GNG4,PIK3R6,PRKAG2
RAR Activation	0.379	0.684546	0.0204	#NUM!	PRKAG2,PRKAR1B,PRMT2,SMAD1
Airway Inflammation in Asthma	0.378	0.685231	0.0312	#NUM!	ELANE
Graft-versus-Host Disease Signaling	0.378	0.685231	0.0189	#NUM!	HLA-B,HLA-C,HLA-DPA1,HLA-DPB1,HLA-DQB2,HLA-DRB1,HLA-DRB5,HLA-G
ILK Signaling	0.371	0.690044	0.0202	#NUM!	ITGB3,MYH10,MYL5,PIK3R6
Gap Junction Signaling	0.371	0.690044	0.0202	#NUM!	EGFR,PIK3R6,PRKAG2,PRKAR1B
Circadian Rhythm Signaling	0.369	0.691425	0.0303	#NUM!	VIPR2
iCOS-iCOSL Signaling in T Helper Cells	0.369	0.691425	0.0186	#NUM!	CAMK2G,HLA-B,HLA-DPA1,HLA-DPB1,HLA-DQB2,HLA-DRB1,HLA-DRB5,ICOS,PIK3R6
Regulation Of The Epithelial Mesenchymal Transition In Development Pathway	0.366	0.693503	0.023	#NUM!	GLI2,mir-8
Xenobiotic Metabolism General Signaling Pathway	0.365	0.694197	0.021	#NUM!	GSTM5,GSTT1,PIK3R6
Autoimmune Thyroid Disease Signaling	0.36	0.697676	0.0186	#NUM!	HLA-B,HLA-C,HLA-DPA1,HLA-DPB1,HLA-DQB2,HLA-DRB1,HLA-DRB5,HLA-G
Coagulation System	0.35	0.704688	0.0286	#NUM!	PLAT
IL-9 Signaling	0.35	0.704688	0.0286	#NUM!	PIK3R6
TWEAK Signaling	0.332	0.717487	0.027	#NUM!	CASP7
Complement System	0.332	0.717487	0.027	#NUM!	C3
Factors Promoting Cardiogenesis in Vertebrates	0.331	0.718205	0.0199	#NUM!	CAMK2G,NOX4,SMAD1
ErbB Signaling	0.328	0.720363	0.0213	#NUM!	EGFR,PIK3R6
Docosahexaenoic Acid (DHA) Signaling	0.323	0.723974	0.0263	#NUM!	PIK3R6
Small Cell Lung Cancer Signaling	0.318	0.727603	0.0208	#NUM!	CDK6,PIK3R6
Integrin Signaling	0.318	0.727603	0.0188	#NUM!	CAPN8,ITGB3,MYL5,PIK3R6
Death Receptor Signaling	0.318	0.727603	0.0208	#NUM!	CASP7,PARP12
TGF-β Signaling	0.318	0.727603	0.0208	#NUM!	SMAD1,ZNF423
tRNA Charging	0.315	0.729789	0.0256	#NUM!	AARS1
ATM Signaling	0.313	0.73125	0.0206	#NUM!	CBX5,SMC1B
p53 Signaling	0.308	0.734915	0.0204	#NUM!	ADGRB1,PIK3R6
Salvage Pathways of Pyrimidine Ribonucleotides	0.308	0.734915	0.0204	#NUM!	CDK6,UCKL1
Apelin Cardiomyocyte Signaling Pathway	0.304	0.737861	0.0202	#NUM!	MYL5,PIK3R6
Mechanisms of Viral Exit from Host Cells	0.3	0.740818	0.0244	#NUM!	VPS28
OX40 Signaling Pathway	0.299	0.741559	0.0175	#NUM!	HLA-B,HLA-C,HLA-DPA1,HLA-DPB1,HLA-DQB2,HLA-DRB1,HLA-DRB5,HLA-G
Allograft Rejection Signaling	0.291	0.747516	0.0174	#NUM!	HLA-B,HLA-C,HLA-DPA1,HLA-DPB1,HLA-DQB2,HLA-DRB1,HLA-DRB5,HLA-G
Mouse Embryonic Stem Cell Pluripotency	0.281	0.755028	0.0192	#NUM!	PIK3R6,SMAD1
Apoptosis Signaling	0.281	0.755028	0.0192	#NUM!	CAPN8,CASP7
G Protein Signaling Mediated by Tubby	0.279	0.75654	0.0227	#NUM!	GNG4
CXCR4 Signaling	0.272	0.761854	0.018	#NUM!	GNG4,MYL5,PIK3R6
T Cell Receptor Signaling	0.27	0.763379	0.0169	#NUM!	HLA-B,HLA-C,HLA-DPA1,HLA-DPB1,HLA-DQB2,HLA-DRB1,HLA-DRB5,HLA-G,ICOS,PIK3R6
Chronic Myeloid Leukemia Signaling	0.268	0.764908	0.0187	#NUM!	CDK6,PIK3R6
Telomerase Signaling	0.268	0.764908	0.0187	#NUM!	EGFR,PIK3R6
IL-23 Signaling Pathway	0.267	0.765673	0.0217	#NUM!	PIK3R6
Paxillin Signaling	0.264	0.767974	0.0185	#NUM!	ITGB3,PIK3R6
nNOS Signaling in Neurons	0.26	0.771052	0.0213	#NUM!	CAPN8
Ephrin A Signaling	0.26	0.771052	0.0213	#NUM!	PIK3R6
Oxidative Phosphorylation	0.26	0.771052	0.0183	#NUM!	COX4I2,SDHA
Glioblastoma Multiforme Signaling	0.26	0.771052	0.0175	#NUM!	CDK6,EGFR,PIK3R6
Senescence Pathway	0.252	0.777245	0.0168	#NUM!	CACNA2D4,CAPN8,CDK6,PIK3R6,SMAD1
Melanoma Signaling	0.243	0.784272	0.02	#NUM!	PIK3R6
Regulation of Actin-based Motility by Rho	0.234	0.791362	0.0172	#NUM!	ITGB3,MYL5
TNFR1 Signaling	0.232	0.792946	0.0192	#NUM!	CASP7
Neuregulin Signaling	0.231	0.793739	0.0171	#NUM!	EGFR,ITGB3
Fc Epsilon RI Signaling	0.231	0.793739	0.0171	#NUM!	GAB1,PIK3R6
Airway Pathology in Chronic Obstructive Pulmonary Disease	0.228	0.796124	0.0169	#NUM!	ELANE,PRTN3
Primary Immunodeficiency Signaling	0.222	0.800915	0.0185	#NUM!	ICOS
Lymphotoxin β Receptor Signaling	0.218	0.804125	0.0182	#NUM!	PIK3R6
Oxidative Ethanol Degradation III	0.218	0.804125	0.0182	#NUM!	CYP2E1
Cell Cycle Control of Chromosomal Replication	0.213	0.808156	0.0179	#NUM!	CDK6
CNTF Signaling	0.208	0.812207	0.0175	#NUM!	PIK3R6
Role of IL-17A in Arthritis	0.208	0.812207	0.0175	#NUM!	PIK3R6
MSP-RON Signaling Pathway	0.203	0.816278	0.0172	#NUM!	PIK3R6
Nicotine Degradation III	0.203	0.816278	0.0172	#NUM!	CYP2E1
Synaptic Long Term Depression	0	1	0.0155	#NUM!	CACNA2D4,CATSPER4,RYR1
PPARα/RXRα Activation	0	1	0.0104	#NUM!	PRKAG2,PRKAR1B
Acute Phase Response Signaling	0	1	0.00541	#NUM!	C3
TR/RXR Activation	0	1	0.0119	#NUM!	PIK3R6
Erythropoietin Signaling Pathway	0	1	0.0113	#NUM!	HBG2,PIK3R6
14-3-3-mediated Signaling	0	1	0.00787	#NUM!	PIK3R6
Role of Pattern Recognition Receptors in Recognition of Bacteria and Viruses	0	1	0.0128	#NUM!	C3,PIK3R6
Role of NFAT in Regulation of the Immune Response	0	1	0.0141	#NUM!	GNG4,HLA-B,HLA-DPA1,HLA-DPB1,HLA-DQB2,HLA-DRB1,HLA-DRB5,PIK3R6
LPS-stimulated MAPK Signaling	0	1	0.0118	#NUM!	PIK3R6
CCR5 Signaling in Macrophages	0	1	0.00629	#NUM!	CACNA2D4,CATSPER4,GNG4
CD40 Signaling	0	1	0.0149	#NUM!	PIK3R6
Calcium-induced T Lymphocyte Apoptosis	0	1	0.0137	#NUM!	HLA-B,HLA-DPA1,HLA-DPB1,HLA-DQB2,HLA-DRB1,HLA-DRB5
Cytotoxic T Lymphocyte-mediated Apoptosis of Target Cells	0	1	0.00993	#NUM!	CASP7,HLA-B,HLA-C,HLA-G
IL-3 Signaling	0	1	0.0127	#NUM!	PIK3R6
IL-17 Signaling	0	1	0.00535	#NUM!	PIK3R6
Thrombopoietin Signaling	0	1	0.0159	#NUM!	PIK3R6
CTLA4 Signaling in Cytotoxic T Lymphocytes	0	1	0.00877	#NUM!	HLA-B,HLA-C,HLA-G,PIK3R6
T Helper Cell Differentiation	0	1	0.0156	#NUM!	HLA-B,HLA-DPA1,HLA-DPB1,HLA-DQB2,HLA-DRB1,HLA-DRB5,ICOS
CCR3 Signaling in Eosinophils	0	1	0.0148	#NUM!	GNG4,PIK3R6
CD28 Signaling in T Helper Cells	0	1	0.0141	#NUM!	HLA-B,HLA-DPA1,HLA-DPB1,HLA-DQB2,HLA-DRB1,HLA-DRB5,PIK3R6
IL-15 Signaling	0	1	0.013	#NUM!	PIK3R6
Dendritic Cell Maturation	0	1	0.0159	#NUM!	HLA-B,HLA-C,HLA-DPA1,HLA-DPB1,HLA-DQB2,HLA-DRB1,HLA-DRB5,HLA-G,PIK3R6
Angiopoietin Signaling	0	1	0.013	#NUM!	PIK3R6
Endothelin-1 Signaling	0	1	0.0157	#NUM!	CASP7,GAB1,PIK3R6
Agrin Interactions at Neuromuscular Junction	0	1	0.0143	#NUM!	EGFR
HMGB1 Signaling	0	1	0.012	#NUM!	PIK3R6,PLAT
FLT3 Signaling in Hematopoietic Progenitor Cells	0	1	0.0125	#NUM!	PIK3R6
Cholecystokinin/Gastrin-mediated Signaling	0	1	0.0084	#NUM!	EGFR
Germ Cell-Sertoli Cell Junction Signaling	0	1	0.0117	#NUM!	MYO7A,PIK3R6
Aldosterone Signaling in Epithelial Cells	0	1	0.0122	#NUM!	DNAJB13,PIK3R6
Growth Hormone Signaling	0	1	0.0141	#NUM!	PIK3R6
Prolactin Signaling	0	1	0.0116	#NUM!	PIK3R6
Prostate Cancer Signaling	0	1	0.00893	#NUM!	PIK3R6
Type I Diabetes Mellitus Signaling	0	1	0.0164	#NUM!	HLA-B,HLA-C,HLA-DPA1,HLA-DPB1,HLA-DQB2,HLA-DRB1,HLA-DRB5,HLA-G
Endometrial Cancer Signaling	0	1	0.0167	#NUM!	PIK3R6
Basal Cell Carcinoma Signaling	0	1	0.0139	#NUM!	GLI2
Acute Myeloid Leukemia Signaling	0	1	0.011	#NUM!	PIK3R6
p70S6K Signaling	0	1	0.0152	#NUM!	EGFR,PIK3R6
mTOR Signaling	0	1	0.0142	#NUM!	EIF4G1,PIK3R6,PRKAG2
Communication between Innate and Adaptive Immune Cells	0	1	0.0106	#NUM!	HLA-B,HLA-C,HLA-DRB1,HLA-DRB5,HLA-G
Systemic Lupus Erythematosus Signaling	0	1	0.00835	#NUM!	HLA-B,HLA-C,HLA-G,PIK3R6,SNRNP27
EIF2 Signaling	0	1	0.0134	#NUM!	EIF4G1,NOX4,PIK3R6
Hereditary Breast Cancer Signaling	0	1	0.0141	#NUM!	CDK6,PIK3R6
RhoA Signaling	0	1	0.0161	#NUM!	ARHGAP35,MYL5
Role of Osteoblasts, Osteoclasts and Chondrocytes in Rheumatoid Arthritis	0	1	0.0134	#NUM!	ITGB3,PIK3R6,SMAD1
Phospholipase C Signaling	0	1	0.00613	#NUM!	ARHGEF4,GNG4,ITGB3,MYL5
Altered T Cell and B Cell Signaling in Rheumatoid Arthritis	0	1	0.0149	#NUM!	HLA-B,HLA-DPA1,HLA-DPB1,HLA-DQB2,HLA-DRB1,HLA-DRB5,PRTN3
Atherosclerosis Signaling	0	1	0.0154	#NUM!	APOB,PON1
Role of Macrophages, Fibroblasts and Endothelial Cells in Rheumatoid Arthritis	0	1	0.00615	#NUM!	CAMK2G,PIK3R6
Regulation of eIF4 and p70S6K Signaling	0	1	0.0168	#NUM!	EIF4G1,ITGB3,PIK3R6
RANK Signaling in Osteoclasts	0	1	0.011	#NUM!	PIK3R6
Regulation of IL-2 Expression in Activated and Anergic T Lymphocytes	0	1	0.00217	#NUM!	TOB1
Nur77 Signaling in T Lymphocytes	0	1	0.0163	#NUM!	HLA-B,HLA-C,HLA-DPA1,HLA-DPB1,HLA-DQB2,HLA-DRB1,HLA-DRB5,HLA-G
Role of PI3K/AKT Signaling in the Pathogenesis of Influenza	0	1	0.0152	#NUM!	PIK3R6
Antiproliferative Role of TOB in T Cell Signaling	0	1	0.00248	#NUM!	TOB1
Cyclins and Cell Cycle Regulation	0	1	0.0119	#NUM!	CDK6
IL-17A Signaling in Airway Cells	0	1	0.0149	#NUM!	PIK3R6
Role of JAK1 and JAK3 in γc Cytokine Signaling	0	1	0.0145	#NUM!	PIK3R6
Actin Nucleation by ARP-WASP Complex	0	1	0.0108	#NUM!	ITGB3
VEGF Family Ligand-Receptor Interactions	0	1	0.0119	#NUM!	PIK3R6
Ephrin B Signaling	0	1	0.0139	#NUM!	GNG4
ErbB2-ErbB3 Signaling	0	1	0.0154	#NUM!	PIK3R6
ErbB4 Signaling	0	1	0.0147	#NUM!	PIK3R6
D-myo-inositol-5-phosphate Metabolism	0	1	0.0104	#NUM!	PPP1R11,PTPRF
Melatonin Degradation I	0	1	0.0164	#NUM!	CYP2E1
Pyridoxal 5'-phosphate Salvage Pathway	0	1	0.0152	#NUM!	CDK6
D-myo-inositol (1,4,5,6)-Tetrakisphosphate Biosynthesis	0	1	0.0113	#NUM!	PPP1R11,PTPRF
Nicotine Degradation II	0	1	0.0152	#NUM!	CYP2E1
Superpathway of Inositol Phosphate Compounds	0	1	0.0129	#NUM!	PIK3R6,PPP1R11,PTPRF
D-myo-inositol (3,4,5,6)-tetrakisphosphate Biosynthesis	0	1	0.0113	#NUM!	PPP1R11,PTPRF
3-phosphoinositide Degradation	0	1	0.0106	#NUM!	PPP1R11,PTPRF
3-phosphoinositide Biosynthesis	0	1	0.0148	#NUM!	PIK3R6,PPP1R11,PTPRF
Superpathway of Melatonin Degradation	0	1	0.0152	#NUM!	CYP2E1
Gαq Signaling	0	1	0.0118	#NUM!	GNG4,PIK3R6
Granulocyte Adhesion and Diapedesis	0	1	0.0159	#NUM!	CLDN3,MMP20,MMP25
Tec Kinase Signaling	0	1	0.00719	#NUM!	BLK,GNG4,ITGB3,PIK3R6
STAT3 Pathway	0	1	0.00741	#NUM!	EGFR
Unfolded protein response	0	1	0.0111	#NUM!	DNAJB13
Cell Cycle: G1/S Checkpoint Regulation	0	1	0.0147	#NUM!	CDK6
SAPK/JNK Signaling	0	1	0.00625	#NUM!	GAB1,GNG4,PIK3R6
PI3K/AKT Signaling	0	1	0.0101	#NUM!	GAB1,ITGB3
PTEN Signaling	0	1	0.0133	#NUM!	EGFR,ITGB3
IL-2 Signaling	0	1	0.0164	#NUM!	PIK3R6
JAK/Stat Signaling	0	1	0.0122	#NUM!	PIK3R6
B Cell Receptor Signaling	0	1	0.0155	#NUM!	CAMK2G,GAB1,PIK3R6
Wnt/β-catenin Signaling	0	1	0.00578	#NUM!	RUVBL2
Chemokine Signaling	0	1	0.0125	#NUM!	CAMK2G
NF-κB Signaling	0	1	0.0073	#NUM!	EGFR,NGF,PIK3R6,TDP2
VEGF Signaling	0	1	0.0101	#NUM!	PIK3R6
IL-6 Signaling	0	1	0.00781	#NUM!	PIK3R6
PDGF Signaling	0	1	0.0116	#NUM!	PIK3R6
Phagosome Formation	0	1	0.0134	#NUM!	ITGB3,PIK3R6
Autophagy	0	1	0.0141	#NUM!	PIK3R6,PRKAG2,PRKAR1B
GP6 Signaling Pathway	0	1	0.0157	#NUM!	ITGB3,PIK3R6
IL-7 Signaling Pathway	0	1	0.0128	#NUM!	PIK3R6
Sirtuin Signaling Pathway	0	1	0.0137	#NUM!	CPT1C,LDHC,NDUFAF1,SDHA
SPINK1 Pancreatic Cancer Pathway	0	1	0.0167	#NUM!	ELANE
NER (Nucleotide Excision Repair, Enhanced Pathway)	0	1	0.00971	#NUM!	COPS4
T Cell Exhaustion Signaling Pathway	0	1	0.0165	#NUM!	HLA-B,HLA-C,HLA-DPA1,HLA-DPB1,HLA-DQB2,HLA-DRB1,HLA-DRB5,HLA-G,PIK3R6
Systemic Lupus Erythematosus In B Cell Signaling Pathway	0	1	0.00722	#NUM!	GAB1,PIK3R6
Inhibition of ARE-Mediated mRNA Degradation Pathway	0	1	0.0124	#NUM!	PRKAG2,PRKAR1B
BEX2 Signaling Pathway	0	1	0.0123	#NUM!	NGF
Necroptosis Signaling Pathway	0	1	0.0127	#NUM!	CAMK2G,CAPN8
Coronavirus Pathogenesis Pathway	0	1	0.00493	#NUM!	ACE
MSP-RON Signaling In Cancer Cells Pathway	0	1	0.0145	#NUM!	EGFR,PIK3R6
Ephrin Receptor Signaling	0	1	0.00995	#NUM!	GNG4,ITGB3
Ferroptosis Signaling Pathway	0	1	0.0159	#NUM!	NOX4,PRKAG2
