# Supplementary material for: Enrichment of genomic pathways based on differential DNA methylation profiles associated with knee osteoarthritis pain
Source: Neurobiol Pain. 2022 Nov 3;12:100107. doi: 10.1016/j.ynpai.2022.100107 (PMC9755025; doi:10.1016/j.ynpai.2022.100107)
Supplement: Supplementary data 4 [file mmc4.xls]

## Sheet: Sheet0
© 2000-2021 QIAGEN. All rights reserved.
Upstream Regulator	Expr p-value	Molecule Type	p-value of overlap	Target Molecules in Dataset	Mechanistic Network
NDUFAF3	0.1	other	0.000858	CTSD,ESR1
aldesleukin		biologic drug	0.00131	HLA-B,HLA-C,HLA-DRB1,HLA-G,IFITM1
abemaciclib		chemical drug	0.0017	CDK6,ESR1
NUP62	0.1	transporter	0.00191	EGFR,GLI2,IHH
intralipid		chemical drug	0.00191	APOB,LHB,PENK
SP1	0.1	transcription regulator	0.00232	AHRR,CDK6,CGB3 (includes others),CTSD,EGFR,ELANE,ESR1,FABP6,HBG2,HSD17B1,IFITM3,ITGB3,LDHC,LHB,LTB4R,mir-8,MUC2,NOX4,OLIG2,PENK
IFT57	0.1	other	0.00233	CASP7,PENK,SDHA
picropodophyllin		chemical drug	0.00279	CDK6,IFITM3,PIWIL1
NLRP12	0.787	other	0.00351	HLA-B,HLA-C,HLA-G,HLA-J
tamoxifen		chemical drug	0.00381	C3,CDK6,CENPK,CTSD,CYP2E1,EGFR,ESR1,KLRC3,LHB,LOXL2,LSS,mir-8,SAMD11
chenodeoxycholic acid		chemical - endogenous mammalian	0.00393	APOB,FABP6,HPGD,MUC2,PON1,PRTN3
Ampa Receptor		complex	0.00415	EGFR,NGF
BAMBI	0.1	other	0.00415	NOX4,PENK
CIITA	0.1	transcription regulator	0.00466	HLA-B,HLA-DPA1,HLA-DRB1,HLA-DRB5
mir-25	0.1	microRNA	0.00466	FBXW7,ITGB3,NOX4,TOB1
NLRC5	0.1	transcription regulator	0.00519	HLA-B,HLA-C,HLA-G
methylmercury		chemical toxicant	0.00533	ANPEP,CDK6,CYP2E1,PTPRF,SCGB3A1
mercury		chemical toxicant	0.00574	ESR1,PLAT
3,3'-diindolylmethane		chemical drug	0.00604	CDK6,EGFR,HLA-B,HLA-C,KLRC3
SPDEF	0.1	transcription regulator	0.00643	CYFIP1,EGFR,LASP1,PTPRF,SMAD1
ZNF106	0.1	other	0.00657	ABHD16A,C3,IFITM3,PRX
FSHB	0.1	other	0.00674	EGFR,ITGB3,PLAT
MIA	0.1	other	0.00757	ITGB3,PLAT
eflornithine		chemical drug	0.00769	APOB,C3,HLA-B,ITGB3
WBP2	0.1	transcription regulator	0.00881	APOB,CASP7,ESR1,ITGB3,mir-1914,PI16,RARRES2
MRTFB	0.1	transcription regulator	0.00947	ELANE,GSTM5,HPGD,MYH10,PDGFRL,PGLYRP1,PRTN3,YPEL1
cholic acid		chemical - endogenous mammalian	0.0096	ACE,FABP6,PON1,TM4SF5,VIPR2
ZNF217	0.1	transcription regulator	0.0096	CENPK,HAPLN1,NRXN3,OLIG2,PLAT
TEAD4	0.1	transcription regulator	0.00961	CDK6,CGB3 (includes others),EGFR,GLI2,PDGFRL,SMAD1
8,9-epoxyeicosatrienoic acid		chemical - endogenous mammalian	0.00962	EGFR,PLAT
TENM1		transmembrane receptor	0.00962	CHL1,SLC1A4
HGS	0.1	other	0.00962	EGFR,ESR1
GABP		complex	0.00962	ELANE,NDST2
JUN/JUNB/JUND		group	0.0106	C3,ICOS,mir-8
CSF3	0.1	cytokine	0.0115	CDK6,CTSD,ELANE,HLA-DPA1,HLA-DRB1,PIWIL1,PRTN3,SLC20A2
REN	0.1	peptidase	0.0117	ACE,CYP2E1,NOX4
MAP2K2	0.1	kinase	0.0117	ICOS,ITGB3,OLIG2
mir-223		microRNA	0.0118	ELANE,FBXW7,GSTM5,MMP25,MYO1D,PRTN3,TOB1
8-bromo-cAMP		chemical reagent	0.0125	ACE,CDK6,CGB3 (includes others),CTSD,EGFR,ESR1,HPGD,HSD17B1,IQGAP2,ITGB3,LHB,MYH10,NAGLU,PLAT,SMAD1,SPRED2
IRGM	0.0238	enzyme	0.0126	HLA-B,IFITM1,IFITM10,IFITM3
TGFA	0.202	growth factor	0.0131	EGFR,ESR1,HSD17B1,MUC2,PLAT
FTO	0.959	enzyme	0.0141	KDM2A,PDE1C,TACSTD2
mir-26	0.1	microRNA	0.0141	CDK6,HPGD,SMAD1
miR-26a-5p (and other miRNAs w/seed UCAAGUA)		mature microRNA	0.0141	CDK6,HPGD,SMAD1
MEOX1	0.0283	transcription regulator	0.0144	GLI2,MEOX1
GNRHR	0.1	G-protein coupled receptor	0.0144	EGFR,LHB
ALKBH5	0.1	enzyme	0.0151	AKAP13,CTSD,EIF4G1,GSTM5,PIWIL1
CBX5	0.0132	transcription regulator	0.0151	GSTT1,PODXL2,RNF39,TACSTD2,TNFRSF6B,ZSCAN16-AS1
Mek		group	0.0151	ANPEP,ESR1,ITGB3,LHB,MUC2,NGF,NOX4,PIWIL1,PTPRF,SPRED2,TACSTD2,TMEM9B
brefeldin A		chemical - endogenous non-mammalian	0.0161	ESR1,HLA-B,HLA-C,LHB
NF1	0.1	other	0.0169	KCNC1,LHX6,OLIG2
2,4-dinitrophenol-ovalbumin conjugate		chemical reagent	0.0169	NGF,PDE1C,PNOC
panitumumab		biologic drug	0.017	EGFR
Frizzled		group	0.017	EGFR
Type I BMP receptor		group	0.017	NGF
miocamycin		chemical drug	0.017	MUC2
1,1,1-trichloroethane		chemical toxicant	0.017	CYP2E1
SERPINF		group	0.017	NGF
loxoprofen		chemical drug	0.017	MUC2
Flotillin		group	0.017	EGFR
TNS4	0.1	other	0.017	EGFR
SNURF	0.1	other	0.017	LHB
CD3-TCR		complex	0.017	TOB1
BRINP1	0.1	peptidase	0.017	ESR1
VPS36	0.1	other	0.017	ESR1
B3GNT6	0.0674	enzyme	0.017	MUC2
FCHSD2	0.1	other	0.017	EGFR
USP9Y		peptidase	0.017	MUC2
TBC1D16	0.0574	other	0.017	EGFR
CHMP6	0.1	other	0.017	EGFR
RAET1G	0.1	other	0.017	KLRC4-KLRK1/KLRK1
ADH5	0.1	enzyme	0.017	SDHA
TRI-AAT9-1		other	0.017	EGFR
MT-ND1		enzyme	0.017	HLA-G
dixanthogen		chemical toxicant	0.017	GSTM5
PACSIN2	0.1	transporter	0.017	EGFR
CAP1	0.1	other	0.017	LHB
SYP		transporter	0.017	VAMP2
LINC00672	0.1	other	0.017	LASP1
recombinant interferon beta		biologic drug	0.017	HLA-G
recombinant interferon alpha		biologic drug	0.017	RNF213
ZEB		group	0.017	mir-8
CFI	0.997	peptidase	0.017	C3
miR-542-5p (miRNAs w/seed CGGGGAU)		mature microRNA	0.017	EGFR
mir-340	0.1	microRNA	0.017	PLAT
mir-219	0.1	microRNA	0.017	ICOS
mir-654	0.1	microRNA	0.017	PTPRN2
miR-211-3p (miRNAs w/seed CAGGGAC)		mature microRNA	0.017	CDK6
GAK	0.1	kinase	0.017	EGFR
Tunar		other	0.017	mir-8
namitecan		chemical drug	0.017	EGFR
MT-CO1		enzyme	0.017	HLA-G
DEGS1	0.1	enzyme	0.017	EGFR
CD177	0.1	other	0.017	PRTN3
MICA	0.1	other	0.017	KLRC4-KLRK1/KLRK1
PNLDC1	0.1	enzyme	0.017	PIWIL1
VPS25	0.1	other	0.017	EGFR
CFD	0.384	peptidase	0.017	C3
ARL6IP5	0.1	other	0.017	ITGB3
ARAP1	0.1	other	0.017	EGFR
broussoflavonol b		chemical reagent	0.017	ESR1
metalloproteinase inhibitor		chemical drug	0.017	EGFR
ketone body		chemical - endogenous mammalian	0.017	CYP2E1
proadifen		chemical reagent	0.017	PLAT
nafoxidine		chemical drug	0.017	C3
bestatin		chemical drug	0.017	NOX4
icatC XPZ-01		chemical reagent	0.017	PRTN3
teneligliptin		chemical drug	0.017	NOX4
idebenone		chemical drug	0.017	NGF
D-mannoheptulose		chemical - endogenous non-mammalian	0.017	APOB
tin		chemical reagent	0.017	ESR1
SERPINA3	0.1	other	0.017	EGFR,NOX4
DBI	0.1	other	0.017	APOB,LSS
baclofen		chemical drug	0.017	LHB,RYR1
trichloroethylene		chemical toxicant	0.0171	ANPEP,CDK6,CYP2E1,PTPRF
benzene		chemical toxicant	0.0171	ANPEP,CDK6,CYP2E1,PTPRF
TAC1	0.1	other	0.0173	EGFR,NGF,PDE1C,PLAT,PNOC
miR-1-3p (and other miRNAs w/seed GGAAUGU)		mature microRNA	0.0174	ANPEP,EGFR,ESR1,KLHL42,LASP1,PTPRF,PWP1,SRXN1
ESR1	0.0373	ligand-dependent nuclear receptor	0.0176	ACE,AKAP13,C3,CDCA8,CDK6,CENPK,CTSD,CYFIP1,CYP2E1,EGFR,ESR1,FBXW7,GLI2,HLA-B,HLA-C,HLA-G,HLA-J,IFITM1,IFITM3,KLRC4,KLRC4-KLRK1/KLRK1,LHB,LOC391322,LTB4R,mir-8,MYH10,PNOC,PPM1B,PWP1,SAMD11,SLC1A4,STK4,TOB1,VPS28,YPEL1
RASSF1	0.1	other	0.0197	EGFR,ESR1,HLA-DPA1,MTUS1,PIWIL1
Ahr-Arnt		complex	0.0199	AHRR,PON1
YBX2	0.361	translation regulator	0.0199	ACE,LDHC
astressin 2B		biologic drug	0.0199	HPGD,NGF
maxacalcitol		chemical drug	0.0199	EGFR,NGF
TCF		group	0.0205	AKAP13,IFITM1,IHH,SCGB2A2,SPAG11B
IDH2	0.1	enzyme	0.023	CLDN3,mir-8
onapristone		chemical drug	0.023	CTSD,ESR1
Ap2		group	0.0231	APOB,C3,HSD17B1
miR-338-3p (miRNAs w/seed CCAGCAU)		mature microRNA	0.0231	ADAMTS2,COX4I2,LOXL2
miR-92a-3p (and other miRNAs w/seed AUUGCAC)		mature microRNA	0.0231	FBXW7,ITGB3,NOX4
COL5A1	0.1	other	0.0231	CTSD,ITGB3,LOXL2
tetradecanoylphorbol acetate		chemical drug	0.0245	ACE,C3,CTSD,CYP2E1,EGFR,EIF4G1,ELANE,ESR1,HAPLN1,HSD17B1,ICOS,ITCH,ITGB3,LHB,LOXL2,MAD1L1,MAST4,mir-8,MUC2,PDE1C,PLAT,PODXL2,PON1,PRTN3,PTPRF,RUVBL2,SKIDA1,SRD5A2,SRXN1,TNFRSF6B
KDM1A	0.1	enzyme	0.0246	C3,CENPK,CTSD,GNMT,HBG2,HLA-DRB5,IFITM3,IQGAP2,IRGM,RARRES2,RNF213,ZNF165
CCAR2	0.1	peptidase	0.0248	CAMK2G,CDK6,VAMP2
HDL-cholesterol		complex	0.0248	APOB,CYP4V2,TRIM66
F2RL1	0.1	G-protein coupled receptor	0.0248	CASP7,CTSD,mir-8,WWOX
TNF	0.1	cytokine	0.0257	AATK,ACE,ADAMTS7,ADGRB1,ANPEP,ANXA11,C3,CASP7,CGB3 (includes others),CYP2E1,EGFR,ESR1,GAB1,HAPLN1,HLA-B,HLA-J,HPGD,ICOS,IFITM1,ITGB3,LSS,LTB4R,LTB4R2,MEOX1,mir-8,MUC2,MYH10,NAGLU,NGF,NKD2,NOX4,PAFAH2,PDE1C,PENK,PLAT,PRTN3,RARRES2,SLC1A4,SLC43A2,SMAD1,SMPD2,TNFRSF6B,TRIM15,VIPR2
Interferon alpha		group	0.0261	C3,CYP2E1,EGFR,HLA-B,HLA-C,HLA-G,IFITM1,IFITM3,MARCHF1,PARP12,PLAT,RNF213,SLFN12L,SMC1B
mifepristone		chemical drug	0.0261	ACE,C3,CLDN3,CTSD,HPGD,ITGB3,MZF1,NOX4,PGLYRP1,PLAT,PNOC
(+)-catechin		chemical drug	0.0262	CASP7,CYP2E1
PDGFRB	0.1	kinase	0.0262	EGFR,SMAD1
PTN	0.899	growth factor	0.0262	COMP,ITGB3
RFX5	0.1	transcription regulator	0.0262	HLA-B,HLA-DRB1
perindopril		chemical drug	0.0262	ACE,NGF
SMARCA4	0.1	transcription regulator	0.0271	ACE,FABP6,HLA-B,HLA-C,HLA-J,HPGD,IFITM1,IFITM3,LOXL2,MARCHF1,MN1,MYL5,MYT1L,OLIG2,PLAT,SCGB2A2,TACSTD2,TRIM15
progesterone		chemical - endogenous mammalian	0.0281	ACE,C3,CLDN3,CTSD,CYP2E1,EGFR,ESR1,GNMT,HLA-G,HOPX,IHH,ITGB3,LHB,mir-8,MYO1D,PNOC,PPM1B,TACSTD2,TNXB
AG490		chemical - kinase inhibitor	0.0282	ACE,ESR1,HPGD,ICOS,MYH10
mir-379	0.1	microRNA	0.0296	EGFR,IHH
RHOB	0.1	enzyme	0.0296	EGFR,ITGB3
allyl sulfide		chemical drug	0.0296	CYP2E1,GSTM5
FN1	0.1	enzyme	0.03	ACE,CASP7,CDK6,CTSD,EGFR,HLA-B,ITGB3,MUC2
CEBPD	0.1	transcription regulator	0.0304	C3,CYP2E1,FBXW7,NGF,PRTN3
bromocriptine		chemical drug	0.0304	IHH,LHB,NGF
AGT	0.1	growth factor	0.0308	ACE,ADAMTS2,C3,COMP,CYP2E1,EGFR,ESR1,GAB1,GLI2,GSTM5,ITGB3,LOXL2,LSS,MDGA1,mir-8,MMP20,MYH10,MYO7A,NGF,NOX4,PDGFRL,PI16,PM20D1
CCND1	0.1	transcription regulator	0.031	CDCA8,CDK6,CENPK,EGFR,GNMT,HRNR,ITGB3,LASP1,MYO7A,WWOX,ZNF423
NANOG	0.0596	transcription regulator	0.031	CDK6,GLI2,HOPX,PPM1B,TBC1D3 (includes others),TOB1
PSEN2	0.1	peptidase	0.0315	EGFR,FBXW7,HSD17B1,PTPRF,TNXB
VHL	0.1	transcription regulator	0.0319	EGFR,GNG4,HSD17B1,IFITM3,LOXL2,NOX4
CDK4/6		group	0.033	CDK6,HRNR,LASP1,MYO7A
DMD		other	0.033	CATSPER4,KCNC1,KCNN3,MYOM2,MYT1L,PACSIN1,RAP1GAP2,SYNC
14,15-epoxyeicosatrienoic acid		chemical - endogenous mammalian	0.0332	EGFR,PLAT
estradiol valerate		chemical drug	0.0332	ESR1,NGF
FKBP4	0.1	enzyme	0.0332	C3,IHH
IL6	0.1	cytokine	0.0335	ADGRB1,ANPEP,APOB,C3,CASP7,COMP,CYP2E1,EGFR,ELANE,HLA-DRB5,HPGD,ICOS,IFITM3,ITGB3,mir-8,NGF,PENK,PLAT,PON1,PRTN3,SCGB2A2
5,6-epoxyeicosatrienoic acid		chemical - endogenous mammalian	0.0338	PLAT
loganin		chemical - endogenous non-mammalian	0.0338	NOX4
CHCHD10	0.1	other	0.0338	COX4I2
Crm197		biologic drug	0.0338	EGFR
2-nitrotoluene		chemical toxicant	0.0338	WWOX
MAP3K		group	0.0338	LHB
Tap		complex	0.0338	HLA-G
4',6,7-trihydroxyisoflavone		chemical - endogenous non-mammalian	0.0338	ESR1
6-hydroxy-enterolactone		chemical - endogenous mammalian	0.0338	ESR1
LINC00667	0.1	other	0.0338	mir-8
pinitol		chemical drug	0.0338	CYP2E1
FOXQ1	0.1	transcription regulator	0.0338	NRXN3
TTC7A	0.1	other	0.0338	EGFR
MCOLN1	0.1	ion channel	0.0338	CTSD
leteprinim		chemical drug	0.0338	NGF
RNF43	0.1	enzyme	0.0338	CYP2E1
SGS742		chemical drug	0.0338	NGF
ARSB	0.1	enzyme	0.0338	EGFR
PACS2	0.1	other	0.0338	HLA-C
FITM2	0.1	other	0.0338	FABP6
FBLIM1	0.1	other	0.0338	EGFR
AR-12		chemical - kinase inhibitor	0.0338	EGFR
CAMKK1	0.1	kinase	0.0338	FBXW7
RAET1E	0.1	other	0.0338	KLRC4-KLRK1/KLRK1
miR-4728-3p (miRNAs w/seed AUGCUGA)		mature microRNA	0.0338	ESR1
MIR4728	0.1	microRNA	0.0338	ESR1
MIR4767		microRNA	0.0338	EGFR
NID1	0.974	other	0.0338	PTPRF
EIF4E2	0.1	translation regulator	0.0338	EGFR
BCAN	0.462	other	0.0338	ITGB3
MDFI	0.1	other	0.0338	FBXW7
WASHC1	0.1	other	0.0338	EGFR
HCST	0.1	transmembrane receptor	0.0338	KLRC4-KLRK1/KLRK1
ciliobrevin A		chemical reagent	0.0338	GLI2
CGS9343B		chemical reagent	0.0338	ESR1
sibutramine		chemical drug	0.0338	APOB
isoniazid		chemical drug	0.0338	CYP2E1
fenfluramine		chemical drug	0.0338	PENK
MUC20-OT1		other	0.0338	NKD2
pyrilamine		chemical drug	0.0338	NGF
zoptarelin doxorubicin		biologic drug	0.0338	EGFR
tyrphostin 47		chemical - kinase inhibitor	0.0338	HSD17B1
KB-R7785		chemical - protease inhibitor	0.0338	EGFR
barium		chemical reagent	0.0338	PENK
MYB	0.1	transcription regulator	0.034	ANPEP,C3,EGFR,ELANE,MAD1L1,PRAG1,PRTN3
ETS2	0.441	transcription regulator	0.0344	ANPEP,CGB3 (includes others),HPGD,TDP2
clopidogrel		chemical drug	0.0344	EGFR,INAVA,LGR6,SLC1A4
PAX5-ELN		fusion gene/product	0.0345	ASB10,NKD2,PCDH9
RAF1	0.1	kinase	0.0345	ANKRD2,ESR1,ITGB3,LDHC,LHB,NGF,OPCML,PLAT
ARHGAP21	0.766	other	0.0366	IRGM,PLAT,SLFN12L
FDFT1	0.1	enzyme	0.037	APOB,CIDEB
SMURF2	0.1	enzyme	0.037	EGFR,SMAD1
27-hydroxycholesterol		chemical - endogenous mammalian	0.037	ACE,ANPEP
ELANE	0.015	peptidase	0.0388	EGFR,ELANE,LTB4R
levothyroxine		chemical - endogenous mammalian	0.0391	ESR1,ITGB3,LHB,PENK
filgrastim		biologic drug	0.0406	ADGRE3,ADGRG3,ARHGAP24,HLA-DPA1,HLA-DPB1,HLA-DQB2,HLA-DRB1,HLA-DRB5,HPGD,KLRC4-KLRK1/KLRK1,LTB4R,OLIG2,PRKAG2
Il3		cytokine	0.0408	AATK,ANPEP,ELANE,PRTN3
GNAS	0.522	enzyme	0.0408	GLI2,LHB,MUC2,PENK
CREB3L1	0.1	transcription regulator	0.0409	MUC2,SLC1A4
BMPR1A	0.1	kinase	0.0411	HAPLN1,OLIG2,SRD5A2
cyclopamine		chemical reagent	0.0411	GLI2,IHH,OLIG2
Notch		group	0.0414	ADAP1,LTB4R,PIK3R6,PRTN3,PTPRF,SMAD1
plicamycin		chemical drug	0.0414	CYP2E1,CYP4V2,EGFR,FBXW7,MUC2
MRTFA	0.1	transcription regulator	0.0415	ELANE,GSTM5,HPGD,MYH10,PGLYRP1,PRTN3,YPEL1
quercetin		chemical drug	0.043	AHRR,BCHE,C3,CYP2E1,EGFR,ESR1,GAB1,PON1
PRKACA	0.1	kinase	0.0434	MYH10,NGF,PENK
bisindolylmaleimide I		chemical - kinase inhibitor	0.0441	ACE,CGB3 (includes others),EGFR,KCNC1,LHB
ERVW-1		other	0.0449	CDCA8,SLC1A4
PTP4A3	0.1	phosphatase	0.0449	ITGB3,PCBP1
7-ketocholesterol		chemical - endogenous mammalian	0.0449	NOX4,PON1
NOTCH2	0.1	transcription regulator	0.0458	LHB,MUC2,PRAG1
SREBF2	0.1	transcription regulator	0.0459	FABP6,HSD17B1,LSS,RARRES2
EWSR1-FLI1		fusion gene/product	0.0477	HPGD,MYH10,PDGFRL,YPEL1
let-7a-5p (and other miRNAs w/seed GAGGUAG)		mature microRNA	0.0478	ADAMTS2,CDK6,ITGB3,LOXL2,RBM19,SLC1A4,SLC25A24
FSH		complex	0.0479	ARHGAP35,CAMK2G,CDK6,EGFR,ESR1,HSD17B1,MN1,PENK,PLAT,PTPRF,SMAD1,TOB1
EGF	0.1	growth factor	0.0482	ANPEP,CGB3 (includes others),CLDN3,CTSD,EGFR,ESR1,HPGD,HSD17B1,ITGB3,MAD1L1,MUC2,NGF,OLIG2,PLAT,SMAD1,TM4SF5,VAMP2
calcimycin		chemical reagent	0.0485	ACE,HSD17B1,LHB,MUC2,NGF
MAP3K8	0.1	kinase	0.0485	GAB1,GNG4,IRGM,NGF,PLAT,SLFN12L
11,12-epoxyeicosatrienoic acid		chemical - endogenous mammalian	0.0491	EGFR,PLAT
DNA-methyltransferase		group	0.0491	ICOS,mir-8
IDO1	0.1	enzyme	0.0491	HLA-G,SLC1A4
SCX	0.1	transcription regulator	0.0491	COMP,HAPLN1
ST8SIA1	0.1	enzyme	0.0491	C3,EGFR
BAY K8644		chemical reagent	0.0491	LHB,NGF
nickel		chemical toxicant	0.0491	ESR1,PLAT
estradiol benzoate		chemical drug	0.0496	C3,ESR1,PENK,PLAT
JUND	0.1	transcription regulator	0.0496	C3,HPGD,NOX4,PENK
BTK		kinase	0.0499	CDK6,ELANE,ICOS,IFITM1,ITGB3
SHH	0.1	peptidase	0.05	EGFR,GLI2,IHH,LASP1,OLIG2,PLAT,SMAD1
